# Supplementary material for: Detection of reproducible liver cancer specific ligand-receptor signaling in blood
Source: Front Bioinform. 2025 Jan 9;4:1332782. doi: 10.3389/fbinf.2024.1332782 (PMC11754192; doi:10.3389/fbinf.2024.1332782)
Supplement: Supplementary file 1 [file Table2.xlsx]

## Sheet: Caption
		Supplementary File 1: LRIs identified in blood, single-cell and bulk RNA datasets from healthy donors and cancer patients

## Sheet: LC LRIs (Chen et al., 2022)
L	R	LR.corr	pw.id	pw.name	rank	len	rank.corr	pval	qval	lr
ADAM12	SDC4	0.663015	R-HSA-3781865	Diseases of glycosylation	61	112	0.41083	8.41072e-05	0.000513017	ADAM12_SDC4
ADCYAP1	ADCYAP1R1	0.84378	R-HSA-373080	Class B/2 (Secretin family receptors)	13	24	0.530816	2.82979e-05	0.000187159	ADCYAP1_ADCYAP1R1
ADCYAP1	ADCYAP1R1	0.84378	R-HSA-418555	G alpha (s) signalling events	37	68	0.675181	6.44952e-17	3.24137e-15	ADCYAP1_ADCYAP1R1
ADCYAP1	ADRB2	0.737817	R-HSA-418555	G alpha (s) signalling events	40	73	0.535849	4.24321e-08	4.63715e-07	ADCYAP1_ADRB2
ADCYAP1	ADRB3	0.852258	R-HSA-418555	G alpha (s) signalling events	36	67	0.719592	1.00058e-21	7.77581e-20	ADCYAP1_ADRB3
ADCYAP1	PTH1R	0.848264	R-HSA-373080	Class B/2 (Secretin family receptors)	13	24	0.515124	4.73471e-05	0.000299235	ADCYAP1_PTH1R
ADCYAP1	PTH1R	0.848264	R-HSA-418555	G alpha (s) signalling events	37	68	0.709725	4.79209e-20	2.81875e-18	ADCYAP1_PTH1R
ADCYAP1	SCTR	0.605793	R-HSA-418555	G alpha (s) signalling events	37	69	0.684862	2.37391e-17	1.21489e-15	ADCYAP1_SCTR
ADCYAP1	TSHR	0.842339	R-HSA-418555	G alpha (s) signalling events	37	68	0.59644	3.14449e-11	7.62765e-10	ADCYAP1_TSHR
ADCYAP1	VIPR1	0.802748	R-HSA-418555	G alpha (s) signalling events	37	68	0.711357	3.28715e-20	2.0138e-18	ADCYAP1_VIPR1
ADCYAP1	VIPR2	0.594446	R-HSA-418555	G alpha (s) signalling events	37	68	0.63658	6.38678e-13	1.97802e-11	ADCYAP1_VIPR2
ADM2	ADCYAP1R1	0.873009	R-HSA-373080	Class B/2 (Secretin family receptors)	13	24	0.530816	1.75563e-05	0.000120482	ADM2_ADCYAP1R1
ADM2	ADCYAP1R1	0.873009	R-HSA-418555	G alpha (s) signalling events	37	68	0.675181	4.00135e-17	2.02309e-15	ADM2_ADCYAP1R1
ADM2	ADRB2	0.643735	R-HSA-418555	G alpha (s) signalling events	40	73	0.535849	9.04205e-08	9.09952e-07	ADM2_ADRB2
ADM2	ADRB3	0.83037	R-HSA-418555	G alpha (s) signalling events	36	67	0.719592	1.44295e-21	1.11107e-19	ADM2_ADRB3
ADM2	CALCR	0.615095	R-HSA-418555	G alpha (s) signalling events	39	71	0.624615	2.70832e-12	7.89268e-11	ADM2_CALCR
ADM2	PTH1R	0.860289	R-HSA-373080	Class B/2 (Secretin family receptors)	13	24	0.515124	3.87947e-05	0.000249505	ADM2_PTH1R
ADM2	PTH1R	0.860289	R-HSA-418555	G alpha (s) signalling events	37	68	0.709725	3.92649e-20	2.37086e-18	ADM2_PTH1R
ADM2	RAMP1	0.504116	R-HSA-418555	G alpha (s) signalling events	38	70	0.455921	0.000115568	0.000688894	ADM2_RAMP1
ADM2	TSHR	0.801033	R-HSA-418555	G alpha (s) signalling events	37	68	0.59644	5.42401e-11	1.21397e-09	ADM2_TSHR
ADM2	VIPR1	0.894611	R-HSA-373080	Class B/2 (Secretin family receptors)	13	24	0.494487	4.14984e-05	0.000265875	ADM2_VIPR1
ADM2	VIPR1	0.894611	R-HSA-418555	G alpha (s) signalling events	37	68	0.711357	6.84822e-21	4.67294e-19	ADM2_VIPR1
ADM	ADCYAP1R1	0.710871	R-HSA-373080	Class B/2 (Secretin family receptors)	13	24	0.530816	0.000131067	0.000775223	ADM_ADCYAP1R1
ADM	ADCYAP1R1	0.710871	R-HSA-418555	G alpha (s) signalling events	37	68	0.675181	2.98721e-16	1.44923e-14	ADM_ADCYAP1R1
ADM	ADRB2	0.575982	R-HSA-418555	G alpha (s) signalling events	40	73	0.535849	1.27458e-07	1.24438e-06	ADM_ADRB2
ADM	ADRB3	0.761722	R-HSA-418555	G alpha (s) signalling events	36	67	0.719592	3.26032e-21	2.29948e-19	ADM_ADRB3
ADM	CALCR	0.583784	R-HSA-418555	G alpha (s) signalling events	39	71	0.624615	3.15685e-12	9.04281e-11	ADM_CALCR
ADM	PTH1R	0.773386	R-HSA-373080	Class B/2 (Secretin family receptors)	13	24	0.515124	0.000127517	0.000755829	ADM_PTH1R
ADM	PTH1R	0.773386	R-HSA-418555	G alpha (s) signalling events	37	68	0.709725	1.29063e-19	7.2215e-18	ADM_PTH1R
ADM	TSHR	0.70592	R-HSA-418555	G alpha (s) signalling events	37	68	0.59644	1.46165e-10	2.8933e-09	ADM_TSHR
ADM	VIPR1	0.792787	R-HSA-418555	G alpha (s) signalling events	37	68	0.711357	3.61813e-20	2.20051e-18	ADM_VIPR1
AGRN	ATP1A3	0.873683	R-HSA-397014	Muscle contraction	90	164	0.731908	2.05277e-48	5.74298e-45	AGRN_ATP1A3
AGRN	ATP1A3	0.873683	R-HSA-5576891	Cardiac conduction	58	106	0.772574	4.31862e-42	3.02051e-39	AGRN_ATP1A3
AGRN	ATP1A3	0.873683	R-HSA-5578775	Ion homeostasis	21	39	0.674186	1.17492e-11	3.04356e-10	AGRN_ATP1A3
AGRN	ATP1A3	0.873683	R-HSA-936837	Ion transport by P-type ATPases	15	28	0.69542	1.36579e-10	2.71637e-09	AGRN_ATP1A3
AGRN	ATP1A3	0.873683	R-HSA-983712	Ion channel transport	51	94	0.731908	2.0847e-30	4.7289e-28	AGRN_ATP1A3
AGRN	LRP1	0.737325	R-HSA-196854	Metabolism of vitamins and cofactors	51	94	0.497552	9.09928e-08	9.14614e-07	AGRN_LRP1
AGRN	LRP1	0.737325	R-HSA-2187338	Visual phototransduction	21	39	0.607766	4.68285e-08	5.03241e-07	AGRN_LRP1
AGRN	LRP1	0.737325	R-HSA-6806667	Metabolism of fat-soluble vitamins	10	19	0.607766	9.66224e-06	6.93714e-05	AGRN_LRP1
AGRN	LRP1	0.737325	R-HSA-975634	Retinoid metabolism and transport	10	19	0.607766	9.66224e-06	6.93714e-05	AGRN_LRP1
AGRN	LRP2	0.827892	R-HSA-196854	Metabolism of vitamins and cofactors	51	94	0.534059	4.98012e-10	8.78113e-09	AGRN_LRP2
AGRN	LRP2	0.827892	R-HSA-2187338	Visual phototransduction	22	40	0.726235	1.36948e-14	5.69011e-13	AGRN_LRP2
AGRN	LRP2	0.827892	R-HSA-6806667	Metabolism of fat-soluble vitamins	11	20	0.692883	4.80401e-08	5.1038e-07	AGRN_LRP2
AGRN	LRP2	0.827892	R-HSA-975634	Retinoid metabolism and transport	11	20	0.692883	4.80401e-08	5.1038e-07	AGRN_LRP2
AGT	ADRA2A	0.671625	R-HSA-163685	Integration of energy metabolism	36	67	0.562403	4.50631e-09	6.16473e-08	AGT_ADRA2A
AGT	ADRA2A	0.671625	R-HSA-422356	Regulation of insulin secretion	30	56	0.578331	8.96078e-09	1.14298e-07	AGT_ADRA2A
AGT	LRP2	0.836383	R-HSA-196854	Metabolism of vitamins and cofactors	51	94	0.534059	4.43344e-10	7.917e-09	AGT_LRP2
AGT	LRP2	0.836383	R-HSA-2187338	Visual phototransduction	22	40	0.726235	1.21915e-14	5.09069e-13	AGT_LRP2
AGT	LRP2	0.836383	R-HSA-6806667	Metabolism of fat-soluble vitamins	11	20	0.692883	4.27666e-08	4.65551e-07	AGT_LRP2
AGT	LRP2	0.836383	R-HSA-975634	Retinoid metabolism and transport	11	20	0.692883	4.27666e-08	4.65551e-07	AGT_LRP2
APLN	ADRA2A	0.642243	R-HSA-163685	Integration of energy metabolism	36	67	0.562403	5.53704e-09	7.38829e-08	APLN_ADRA2A
APLN	ADRA2A	0.642243	R-HSA-422356	Regulation of insulin secretion	30	56	0.578331	1.10104e-08	1.3772e-07	APLN_ADRA2A
APOA1	LRP1	0.38404	R-HSA-196854	Metabolism of vitamins and cofactors	51	94	0.497552	4.76992e-07	4.1529e-06	APOA1_LRP1
APOA1	LRP1	0.38404	R-HSA-2187338	Visual phototransduction	21	39	0.607766	2.45479e-07	2.25112e-06	APOA1_LRP1
APOA1	LRP1	0.38404	R-HSA-6806667	Metabolism of fat-soluble vitamins	10	19	0.607766	5.06502e-05	0.000318194	APOA1_LRP1
APOA1	LRP1	0.38404	R-HSA-975634	Retinoid metabolism and transport	10	19	0.607766	5.06502e-05	0.000318194	APOA1_LRP1
APOB	LRP1	0.260073	R-HSA-196854	Metabolism of vitamins and cofactors	51	94	0.497552	6.02555e-07	5.13426e-06	APOB_LRP1
APOB	LRP1	0.260073	R-HSA-2187338	Visual phototransduction	21	39	0.607766	3.10099e-07	2.78657e-06	APOB_LRP1
APOB	LRP1	0.260073	R-HSA-6806667	Metabolism of fat-soluble vitamins	10	19	0.607766	6.39834e-05	0.000396998	APOB_LRP1
APOB	LRP1	0.260073	R-HSA-975634	Retinoid metabolism and transport	10	19	0.607766	6.39834e-05	0.000396998	APOB_LRP1
APOB	TLR6	0.417036	R-HSA-168898	Toll-like Receptor Cascades	50	91	0.438406	0.000148196	0.000865558	APOB_TLR6
APOC2	LDLR	0.372535	R-HSA-196854	Metabolism of vitamins and cofactors	55	100	0.460104	1.50887e-05	0.000105095	APOC2_LDLR
APOC2	LDLR	0.372535	R-HSA-2187338	Visual phototransduction	24	45	0.576753	4.62781e-07	4.03755e-06	APOC2_LDLR
APOC2	LRP1	0.399083	R-HSA-196854	Metabolism of vitamins and cofactors	51	94	0.497552	4.60195e-07	4.01917e-06	APOC2_LRP1
APOC2	LRP1	0.399083	R-HSA-2187338	Visual phototransduction	21	39	0.607766	2.36835e-07	2.18195e-06	APOC2_LRP1
APOC2	LRP1	0.399083	R-HSA-6806667	Metabolism of fat-soluble vitamins	10	19	0.607766	4.88666e-05	0.00030768	APOC2_LRP1
APOC2	LRP1	0.399083	R-HSA-975634	Retinoid metabolism and transport	10	19	0.607766	4.88666e-05	0.00030768	APOC2_LRP1
APOC2	LRP2	0.356651	R-HSA-196854	Metabolism of vitamins and cofactors	51	94	0.534059	8.20011e-09	1.04754e-07	APOC2_LRP2
APOC2	LRP2	0.356651	R-HSA-2187338	Visual phototransduction	22	40	0.726235	2.25494e-13	7.33554e-12	APOC2_LRP2
APOC2	LRP2	0.356651	R-HSA-6806667	Metabolism of fat-soluble vitamins	11	20	0.692883	7.91013e-07	6.56673e-06	APOC2_LRP2
APOC2	LRP2	0.356651	R-HSA-975634	Retinoid metabolism and transport	11	20	0.692883	7.91013e-07	6.56673e-06	APOC2_LRP2
APOE	LDLR	0.277252	R-HSA-196854	Metabolism of vitamins and cofactors	55	100	0.460104	1.79993e-05	0.000123321	APOE_LDLR
APOE	LDLR	0.277252	R-HSA-2187338	Visual phototransduction	24	45	0.576753	5.52054e-07	4.75289e-06	APOE_LDLR
APOE	LRP1	0.625553	R-HSA-196854	Metabolism of vitamins and cofactors	51	94	0.497552	2.04754e-07	1.91797e-06	APOE_LRP1
APOE	LRP1	0.625553	R-HSA-2187338	Visual phototransduction	21	39	0.607766	1.05375e-07	1.04417e-06	APOE_LRP1
APOE	LRP1	0.625553	R-HSA-6806667	Metabolism of fat-soluble vitamins	10	19	0.607766	2.17422e-05	0.000146808	APOE_LRP1
APOE	LRP1	0.625553	R-HSA-975634	Retinoid metabolism and transport	10	19	0.607766	2.17422e-05	0.000146808	APOE_LRP1
APOE	LRP2	0.387666	R-HSA-196854	Metabolism of vitamins and cofactors	51	94	0.534059	7.66356e-09	9.8349e-08	APOE_LRP2
APOE	LRP2	0.387666	R-HSA-2187338	Visual phototransduction	22	40	0.726235	2.10739e-13	6.88223e-12	APOE_LRP2
APOE	LRP2	0.387666	R-HSA-6806667	Metabolism of fat-soluble vitamins	11	20	0.692883	7.39255e-07	6.19837e-06	APOE_LRP2
APOE	LRP2	0.387666	R-HSA-975634	Retinoid metabolism and transport	11	20	0.692883	7.39255e-07	6.19837e-06	APOE_LRP2
APP	CD74	0.889499	R-HSA-2132295	MHC class II antigen presentation	26	49	0.636604	5.07098e-12	1.40002e-10	APP_CD74
ARTN	GFRA1	0.549454	R-HSA-375165	NCAM signaling for neurite out-growth	8	15	0.675975	6.46585e-06	4.76871e-05	ARTN_GFRA1
ARTN	GFRA1	0.549454	R-HSA-419037	NCAM1 interactions	3	7	0.810482	2.5784e-08	2.96446e-07	ARTN_GFRA1
ARTN	GFRA2	0.667413	R-HSA-375165	NCAM signaling for neurite out-growth	8	16	0.569681	6.98949e-05	0.000430079	ARTN_GFRA2
ARTN	GFRA2	0.667413	R-HSA-419037	NCAM1 interactions	4	8	0.79939	8.60194e-08	8.67741e-07	ARTN_GFRA2
ASIP	MC1R	0.285024	R-HSA-418555	G alpha (s) signalling events	37	68	0.628003	9.56244e-12	2.50024e-10	ASIP_MC1R
BCAN	NRCAM	0.711548	R-HSA-373760	L1CAM interactions	30	55	0.479737	3.25002e-05	0.00021125	BCAN_NRCAM
BCAN	NRCAM	0.711548	R-HSA-445095	Interaction between L1 and Ankyrins	14	27	0.619125	3.23232e-07	2.89529e-06	BCAN_NRCAM
BDNF	NTRK2	0.83608	R-HSA-187015	Activation of TRKA receptors	2	4	0.789816	2.19592e-06	1.7161e-05	BDNF_NTRK2
BDNF	NTRK2	0.83608	R-HSA-187024	NGF-independant TRKA activation	2	4	0.789816	2.19592e-06	1.7161e-05	BDNF_NTRK2
BMP2	ACVR2B	0.813434	R-HSA-1433617	Regulation of signaling by NODAL	2	4	0.742813	1.72808e-05	0.000119177	BMP2_ACVR2B
BMP2	ACVR2B	0.813434	R-HSA-201451	Signaling by BMP	6	11	0.602413	8.45538e-05	0.000515366	BMP2_ACVR2B
BMP7	ACVR2B	0.772908	R-HSA-1433617	Regulation of signaling by NODAL	2	4	0.742813	2.89111e-05	0.000190613	BMP7_ACVR2B
BMP7	ACVR2B	0.772908	R-HSA-201451	Signaling by BMP	6	11	0.602413	0.00014146	0.000832588	BMP7_ACVR2B
BTC	ERBB2	0.637174	R-HSA-8866910	TFAP2 (AP-2) family regulates transcription of growth factors and their receptors	4	8	0.740165	3.88261e-06	2.95438e-05	BTC_ERBB2
C1QTNF1	AVPR2	0.713513	R-HSA-418555	G alpha (s) signalling events	37	69	0.514459	3.48149e-07	3.10685e-06	C1QTNF1_AVPR2
C1QTNF1	AVPR2	0.713513	R-HSA-5619115	Disorders of transmembrane transporters	26	48	0.549305	8.19461e-07	6.78947e-06	C1QTNF1_AVPR2
C3	ADRA2A	0.34966	R-HSA-163685	Integration of energy metabolism	36	67	0.562403	1.52295e-08	1.86057e-07	C3_ADRA2A
C3	ADRA2A	0.34966	R-HSA-422356	Regulation of insulin secretion	30	56	0.578331	3.02838e-08	3.45343e-07	C3_ADRA2A
C3	CD19	0.44955	R-HSA-2219530	Constitutive Signaling by Aberrant PI3K in Cancer	20	37	0.571764	4.97585e-06	3.73211e-05	C3_CD19
C3	LRP1	0.6628	R-HSA-196854	Metabolism of vitamins and cofactors	51	94	0.497552	1.64941e-07	1.57492e-06	C3_LRP1
C3	LRP1	0.6628	R-HSA-2187338	Visual phototransduction	21	39	0.607766	8.48852e-08	8.58364e-07	C3_LRP1
C3	LRP1	0.6628	R-HSA-6806667	Metabolism of fat-soluble vitamins	10	19	0.607766	1.75146e-05	0.000120294	C3_LRP1
C3	LRP1	0.6628	R-HSA-975634	Retinoid metabolism and transport	10	19	0.607766	1.75146e-05	0.000120294	C3_LRP1
CALM3	MYLK	0.339185	R-HSA-397014	Muscle contraction	90	164	0.490382	1.69773e-09	2.67336e-08	CALM3_MYLK
CCL16	ADRA2A	0.515661	R-HSA-163685	Integration of energy metabolism	36	67	0.562403	9.80387e-09	1.23922e-07	CCL16_ADRA2A
CCL16	ADRA2A	0.515661	R-HSA-422356	Regulation of insulin secretion	30	56	0.578331	1.9495e-08	2.30453e-07	CCL16_ADRA2A
CD14	ITGB2	0.578402	R-HSA-166016	Toll Like Receptor 4 (TLR4) Cascade	48	89	0.458861	1.10903e-05	7.90828e-05	CD14_ITGB2
CD14	ITGB2	0.578402	R-HSA-168898	Toll-like Receptor Cascades	52	95	0.458861	1.30906e-05	9.25607e-05	CD14_ITGB2
CD14	RIPK1	0.615574	R-HSA-166016	Toll Like Receptor 4 (TLR4) Cascade	46	84	0.481685	4.20476e-06	3.17361e-05	CD14_RIPK1
CD14	RIPK1	0.615574	R-HSA-166166	MyD88-independent TLR4 cascade	39	71	0.473515	2.85973e-05	0.000188755	CD14_RIPK1
CD14	RIPK1	0.615574	R-HSA-168164	Toll Like Receptor 3 (TLR3) Cascade	34	63	0.458155	8.46472e-05	0.000515562	CD14_RIPK1
CD14	RIPK1	0.615574	R-HSA-168898	Toll-like Receptor Cascades	49	90	0.479488	1.78856e-06	1.41751e-05	CD14_RIPK1
CD14	RIPK1	0.615574	R-HSA-5689880	Ub-specific processing proteases	35	64	0.452894	0.0001471	0.000860954	CD14_RIPK1
CD14	RIPK1	0.615574	R-HSA-937061	TRIF(TICAM1)-mediated TLR4 signaling	39	71	0.473515	2.85973e-05	0.000188755	CD14_RIPK1
CD14	TLR6	0.583637	R-HSA-166016	Toll Like Receptor 4 (TLR4) Cascade	46	85	0.432259	0.000118201	0.000704091	CD14_TLR6
CD14	TLR6	0.583637	R-HSA-168898	Toll-like Receptor Cascades	50	91	0.438406	8.58737e-05	0.000521518	CD14_TLR6
CD36	TLR6	0.44	R-HSA-168898	Toll-like Receptor Cascades	50	91	0.438406	0.000141004	0.000830487	CD36_TLR6
CDH1	CDH2	0.402863	R-HSA-381426	Regulation of Insulin-like Growth Factor (IGF) transport and uptake by Insulin-like Growth Factor Binding Proteins (IGFBPs)	52	95	0.474639	6.0489e-06	4.49149e-05	CDH1_CDH2
CDH1	CDH2	0.402863	R-HSA-8957275	Post-translational protein phosphorylation	49	90	0.47414	7.41189e-06	5.41881e-05	CDH1_CDH2
CDH1	PTPRF	0.447095	R-HSA-388844	Receptor-type tyrosine-protein phosphatases	4	8	0.705667	4.40059e-05	0.000280017	CDH1_PTPRF
CDH1	PTPRF	0.447095	R-HSA-6794362	Protein-protein interactions at synapses	13	24	0.744885	2.5826e-10	4.91514e-09	CDH1_PTPRF
CDH1	PTPRF	0.447095	R-HSA-8849932	Synaptic adhesion-like molecules	5	10	0.719581	5.252e-06	3.9287e-05	CDH1_PTPRF
CELA3B	CHRM3	0.837866	R-HSA-163685	Integration of energy metabolism	36	67	0.593036	2.0864e-11	5.21164e-10	CELA3B_CHRM3
CELA3B	CHRM3	0.837866	R-HSA-422356	Regulation of insulin secretion	30	56	0.628099	8.19891e-12	2.17764e-10	CELA3B_CHRM3
CNTN2	NRCAM	0.796203	R-HSA-373760	L1CAM interactions	30	55	0.479737	1.417e-05	9.90247e-05	CNTN2_NRCAM
CNTN2	NRCAM	0.796203	R-HSA-445095	Interaction between L1 and Ankyrins	14	27	0.619125	1.40928e-07	1.36741e-06	CNTN2_NRCAM
COL18A1	GPC1	0.791813	R-HSA-1630316	Glycosaminoglycan metabolism	44	81	0.569784	5.7174e-11	1.26975e-09	COL18A1_GPC1
COL18A1	GPC1	0.791813	R-HSA-1638091	Heparan sulfate/heparin (HS-GAG) metabolism	16	30	0.686212	4.84966e-10	8.58717e-09	COL18A1_GPC1
COL18A1	GPC1	0.791813	R-HSA-1793185	Chondroitin sulfate/dermatan sulfate metabolism	13	24	0.783344	1.36162e-13	4.68365e-12	COL18A1_GPC1
COL18A1	GPC1	0.791813	R-HSA-196854	Metabolism of vitamins and cofactors	55	101	0.463481	9.0697e-07	7.44834e-06	COL18A1_GPC1
COL18A1	GPC1	0.791813	R-HSA-1971475	A tetrasaccharide linker sequence is required for GAG synthesis	11	21	0.798655	5.43776e-14	2.05582e-12	COL18A1_GPC1
COL18A1	GPC1	0.791813	R-HSA-2022928	HS-GAG biosynthesis	6	11	0.801407	4.21905e-09	5.81453e-08	COL18A1_GPC1
COL18A1	GPC1	0.791813	R-HSA-2024096	HS-GAG degradation	10	19	0.686212	7.54361e-08	7.69301e-07	COL18A1_GPC1
COL18A1	GPC1	0.791813	R-HSA-2187338	Visual phototransduction	25	46	0.686212	6.02843e-13	1.87395e-11	COL18A1_GPC1
COL18A1	GPC1	0.791813	R-HSA-3560782	Diseases associated with glycosaminoglycan metabolism	12	23	0.798655	5.43003e-15	2.36136e-13	COL18A1_GPC1
COL18A1	GPC1	0.791813	R-HSA-3560783	Defective B4GALT7 causes EDS, progeroid type	9	18	0.801407	1.50585e-13	5.09621e-12	COL18A1_GPC1
COL18A1	GPC1	0.791813	R-HSA-3560801	Defective B3GAT3 causes JDSSDHD	9	18	0.801407	1.50585e-13	5.09621e-12	COL18A1_GPC1
COL18A1	GPC1	0.791813	R-HSA-3656237	Defective EXT2 causes exostoses 2	6	11	0.801407	4.21905e-09	5.81453e-08	COL18A1_GPC1
COL18A1	GPC1	0.791813	R-HSA-3656253	Defective EXT1 causes exostoses 1, TRPS2 and CHDS	6	11	0.801407	4.21905e-09	5.81453e-08	COL18A1_GPC1
COL18A1	GPC1	0.791813	R-HSA-3781865	Diseases of glycosylation	61	112	0.686212	6.59819e-26	7.91123e-24	COL18A1_GPC1
COL18A1	GPC1	0.791813	R-HSA-4420332	Defective B3GALT6 causes EDSP2 and SEMDJL1	9	18	0.801407	1.50585e-13	5.09621e-12	COL18A1_GPC1
COL18A1	GPC1	0.791813	R-HSA-6806667	Metabolism of fat-soluble vitamins	14	26	0.686212	4.61195e-09	6.28378e-08	COL18A1_GPC1
COL18A1	GPC1	0.791813	R-HSA-975634	Retinoid metabolism and transport	14	26	0.686212	4.61195e-09	6.28378e-08	COL18A1_GPC1
COL18A1	GPC4	0.722147	R-HSA-1630316	Glycosaminoglycan metabolism	44	81	0.57838	3.9474e-11	9.1038e-10	COL18A1_GPC4
COL18A1	GPC4	0.722147	R-HSA-1638091	Heparan sulfate/heparin (HS-GAG) metabolism	16	30	0.68438	9.58707e-10	1.59335e-08	COL18A1_GPC4
COL18A1	GPC4	0.722147	R-HSA-1793185	Chondroitin sulfate/dermatan sulfate metabolism	13	24	0.686576	2.8227e-08	3.23205e-07	COL18A1_GPC4
COL18A1	GPC4	0.722147	R-HSA-196854	Metabolism of vitamins and cofactors	55	101	0.49398	8.45771e-08	8.57314e-07	COL18A1_GPC4
COL18A1	GPC4	0.722147	R-HSA-1971475	A tetrasaccharide linker sequence is required for GAG synthesis	11	21	0.70627	9.64323e-09	1.22075e-07	COL18A1_GPC4
COL18A1	GPC4	0.722147	R-HSA-2022928	HS-GAG biosynthesis	6	11	0.742261	6.70715e-07	5.65192e-06	COL18A1_GPC4
COL18A1	GPC4	0.722147	R-HSA-2024096	HS-GAG degradation	10	19	0.686576	1.49126e-07	1.44029e-06	COL18A1_GPC4
COL18A1	GPC4	0.722147	R-HSA-2187338	Visual phototransduction	25	46	0.616782	3.39368e-09	4.81134e-08	COL18A1_GPC4
COL18A1	GPC4	0.722147	R-HSA-3560782	Diseases associated with glycosaminoglycan metabolism	12	23	0.70627	2.69204e-09	3.92945e-08	COL18A1_GPC4
COL18A1	GPC4	0.722147	R-HSA-3560783	Defective B4GALT7 causes EDS, progeroid type	9	18	0.70627	1.7687e-08	2.10541e-07	COL18A1_GPC4
COL18A1	GPC4	0.722147	R-HSA-3560801	Defective B3GAT3 causes JDSSDHD	9	18	0.70627	1.7687e-08	2.10541e-07	COL18A1_GPC4
COL18A1	GPC4	0.722147	R-HSA-3656237	Defective EXT2 causes exostoses 2	6	11	0.742261	6.70715e-07	5.65192e-06	COL18A1_GPC4
COL18A1	GPC4	0.722147	R-HSA-3656253	Defective EXT1 causes exostoses 1, TRPS2 and CHDS	6	11	0.742261	6.70715e-07	5.65192e-06	COL18A1_GPC4
COL18A1	GPC4	0.722147	R-HSA-3781865	Diseases of glycosylation	61	112	0.686576	1.30437e-25	1.45967e-23	COL18A1_GPC4
COL18A1	GPC4	0.722147	R-HSA-4420332	Defective B3GALT6 causes EDSP2 and SEMDJL1	9	18	0.70627	1.7687e-08	2.10541e-07	COL18A1_GPC4
COL18A1	GPC4	0.722147	R-HSA-6806667	Metabolism of fat-soluble vitamins	14	26	0.578502	9.11184e-06	6.57007e-05	COL18A1_GPC4
COL18A1	GPC4	0.722147	R-HSA-975634	Retinoid metabolism and transport	14	26	0.578502	9.11184e-06	6.57007e-05	COL18A1_GPC4
COL18A1	ITGB5	0.537122	R-HSA-397014	Muscle contraction	89	163	0.543509	1.46626e-14	6.06223e-13	COL18A1_ITGB5
COL1A1	TMPRSS6	0.8013	R-HSA-1474228	Degradation of the extracellular matrix	24	44	0.782565	3.06799e-21	2.18217e-19	COL1A1_TMPRSS6
COL4A1	ITGB8	0.707759	R-HSA-1566948	Elastic fibre formation	4	8	0.684318	2.64618e-05	0.000175846	COL4A1_ITGB8
COL4A2	ITGB5	0.710619	R-HSA-397014	Muscle contraction	89	163	0.543509	5.32914e-15	2.32956e-13	COL4A2_ITGB5
COL5A1	SDC3	0.897142	R-HSA-1630316	Glycosaminoglycan metabolism	44	80	0.574641	1.66781e-11	4.21623e-10	COL5A1_SDC3
COL5A1	SDC3	0.897142	R-HSA-1638091	Heparan sulfate/heparin (HS-GAG) metabolism	15	29	0.619535	1.24674e-08	1.54552e-07	COL5A1_SDC3
COL5A1	SDC3	0.897142	R-HSA-1793185	Chondroitin sulfate/dermatan sulfate metabolism	12	23	0.70627	2.46014e-10	4.7034e-09	COL5A1_SDC3
COL5A1	SDC3	0.897142	R-HSA-196854	Metabolism of vitamins and cofactors	55	101	0.527442	1.09149e-10	2.21812e-09	COL5A1_SDC3
COL5A1	SDC3	0.897142	R-HSA-1971475	A tetrasaccharide linker sequence is required for GAG synthesis	11	20	0.746214	1.02962e-10	2.13374e-09	COL5A1_SDC3
COL5A1	SDC3	0.897142	R-HSA-2022928	HS-GAG biosynthesis	6	11	0.746214	4.77998e-08	5.09723e-07	COL5A1_SDC3
COL5A1	SDC3	0.897142	R-HSA-2024096	HS-GAG degradation	10	19	0.69752	5.86754e-09	7.70904e-08	COL5A1_SDC3
COL5A1	SDC3	0.897142	R-HSA-2187338	Visual phototransduction	25	46	0.679837	1.90604e-13	6.34817e-12	COL5A1_SDC3
COL5A1	SDC3	0.897142	R-HSA-3560782	Diseases associated with glycosaminoglycan metabolism	12	22	0.749504	1.91461e-11	4.79682e-10	COL5A1_SDC3
COL5A1	SDC3	0.897142	R-HSA-3560783	Defective B4GALT7 causes EDS, progeroid type	9	17	0.746214	2.91562e-10	5.4139e-09	COL5A1_SDC3
COL5A1	SDC3	0.897142	R-HSA-3560801	Defective B3GAT3 causes JDSSDHD	9	17	0.746214	2.91562e-10	5.4139e-09	COL5A1_SDC3
COL5A1	SDC3	0.897142	R-HSA-3656237	Defective EXT2 causes exostoses 2	6	11	0.746214	4.77998e-08	5.09723e-07	COL5A1_SDC3
COL5A1	SDC3	0.897142	R-HSA-3656253	Defective EXT1 causes exostoses 1, TRPS2 and CHDS	6	11	0.746214	4.77998e-08	5.09723e-07	COL5A1_SDC3
COL5A1	SDC3	0.897142	R-HSA-3781865	Diseases of glycosylation	61	111	0.717759	3.15243e-31	7.34955e-29	COL5A1_SDC3
COL5A1	SDC3	0.897142	R-HSA-4420332	Defective B3GALT6 causes EDSP2 and SEMDJL1	9	17	0.746214	2.91562e-10	5.4139e-09	COL5A1_SDC3
COL5A1	SDC3	0.897142	R-HSA-6806667	Metabolism of fat-soluble vitamins	14	26	0.615395	1.25845e-07	1.23102e-06	COL5A1_SDC3
COL5A1	SDC3	0.897142	R-HSA-975634	Retinoid metabolism and transport	14	26	0.615395	1.25845e-07	1.23102e-06	COL5A1_SDC3
COL5A3	SDC3	0.906813	R-HSA-1630316	Glycosaminoglycan metabolism	44	80	0.574641	1.2684e-11	3.2756e-10	COL5A3_SDC3
COL5A3	SDC3	0.906813	R-HSA-1638091	Heparan sulfate/heparin (HS-GAG) metabolism	15	29	0.619535	9.48172e-09	1.20393e-07	COL5A3_SDC3
COL5A3	SDC3	0.906813	R-HSA-1793185	Chondroitin sulfate/dermatan sulfate metabolism	12	23	0.70627	1.87098e-10	3.67756e-09	COL5A3_SDC3
COL5A3	SDC3	0.906813	R-HSA-196854	Metabolism of vitamins and cofactors	55	101	0.527442	8.30097e-11	1.75935e-09	COL5A3_SDC3
COL5A3	SDC3	0.906813	R-HSA-1971475	A tetrasaccharide linker sequence is required for GAG synthesis	11	20	0.746214	7.83051e-11	1.6723e-09	COL5A3_SDC3
COL5A3	SDC3	0.906813	R-HSA-2022928	HS-GAG biosynthesis	6	11	0.746214	3.63527e-08	4.06812e-07	COL5A3_SDC3
COL5A3	SDC3	0.906813	R-HSA-2024096	HS-GAG degradation	10	19	0.69752	4.46239e-09	6.11974e-08	COL5A3_SDC3
COL5A3	SDC3	0.906813	R-HSA-2187338	Visual phototransduction	25	46	0.679837	1.44958e-13	4.96585e-12	COL5A3_SDC3
COL5A3	SDC3	0.906813	R-HSA-3560782	Diseases associated with glycosaminoglycan metabolism	12	22	0.749504	1.4561e-11	3.71461e-10	COL5A3_SDC3
COL5A3	SDC3	0.906813	R-HSA-3560783	Defective B4GALT7 causes EDS, progeroid type	9	17	0.746214	2.21739e-10	4.28815e-09	COL5A3_SDC3
COL5A3	SDC3	0.906813	R-HSA-3560801	Defective B3GAT3 causes JDSSDHD	9	17	0.746214	2.21739e-10	4.28815e-09	COL5A3_SDC3
COL5A3	SDC3	0.906813	R-HSA-3656237	Defective EXT2 causes exostoses 2	6	11	0.746214	3.63527e-08	4.06812e-07	COL5A3_SDC3
COL5A3	SDC3	0.906813	R-HSA-3656253	Defective EXT1 causes exostoses 1, TRPS2 and CHDS	6	11	0.746214	3.63527e-08	4.06812e-07	COL5A3_SDC3
COL5A3	SDC3	0.906813	R-HSA-3781865	Diseases of glycosylation	61	111	0.717759	2.39749e-31	5.74918e-29	COL5A3_SDC3
COL5A3	SDC3	0.906813	R-HSA-4420332	Defective B3GALT6 causes EDSP2 and SEMDJL1	9	17	0.746214	2.21739e-10	4.28815e-09	COL5A3_SDC3
COL5A3	SDC3	0.906813	R-HSA-6806667	Metabolism of fat-soluble vitamins	14	26	0.615395	9.57078e-08	9.5742e-07	COL5A3_SDC3
COL5A3	SDC3	0.906813	R-HSA-975634	Retinoid metabolism and transport	14	26	0.615395	9.57078e-08	9.5742e-07	COL5A3_SDC3
CPAMD8	SCTR	0.697938	R-HSA-418555	G alpha (s) signalling events	37	69	0.684862	1.33184e-17	6.94296e-16	CPAMD8_SCTR
CRH	ADCYAP1R1	0.778017	R-HSA-373080	Class B/2 (Secretin family receptors)	13	24	0.530816	6.85107e-05	0.000422491	CRH_ADCYAP1R1
CRH	ADCYAP1R1	0.778017	R-HSA-418555	G alpha (s) signalling events	37	68	0.675181	1.56146e-16	7.75465e-15	CRH_ADCYAP1R1
CRH	ADRB2	0.595207	R-HSA-418555	G alpha (s) signalling events	40	73	0.535849	1.16516e-07	1.15321e-06	CRH_ADRB2
CRH	ADRB3	0.740729	R-HSA-418555	G alpha (s) signalling events	36	67	0.719592	4.11879e-21	2.83352e-19	CRH_ADRB3
CRH	CRHR2	0.830722	R-HSA-2980736	Peptide hormone metabolism	4	9	0.615861	1.16101e-05	8.27196e-05	CRH_CRHR2
CRH	CRHR2	0.830722	R-HSA-418555	G alpha (s) signalling events	37	68	0.662964	1.51919e-15	7.04453e-14	CRH_CRHR2
CRH	PTH1R	0.777702	R-HSA-373080	Class B/2 (Secretin family receptors)	13	24	0.515124	0.000122106	0.000726321	CRH_PTH1R
CRH	PTH1R	0.777702	R-HSA-418555	G alpha (s) signalling events	37	68	0.709725	1.23586e-19	6.96147e-18	CRH_PTH1R
CRH	TSHR	0.730435	R-HSA-418555	G alpha (s) signalling events	37	68	0.59644	1.15201e-10	2.33547e-09	CRH_TSHR
CRH	VIPR1	0.783575	R-HSA-418555	G alpha (s) signalling events	37	68	0.711357	4.15054e-20	2.4706e-18	CRH_VIPR1
CTGF	LRP1	0.584814	R-HSA-196854	Metabolism of vitamins and cofactors	51	94	0.497552	2.54393e-07	2.32079e-06	CTGF_LRP1
CTGF	LRP1	0.584814	R-HSA-2187338	Visual phototransduction	21	39	0.607766	1.30921e-07	1.27473e-06	CTGF_LRP1
CTGF	LRP1	0.584814	R-HSA-6806667	Metabolism of fat-soluble vitamins	10	19	0.607766	2.70132e-05	0.000179227	CTGF_LRP1
CTGF	LRP1	0.584814	R-HSA-975634	Retinoid metabolism and transport	10	19	0.607766	2.70132e-05	0.000179227	CTGF_LRP1
CTGF	NTRK1	0.822531	R-HSA-187015	Activation of TRKA receptors	2	4	0.849373	1.37101e-07	1.33182e-06	CTGF_NTRK1
CTGF	NTRK1	0.822531	R-HSA-187024	NGF-independant TRKA activation	2	4	0.849373	1.37101e-07	1.33182e-06	CTGF_NTRK1
CTHRC1	FZD5	0.597883	R-HSA-373080	Class B/2 (Secretin family receptors)	15	29	0.544899	2.51359e-05	0.000168234	CTHRC1_FZD5
CUBN	LRP2	0.732921	R-HSA-196854	Metabolism of vitamins and cofactors	51	94	0.534059	1.52931e-09	2.43559e-08	CUBN_LRP2
CUBN	LRP2	0.732921	R-HSA-2187338	Visual phototransduction	22	40	0.726235	4.20544e-14	1.61909e-12	CUBN_LRP2
CUBN	LRP2	0.732921	R-HSA-6806667	Metabolism of fat-soluble vitamins	11	20	0.692883	1.47523e-07	1.42646e-06	CUBN_LRP2
CUBN	LRP2	0.732921	R-HSA-975634	Retinoid metabolism and transport	11	20	0.692883	1.47523e-07	1.42646e-06	CUBN_LRP2
CXCL12	ADRA2A	0.291025	R-HSA-163685	Integration of energy metabolism	36	67	0.562403	1.69651e-08	2.03994e-07	CXCL12_ADRA2A
CXCL12	ADRA2A	0.291025	R-HSA-422356	Regulation of insulin secretion	30	56	0.578331	3.3735e-08	3.81074e-07	CXCL12_ADRA2A
CXCL16	ADRA2A	0.313636	R-HSA-163685	Integration of energy metabolism	36	67	0.562403	1.62855e-08	1.97235e-07	CXCL16_ADRA2A
CXCL16	ADRA2A	0.313636	R-HSA-422356	Regulation of insulin secretion	30	56	0.578331	3.23836e-08	3.67044e-07	CXCL16_ADRA2A
CXCL1	ADRA2A	0.587448	R-HSA-163685	Integration of energy metabolism	36	67	0.562403	7.40299e-09	9.52965e-08	CXCL1_ADRA2A
CXCL1	ADRA2A	0.587448	R-HSA-422356	Regulation of insulin secretion	30	56	0.578331	1.47208e-08	1.8081e-07	CXCL1_ADRA2A
CXCL2	ADRA2A	0.532903	R-HSA-163685	Integration of energy metabolism	36	67	0.562403	9.27498e-09	1.17954e-07	CXCL2_ADRA2A
CXCL2	ADRA2A	0.532903	R-HSA-422356	Regulation of insulin secretion	30	56	0.578331	1.84433e-08	2.18946e-07	CXCL2_ADRA2A
CXCL3	ADRA2A	0.6945	R-HSA-163685	Integration of energy metabolism	36	67	0.562403	3.89559e-09	5.45838e-08	CXCL3_ADRA2A
CXCL3	ADRA2A	0.6945	R-HSA-422356	Regulation of insulin secretion	30	56	0.578331	7.74638e-09	9.92601e-08	CXCL3_ADRA2A
DHH	PTCH1	0.798086	R-HSA-5635838	Activation of SMO	2	4	0.672338	0.000134105	0.000791518	DHH_PTCH1
DLL1	NOTCH3	0.628809	R-HSA-3781865	Diseases of glycosylation	61	111	0.773287	1.9778e-43	1.50906e-40	DLL1_NOTCH3
DLL1	NOTCH3	0.628809	R-HSA-3906995	Diseases associated with O-glycosylation of proteins	32	59	0.799526	3.50538e-29	6.25971e-27	DLL1_NOTCH3
DSCAM	DCC	0.857289	R-HSA-373752	Netrin-1 signaling	19	36	0.4569	5.09889e-05	0.000320082	DSCAM_DCC
DSCAM	DCC	0.857289	R-HSA-418886	Netrin mediated repulsion signals	3	6	0.815883	4.34333e-08	4.72065e-07	DSCAM_DCC
DSCAM	DCC	0.857289	R-HSA-418890	Role of second messengers in netrin-1 signaling	4	8	0.625258	2.63143e-05	0.000175005	DSCAM_DCC
DSCAM	DCC	0.857289	R-HSA-428542	Regulation of commissural axon pathfinding by SLIT and ROBO	2	4	0.805399	8.09606e-07	6.71445e-06	DSCAM_DCC
DUSP18	ITGA7	0.386179	R-HSA-3000178	ECM proteoglycans	3	6	0.749083	3.46613e-05	0.000224012	DUSP18_ITGA7
EDIL3	ITGB5	0.494602	R-HSA-397014	Muscle contraction	89	163	0.543509	1.69806e-14	6.95212e-13	EDIL3_ITGB5
EFNB1	ERBB2	0.426518	R-HSA-8866910	TFAP2 (AP-2) family regulates transcription of growth factors and their receptors	4	8	0.740165	8.73588e-06	6.32617e-05	EFNB1_ERBB2
EFNB2	GRM1	0.530582	R-HSA-6794361	Neurexins and neuroligins	15	28	0.825333	1.58561e-18	8.38017e-17	EFNB2_GRM1
EFNB2	GRM1	0.530582	R-HSA-6794362	Protein-protein interactions at synapses	20	37	0.854413	3.94837e-27	5.8138e-25	EFNB2_GRM1
EFNB2	GRM5	0.423791	R-HSA-6794361	Neurexins and neuroligins	15	28	0.806928	1.82861e-16	8.97516e-15	EFNB2_GRM5
EFNB2	GRM5	0.423791	R-HSA-6794362	Protein-protein interactions at synapses	20	37	0.814374	2.6254e-21	1.91608e-19	EFNB2_GRM5
F8	LRP1	0.457169	R-HSA-196854	Metabolism of vitamins and cofactors	51	94	0.497552	3.96304e-07	3.49388e-06	F8_LRP1
F8	LRP1	0.457169	R-HSA-2187338	Visual phototransduction	21	39	0.607766	2.03954e-07	1.91261e-06	F8_LRP1
F8	LRP1	0.457169	R-HSA-6806667	Metabolism of fat-soluble vitamins	10	19	0.607766	4.20822e-05	0.000268795	F8_LRP1
F8	LRP1	0.457169	R-HSA-975634	Retinoid metabolism and transport	10	19	0.607766	4.20822e-05	0.000268795	F8_LRP1
FCN2	LRP1	0.607568	R-HSA-196854	Metabolism of vitamins and cofactors	51	94	0.497552	2.27271e-07	2.10075e-06	FCN2_LRP1
FCN2	LRP1	0.607568	R-HSA-2187338	Visual phototransduction	21	39	0.607766	1.16962e-07	1.15626e-06	FCN2_LRP1
FCN2	LRP1	0.607568	R-HSA-6806667	Metabolism of fat-soluble vitamins	10	19	0.607766	2.41331e-05	0.000162299	FCN2_LRP1
FCN2	LRP1	0.607568	R-HSA-975634	Retinoid metabolism and transport	10	19	0.607766	2.41331e-05	0.000162299	FCN2_LRP1
FGA	ITGB2	0.519481	R-HSA-166016	Toll Like Receptor 4 (TLR4) Cascade	48	89	0.458861	1.39832e-05	9.78826e-05	FGA_ITGB2
FGA	ITGB2	0.519481	R-HSA-168898	Toll-like Receptor Cascades	52	95	0.458861	1.65054e-05	0.000114299	FGA_ITGB2
FGB	ITGB2	0.551836	R-HSA-166016	Toll Like Receptor 4 (TLR4) Cascade	48	89	0.458861	1.24456e-05	8.82977e-05	FGB_ITGB2
FGB	ITGB2	0.551836	R-HSA-168898	Toll-like Receptor Cascades	52	95	0.458861	1.46905e-05	0.000102491	FGB_ITGB2
FGF13	SCN5A	0.653878	R-HSA-397014	Muscle contraction	89	163	0.754431	2.09271e-55	1.75641e-51	FGF13_SCN5A
FGF13	SCN5A	0.653878	R-HSA-445095	Interaction between L1 and Ankyrins	8	16	0.696502	1.90496e-07	1.80177e-06	FGF13_SCN5A
FGF13	SCN5A	0.653878	R-HSA-5576891	Cardiac conduction	57	105	0.795781	9.63286e-48	2.02121e-44	FGF13_SCN5A
FGF13	SCN5A	0.653878	R-HSA-5576892	Phase 0 - rapid depolarisation	22	40	0.810332	5.01468e-22	3.93347e-20	FGF13_SCN5A
FGF13	SCN8A	0.655306	R-HSA-397014	Muscle contraction	89	163	0.700642	9.19526e-39	4.82349e-36	FGF13_SCN8A
FGF13	SCN8A	0.655306	R-HSA-445095	Interaction between L1 and Ankyrins	8	16	0.707105	8.09355e-08	8.22387e-07	FGF13_SCN8A
FGF13	SCN8A	0.655306	R-HSA-5576891	Cardiac conduction	57	105	0.732005	2.53468e-32	8.18214e-30	FGF13_SCN8A
FGF13	SCN8A	0.655306	R-HSA-5576892	Phase 0 - rapid depolarisation	22	40	0.786297	2.85015e-19	1.56348e-17	FGF13_SCN8A
FGF2	GPC4	0.488843	R-HSA-1630316	Glycosaminoglycan metabolism	44	81	0.57838	1.40988e-10	2.79743e-09	FGF2_GPC4
FGF2	GPC4	0.488843	R-HSA-1638091	Heparan sulfate/heparin (HS-GAG) metabolism	16	30	0.68438	3.42419e-09	4.84641e-08	FGF2_GPC4
FGF2	GPC4	0.488843	R-HSA-1793185	Chondroitin sulfate/dermatan sulfate metabolism	13	24	0.686576	1.00818e-07	1.00256e-06	FGF2_GPC4
FGF2	GPC4	0.488843	R-HSA-196854	Metabolism of vitamins and cofactors	55	101	0.49398	3.02082e-07	2.72328e-06	FGF2_GPC4
FGF2	GPC4	0.488843	R-HSA-1971475	A tetrasaccharide linker sequence is required for GAG synthesis	11	21	0.70627	3.44425e-08	3.88542e-07	FGF2_GPC4
FGF2	GPC4	0.488843	R-HSA-2022928	HS-GAG biosynthesis	6	11	0.742261	2.39558e-06	1.86167e-05	FGF2_GPC4
FGF2	GPC4	0.488843	R-HSA-2024096	HS-GAG degradation	10	19	0.686576	5.32629e-07	4.60862e-06	FGF2_GPC4
FGF2	GPC4	0.488843	R-HSA-2187338	Visual phototransduction	25	46	0.616782	1.21211e-08	1.50938e-07	FGF2_GPC4
FGF2	GPC4	0.488843	R-HSA-3560782	Diseases associated with glycosaminoglycan metabolism	12	23	0.70627	9.6151e-09	1.21903e-07	FGF2_GPC4
FGF2	GPC4	0.488843	R-HSA-3560783	Defective B4GALT7 causes EDS, progeroid type	9	18	0.70627	6.3172e-08	6.54571e-07	FGF2_GPC4
FGF2	GPC4	0.488843	R-HSA-3560801	Defective B3GAT3 causes JDSSDHD	9	18	0.70627	6.3172e-08	6.54571e-07	FGF2_GPC4
FGF2	GPC4	0.488843	R-HSA-3656237	Defective EXT2 causes exostoses 2	6	11	0.742261	2.39558e-06	1.86167e-05	FGF2_GPC4
FGF2	GPC4	0.488843	R-HSA-3656253	Defective EXT1 causes exostoses 1, TRPS2 and CHDS	6	11	0.742261	2.39558e-06	1.86167e-05	FGF2_GPC4
FGF2	GPC4	0.488843	R-HSA-3781865	Diseases of glycosylation	61	112	0.686576	4.65877e-25	4.71097e-23	FGF2_GPC4
FGF2	GPC4	0.488843	R-HSA-4420332	Defective B3GALT6 causes EDSP2 and SEMDJL1	9	18	0.70627	6.3172e-08	6.54571e-07	FGF2_GPC4
FGF2	GPC4	0.488843	R-HSA-6806667	Metabolism of fat-soluble vitamins	14	26	0.578502	3.25445e-05	0.00021125	FGF2_GPC4
FGF2	GPC4	0.488843	R-HSA-975634	Retinoid metabolism and transport	14	26	0.578502	3.25445e-05	0.00021125	FGF2_GPC4
FGF2	SDC1	0.368893	R-HSA-1630316	Glycosaminoglycan metabolism	44	80	0.586497	1.85269e-10	3.65016e-09	FGF2_SDC1
FGF2	SDC1	0.368893	R-HSA-1638091	Heparan sulfate/heparin (HS-GAG) metabolism	15	29	0.655067	4.365e-08	4.73326e-07	FGF2_SDC1
FGF2	SDC1	0.368893	R-HSA-1793185	Chondroitin sulfate/dermatan sulfate metabolism	12	23	0.747714	1.00034e-10	2.07818e-09	FGF2_SDC1
FGF2	SDC1	0.368893	R-HSA-196854	Metabolism of vitamins and cofactors	55	100	0.529214	1.28157e-08	1.5818e-07	FGF2_SDC1
FGF2	SDC1	0.368893	R-HSA-1971475	A tetrasaccharide linker sequence is required for GAG synthesis	11	20	0.757707	1.51556e-09	2.41826e-08	FGF2_SDC1
FGF2	SDC1	0.368893	R-HSA-2022928	HS-GAG biosynthesis	5	10	0.757707	5.52135e-07	4.75289e-06	FGF2_SDC1
FGF2	SDC1	0.368893	R-HSA-2024096	HS-GAG degradation	9	18	0.655067	2.58143e-06	2.00055e-05	FGF2_SDC1
FGF2	SDC1	0.368893	R-HSA-2187338	Visual phototransduction	24	45	0.665245	4.69616e-11	1.06527e-09	FGF2_SDC1
FGF2	SDC1	0.368893	R-HSA-3560782	Diseases associated with glycosaminoglycan metabolism	12	22	0.775873	3.18465e-11	7.70281e-10	FGF2_SDC1
FGF2	SDC1	0.368893	R-HSA-3560783	Defective B4GALT7 causes EDS, progeroid type	9	17	0.775873	8.96782e-10	1.50233e-08	FGF2_SDC1
FGF2	SDC1	0.368893	R-HSA-3560801	Defective B3GAT3 causes JDSSDHD	9	17	0.775873	8.96782e-10	1.50233e-08	FGF2_SDC1
FGF2	SDC1	0.368893	R-HSA-3656237	Defective EXT2 causes exostoses 2	5	10	0.757707	5.52135e-07	4.75289e-06	FGF2_SDC1
FGF2	SDC1	0.368893	R-HSA-3656253	Defective EXT1 causes exostoses 1, TRPS2 and CHDS	5	10	0.757707	5.52135e-07	4.75289e-06	FGF2_SDC1
FGF2	SDC1	0.368893	R-HSA-3781865	Diseases of glycosylation	61	111	0.728483	7.48631e-32	2.09411e-29	FGF2_SDC1
FGF2	SDC1	0.368893	R-HSA-4420332	Defective B3GALT6 causes EDSP2 and SEMDJL1	9	17	0.775873	8.96782e-10	1.50233e-08	FGF2_SDC1
FGF2	SDC1	0.368893	R-HSA-6806667	Metabolism of fat-soluble vitamins	13	25	0.636617	8.59439e-07	7.09269e-06	FGF2_SDC1
FGF2	SDC1	0.368893	R-HSA-975634	Retinoid metabolism and transport	13	25	0.636617	8.59439e-07	7.09269e-06	FGF2_SDC1
FGF2	SDC3	0.456924	R-HSA-1630316	Glycosaminoglycan metabolism	44	80	0.574641	7.14167e-10	1.22577e-08	FGF2_SDC3
FGF2	SDC3	0.456924	R-HSA-1638091	Heparan sulfate/heparin (HS-GAG) metabolism	15	29	0.619535	5.33864e-07	4.61454e-06	FGF2_SDC3
FGF2	SDC3	0.456924	R-HSA-1793185	Chondroitin sulfate/dermatan sulfate metabolism	12	23	0.70627	1.05345e-08	1.32359e-07	FGF2_SDC3
FGF2	SDC3	0.456924	R-HSA-196854	Metabolism of vitamins and cofactors	55	101	0.527442	4.67383e-09	6.31681e-08	FGF2_SDC3
FGF2	SDC3	0.456924	R-HSA-1971475	A tetrasaccharide linker sequence is required for GAG synthesis	11	20	0.746214	4.40893e-09	6.05633e-08	FGF2_SDC3
FGF2	SDC3	0.456924	R-HSA-2022928	HS-GAG biosynthesis	6	11	0.746214	2.04682e-06	1.60702e-05	FGF2_SDC3
FGF2	SDC3	0.456924	R-HSA-2024096	HS-GAG degradation	10	19	0.69752	2.51253e-07	2.29713e-06	FGF2_SDC3
FGF2	SDC3	0.456924	R-HSA-2187338	Visual phototransduction	25	46	0.679837	8.16181e-12	2.17467e-10	FGF2_SDC3
FGF2	SDC3	0.456924	R-HSA-3560782	Diseases associated with glycosaminoglycan metabolism	12	22	0.749504	8.19852e-10	1.3873e-08	FGF2_SDC3
FGF2	SDC3	0.456924	R-HSA-3560783	Defective B4GALT7 causes EDS, progeroid type	9	17	0.746214	1.24849e-08	1.54552e-07	FGF2_SDC3
FGF2	SDC3	0.456924	R-HSA-3560801	Defective B3GAT3 causes JDSSDHD	9	17	0.746214	1.24849e-08	1.54552e-07	FGF2_SDC3
FGF2	SDC3	0.456924	R-HSA-3656237	Defective EXT2 causes exostoses 2	6	11	0.746214	2.04682e-06	1.60702e-05	FGF2_SDC3
FGF2	SDC3	0.456924	R-HSA-3656253	Defective EXT1 causes exostoses 1, TRPS2 and CHDS	6	11	0.746214	2.04682e-06	1.60702e-05	FGF2_SDC3
FGF2	SDC3	0.456924	R-HSA-3781865	Diseases of glycosylation	61	111	0.717759	1.3499e-29	2.57493e-27	FGF2_SDC3
FGF2	SDC3	0.456924	R-HSA-4420332	Defective B3GALT6 causes EDSP2 and SEMDJL1	9	17	0.746214	1.24849e-08	1.54552e-07	FGF2_SDC3
FGF2	SDC3	0.456924	R-HSA-6806667	Metabolism of fat-soluble vitamins	14	26	0.615395	5.38878e-06	4.02385e-05	FGF2_SDC3
FGF2	SDC3	0.456924	R-HSA-975634	Retinoid metabolism and transport	14	26	0.615395	5.38878e-06	4.02385e-05	FGF2_SDC3
FGG	ITGB2	0.538139	R-HSA-166016	Toll Like Receptor 4 (TLR4) Cascade	48	89	0.458861	1.3217e-05	9.32969e-05	FGG_ITGB2
FGG	ITGB2	0.538139	R-HSA-168898	Toll-like Receptor Cascades	52	95	0.458861	1.56009e-05	0.000108573	FGG_ITGB2
FN1	COL13A1	0.427216	R-HSA-1474290	Collagen formation	36	67	0.764047	1.59473e-26	2.30768e-24	FN1_COL13A1
FN1	COL13A1	0.427216	R-HSA-1650814	Collagen biosynthesis and modifying enzymes	31	57	0.771885	1.18811e-23	1.03873e-21	FN1_COL13A1
FN1	ITGB8	0.618663	R-HSA-1566948	Elastic fibre formation	4	8	0.684318	4.8801e-05	0.00030768	FN1_ITGB8
FN1	SDC2	0.625058	R-HSA-1630316	Glycosaminoglycan metabolism	44	81	0.525226	6.54687e-08	6.76698e-07	FN1_SDC2
FN1	SDC2	0.625058	R-HSA-1638091	Heparan sulfate/heparin (HS-GAG) metabolism	16	30	0.62145	3.64246e-07	3.23163e-06	FN1_SDC2
FN1	SDC2	0.625058	R-HSA-1793185	Chondroitin sulfate/dermatan sulfate metabolism	13	24	0.730805	5.31085e-10	9.32511e-09	FN1_SDC2
FN1	SDC2	0.625058	R-HSA-196854	Metabolism of vitamins and cofactors	55	101	0.45005	1.00299e-05	7.1827e-05	FN1_SDC2
FN1	SDC2	0.625058	R-HSA-1971475	A tetrasaccharide linker sequence is required for GAG synthesis	11	21	0.736065	8.40177e-10	1.41883e-08	FN1_SDC2
FN1	SDC2	0.625058	R-HSA-2022928	HS-GAG biosynthesis	6	11	0.742261	1.35604e-06	1.08704e-05	FN1_SDC2
FN1	SDC2	0.625058	R-HSA-2024096	HS-GAG degradation	10	19	0.62145	1.05195e-05	7.52689e-05	FN1_SDC2
FN1	SDC2	0.625058	R-HSA-2187338	Visual phototransduction	25	46	0.66582	3.35777e-11	8.04542e-10	FN1_SDC2
FN1	SDC2	0.625058	R-HSA-3560782	Diseases associated with glycosaminoglycan metabolism	12	23	0.742261	6.79693e-11	1.48173e-09	FN1_SDC2
FN1	SDC2	0.625058	R-HSA-3560783	Defective B4GALT7 causes EDS, progeroid type	9	18	0.736065	2.00356e-09	3.09685e-08	FN1_SDC2
FN1	SDC2	0.625058	R-HSA-3560801	Defective B3GAT3 causes JDSSDHD	9	18	0.736065	2.00356e-09	3.09685e-08	FN1_SDC2
FN1	SDC2	0.625058	R-HSA-3656237	Defective EXT2 causes exostoses 2	6	11	0.742261	1.35604e-06	1.08704e-05	FN1_SDC2
FN1	SDC2	0.625058	R-HSA-3656253	Defective EXT1 causes exostoses 1, TRPS2 and CHDS	6	11	0.742261	1.35604e-06	1.08704e-05	FN1_SDC2
FN1	SDC2	0.625058	R-HSA-3781865	Diseases of glycosylation	61	112	0.647766	1.04417e-20	6.9136e-19	FN1_SDC2
FN1	SDC2	0.625058	R-HSA-381426	Regulation of Insulin-like Growth Factor (IGF) transport and uptake by Insulin-like Growth Factor Binding Proteins (IGFBPs)	51	93	0.440486	4.29616e-05	0.000273994	FN1_SDC2
FN1	SDC2	0.625058	R-HSA-4420332	Defective B3GALT6 causes EDSP2 and SEMDJL1	9	18	0.736065	2.00356e-09	3.09685e-08	FN1_SDC2
FN1	SDC2	0.625058	R-HSA-6806667	Metabolism of fat-soluble vitamins	14	26	0.604348	5.43546e-06	4.0515e-05	FN1_SDC2
FN1	SDC2	0.625058	R-HSA-975634	Retinoid metabolism and transport	14	26	0.604348	5.43546e-06	4.0515e-05	FN1_SDC2
FN1	TMPRSS6	0.685617	R-HSA-1474228	Degradation of the extracellular matrix	24	44	0.782565	9.64076e-21	6.47319e-19	FN1_TMPRSS6
FN1	TSHR	0.418324	R-HSA-418555	G alpha (s) signalling events	37	68	0.59644	5.36028e-10	9.39223e-09	FN1_TSHR
GDF1	ACVR2B	0.737519	R-HSA-1433617	Regulation of signaling by NODAL	2	4	0.742813	4.11781e-05	0.000264024	GDF1_ACVR2B
GDF5	ACVR2B	0.680461	R-HSA-1433617	Regulation of signaling by NODAL	2	4	0.742813	6.50399e-05	0.000401382	GDF5_ACVR2B
GDF5	ROR2	0.735045	R-HSA-5140745	WNT5A-dependent internalization of FZD2, FZD5 and ROR2	2	4	0.711393	0.000105023	0.000631696	GDF5_ROR2
GDF9	FXYD6	0.699233	R-HSA-397014	Muscle contraction	90	164	0.566678	3.17437e-17	1.6147e-15	GDF9_FXYD6
GDF9	FXYD6	0.699233	R-HSA-5576891	Cardiac conduction	58	106	0.592688	3.90254e-14	1.5094e-12	GDF9_FXYD6
GDF9	FXYD6	0.699233	R-HSA-936837	Ion transport by P-type ATPases	15	28	0.526147	8.33608e-05	0.000509122	GDF9_FXYD6
GDF9	FXYD6	0.699233	R-HSA-983712	Ion channel transport	51	94	0.549618	2.4186e-10	4.64515e-09	GDF9_FXYD6
GDNF	GFRA1	0.757887	R-HSA-375165	NCAM signaling for neurite out-growth	8	15	0.675975	1.58419e-06	1.26149e-05	GDNF_GFRA1
GDNF	GFRA1	0.757887	R-HSA-419037	NCAM1 interactions	3	7	0.810482	6.31732e-09	8.20763e-08	GDNF_GFRA1
GDNF	GFRA2	0.831439	R-HSA-375165	NCAM signaling for neurite out-growth	8	16	0.569681	1.37357e-05	9.63108e-05	GDNF_GFRA2
GDNF	GFRA2	0.831439	R-HSA-419037	NCAM1 interactions	4	8	0.79939	1.69045e-08	2.03558e-07	GDNF_GFRA2
GHRL	GHRHR	0.527033	R-HSA-418555	G alpha (s) signalling events	37	68	0.675539	8.45775e-16	3.98797e-14	GHRL_GHRHR
GHRL	GPR39	0.767673	R-HSA-418555	G alpha (s) signalling events	36	67	0.578301	3.38764e-10	6.19444e-09	GHRL_GPR39
GIP	ADCYAP1R1	0.75379	R-HSA-373080	Class B/2 (Secretin family receptors)	13	24	0.530816	8.79275e-05	0.000533219	GIP_ADCYAP1R1
GIP	ADCYAP1R1	0.75379	R-HSA-418555	G alpha (s) signalling events	37	68	0.675181	2.004e-16	9.77883e-15	GIP_ADCYAP1R1
GIP	ADRB2	0.578444	R-HSA-418555	G alpha (s) signalling events	40	73	0.535849	1.25269e-07	1.22825e-06	GIP_ADRB2
GIP	ADRB3	0.773681	R-HSA-418555	G alpha (s) signalling events	36	67	0.719592	2.8751e-21	2.06245e-19	GIP_ADRB3
GIP	GIPR	0.688155	R-HSA-418555	G alpha (s) signalling events	37	68	0.606564	3.62682e-11	8.50349e-10	GIP_GIPR
GIP	PTH1R	0.831866	R-HSA-373080	Class B/2 (Secretin family receptors)	13	24	0.515124	6.04244e-05	0.000376498	GIP_PTH1R
GIP	PTH1R	0.831866	R-HSA-418555	G alpha (s) signalling events	37	68	0.709725	6.11567e-20	3.53992e-18	GIP_PTH1R
GIP	TSHR	0.638262	R-HSA-418555	G alpha (s) signalling events	37	68	0.59644	2.33616e-10	4.49711e-09	GIP_TSHR
GIP	VIPR1	0.832475	R-HSA-373080	Class B/2 (Secretin family receptors)	13	24	0.494487	0.000130076	0.000770448	GIP_VIPR1
GIP	VIPR1	0.832475	R-HSA-418555	G alpha (s) signalling events	37	68	0.711357	2.14656e-20	1.35459e-18	GIP_VIPR1
GNB3	GABBR2	0.826807	R-HSA-1296041	Activation of G protein gated Potassium channels	13	24	0.494608	0.000145729	0.000853525	GNB3_GABBR2
GNB3	GABBR2	0.826807	R-HSA-1296059	G protein gated Potassium channels	13	24	0.494608	0.000145729	0.000853525	GNB3_GABBR2
GNB3	GABBR2	0.826807	R-HSA-1296065	Inwardly rectifying K+ channels	13	24	0.494608	0.000145729	0.000853525	GNB3_GABBR2
GNB3	GABBR2	0.826807	R-HSA-1296071	Potassium Channels	13	24	0.494608	0.000145729	0.000853525	GNB3_GABBR2
GNB3	GABBR2	0.826807	R-HSA-977443	GABA receptor activation	14	27	0.468027	0.000106084	0.000636425	GNB3_GABBR2
GNB3	GABBR2	0.826807	R-HSA-977444	GABA B receptor activation	14	27	0.468027	0.000106084	0.000636425	GNB3_GABBR2
GNB3	GABBR2	0.826807	R-HSA-991365	Activation of GABAB receptors	14	27	0.468027	0.000106084	0.000636425	GNB3_GABBR2
GNB3	GABBR2	0.826807	R-HSA-997272	Inhibition of voltage gated Ca2+ channels via Gbeta/gamma subunits	13	24	0.494608	0.000145729	0.000853525	GNB3_GABBR2
GPC3	CD81	0.682817	R-HSA-166658	Complement cascade	10	19	0.551388	0.000130466	0.000772215	GPC3_CD81
GPC3	CD81	0.682817	R-HSA-977606	Regulation of Complement cascade	8	15	0.592436	0.000111786	0.000669202	GPC3_CD81
GPC3	LRP1	0.593686	R-HSA-196854	Metabolism of vitamins and cofactors	51	94	0.497552	2.40825e-07	2.21628e-06	GPC3_LRP1
GPC3	LRP1	0.593686	R-HSA-2187338	Visual phototransduction	21	39	0.607766	1.23938e-07	1.21662e-06	GPC3_LRP1
GPC3	LRP1	0.593686	R-HSA-6806667	Metabolism of fat-soluble vitamins	10	19	0.607766	2.55725e-05	0.000170341	GPC3_LRP1
GPC3	LRP1	0.593686	R-HSA-975634	Retinoid metabolism and transport	10	19	0.607766	2.55725e-05	0.000170341	GPC3_LRP1
GPC3	LRP2	0.651375	R-HSA-196854	Metabolism of vitamins and cofactors	51	94	0.534059	2.88586e-09	4.16168e-08	GPC3_LRP2
GPC3	LRP2	0.651375	R-HSA-2187338	Visual phototransduction	22	40	0.726235	7.93578e-14	2.89587e-12	GPC3_LRP2
GPC3	LRP2	0.651375	R-HSA-6806667	Metabolism of fat-soluble vitamins	11	20	0.692883	2.7838e-07	2.52044e-06	GPC3_LRP2
GPC3	LRP2	0.651375	R-HSA-975634	Retinoid metabolism and transport	11	20	0.692883	2.7838e-07	2.52044e-06	GPC3_LRP2
GPC6	LRP1	0.696268	R-HSA-196854	Metabolism of vitamins and cofactors	51	94	0.497552	1.27507e-07	1.24438e-06	GPC6_LRP1
GPC6	LRP1	0.696268	R-HSA-2187338	Visual phototransduction	21	39	0.607766	6.56199e-08	6.77173e-07	GPC6_LRP1
GPC6	LRP1	0.696268	R-HSA-6806667	Metabolism of fat-soluble vitamins	10	19	0.607766	1.35395e-05	9.50143e-05	GPC6_LRP1
GPC6	LRP1	0.696268	R-HSA-975634	Retinoid metabolism and transport	10	19	0.607766	1.35395e-05	9.50143e-05	GPC6_LRP1
GPC6	LRP2	0.958291	R-HSA-196854	Metabolism of vitamins and cofactors	51	94	0.534059	2.41689e-11	5.94868e-10	GPC6_LRP2
GPC6	LRP2	0.958291	R-HSA-2187338	Visual phototransduction	22	40	0.726235	6.64618e-16	3.15149e-14	GPC6_LRP2
GPC6	LRP2	0.958291	R-HSA-6806667	Metabolism of fat-soluble vitamins	11	20	0.692883	2.33142e-09	3.51936e-08	GPC6_LRP2
GPC6	LRP2	0.958291	R-HSA-975634	Retinoid metabolism and transport	11	20	0.692883	2.33142e-09	3.51936e-08	GPC6_LRP2
HBEGF	ERBB2	0.439982	R-HSA-8866910	TFAP2 (AP-2) family regulates transcription of growth factors and their receptors	4	8	0.740165	8.47622e-06	6.14874e-05	HBEGF_ERBB2
HGF	SDC1	0.350582	R-HSA-1630316	Glycosaminoglycan metabolism	44	80	0.586497	1.91417e-10	3.75365e-09	HGF_SDC1
HGF	SDC1	0.350582	R-HSA-1638091	Heparan sulfate/heparin (HS-GAG) metabolism	15	29	0.655067	4.50983e-08	4.87143e-07	HGF_SDC1
HGF	SDC1	0.350582	R-HSA-1793185	Chondroitin sulfate/dermatan sulfate metabolism	12	23	0.747714	1.03353e-10	2.13605e-09	HGF_SDC1
HGF	SDC1	0.350582	R-HSA-196854	Metabolism of vitamins and cofactors	55	100	0.529214	1.3241e-08	1.63188e-07	HGF_SDC1
HGF	SDC1	0.350582	R-HSA-1971475	A tetrasaccharide linker sequence is required for GAG synthesis	11	20	0.757707	1.56584e-09	2.48433e-08	HGF_SDC1
HGF	SDC1	0.350582	R-HSA-2022928	HS-GAG biosynthesis	5	10	0.757707	5.70454e-07	4.89552e-06	HGF_SDC1
HGF	SDC1	0.350582	R-HSA-2024096	HS-GAG degradation	9	18	0.655067	2.66708e-06	2.06203e-05	HGF_SDC1
HGF	SDC1	0.350582	R-HSA-2187338	Visual phototransduction	24	45	0.665245	4.85198e-11	1.09765e-09	HGF_SDC1
HGF	SDC1	0.350582	R-HSA-3560782	Diseases associated with glycosaminoglycan metabolism	12	22	0.775873	3.29032e-11	7.91279e-10	HGF_SDC1
HGF	SDC1	0.350582	R-HSA-3560783	Defective B4GALT7 causes EDS, progeroid type	9	17	0.775873	9.26537e-10	1.54294e-08	HGF_SDC1
HGF	SDC1	0.350582	R-HSA-3560801	Defective B3GAT3 causes JDSSDHD	9	17	0.775873	9.26537e-10	1.54294e-08	HGF_SDC1
HGF	SDC1	0.350582	R-HSA-3656237	Defective EXT2 causes exostoses 2	5	10	0.757707	5.70454e-07	4.89552e-06	HGF_SDC1
HGF	SDC1	0.350582	R-HSA-3656253	Defective EXT1 causes exostoses 1, TRPS2 and CHDS	5	10	0.757707	5.70454e-07	4.89552e-06	HGF_SDC1
HGF	SDC1	0.350582	R-HSA-3781865	Diseases of glycosylation	61	111	0.728483	7.73471e-32	2.09411e-29	HGF_SDC1
HGF	SDC1	0.350582	R-HSA-4420332	Defective B3GALT6 causes EDSP2 and SEMDJL1	9	17	0.775873	9.26537e-10	1.54294e-08	HGF_SDC1
HGF	SDC1	0.350582	R-HSA-6806667	Metabolism of fat-soluble vitamins	13	25	0.636617	8.87955e-07	7.29932e-06	HGF_SDC1
HGF	SDC1	0.350582	R-HSA-975634	Retinoid metabolism and transport	13	25	0.636617	8.87955e-07	7.29932e-06	HGF_SDC1
HGF	SDC2	0.270897	R-HSA-1630316	Glycosaminoglycan metabolism	44	81	0.525226	1.89086e-07	1.79119e-06	HGF_SDC2
HGF	SDC2	0.270897	R-HSA-1638091	Heparan sulfate/heparin (HS-GAG) metabolism	16	30	0.62145	1.05201e-06	8.52272e-06	HGF_SDC2
HGF	SDC2	0.270897	R-HSA-1793185	Chondroitin sulfate/dermatan sulfate metabolism	13	24	0.730805	1.53387e-09	2.43822e-08	HGF_SDC2
HGF	SDC2	0.270897	R-HSA-196854	Metabolism of vitamins and cofactors	55	101	0.45005	2.89683e-05	0.000190841	HGF_SDC2
HGF	SDC2	0.270897	R-HSA-1971475	A tetrasaccharide linker sequence is required for GAG synthesis	11	21	0.736065	2.42659e-09	3.61747e-08	HGF_SDC2
HGF	SDC2	0.270897	R-HSA-2022928	HS-GAG biosynthesis	6	11	0.742261	3.91651e-06	2.9694e-05	HGF_SDC2
HGF	SDC2	0.270897	R-HSA-2024096	HS-GAG degradation	10	19	0.62145	3.03824e-05	0.000199063	HGF_SDC2
HGF	SDC2	0.270897	R-HSA-2187338	Visual phototransduction	25	46	0.66582	9.69788e-11	2.01971e-09	HGF_SDC2
HGF	SDC2	0.270897	R-HSA-3560782	Diseases associated with glycosaminoglycan metabolism	12	23	0.742261	1.96308e-10	3.83166e-09	HGF_SDC2
HGF	SDC2	0.270897	R-HSA-3560783	Defective B4GALT7 causes EDS, progeroid type	9	18	0.736065	5.78666e-09	7.63639e-08	HGF_SDC2
HGF	SDC2	0.270897	R-HSA-3560801	Defective B3GAT3 causes JDSSDHD	9	18	0.736065	5.78666e-09	7.63639e-08	HGF_SDC2
HGF	SDC2	0.270897	R-HSA-3656237	Defective EXT2 causes exostoses 2	6	11	0.742261	3.91651e-06	2.9694e-05	HGF_SDC2
HGF	SDC2	0.270897	R-HSA-3656253	Defective EXT1 causes exostoses 1, TRPS2 and CHDS	6	11	0.742261	3.91651e-06	2.9694e-05	HGF_SDC2
HGF	SDC2	0.270897	R-HSA-3781865	Diseases of glycosylation	61	112	0.647766	3.01576e-20	1.86112e-18	HGF_SDC2
HGF	SDC2	0.270897	R-HSA-381426	Regulation of Insulin-like Growth Factor (IGF) transport and uptake by Insulin-like Growth Factor Binding Proteins (IGFBPs)	51	93	0.440486	0.000124081	0.000737022	HGF_SDC2
HGF	SDC2	0.270897	R-HSA-4420332	Defective B3GALT6 causes EDSP2 and SEMDJL1	9	18	0.736065	5.78666e-09	7.63639e-08	HGF_SDC2
HGF	SDC2	0.270897	R-HSA-6806667	Metabolism of fat-soluble vitamins	14	26	0.604348	1.56986e-05	0.000108982	HGF_SDC2
HGF	SDC2	0.270897	R-HSA-975634	Retinoid metabolism and transport	14	26	0.604348	1.56986e-05	0.000108982	HGF_SDC2
HLA-B	CANX	0.684371	R-HSA-2132295	MHC class II antigen presentation	25	46	0.620974	3.14955e-09	4.48797e-08	HLA-B_CANX
HLA-B	CANX	0.684371	R-HSA-447115	Interleukin-12 family signaling	23	43	0.553724	1.30245e-06	1.04808e-05	HLA-B_CANX
HLA-B	CANX	0.684371	R-HSA-983170	Antigen Presentation: Folding, assembly and peptide loading of class I MHC	12	22	0.6628	5.90921e-07	5.04537e-06	HLA-B_CANX
HPX	LRP1	0.812721	R-HSA-196854	Metabolism of vitamins and cofactors	51	94	0.497552	3.81861e-08	4.22818e-07	HPX_LRP1
HPX	LRP1	0.812721	R-HSA-2187338	Visual phototransduction	21	39	0.607766	1.96521e-08	2.31983e-07	HPX_LRP1
HPX	LRP1	0.812721	R-HSA-6806667	Metabolism of fat-soluble vitamins	10	19	0.607766	4.05486e-06	3.06875e-05	HPX_LRP1
HPX	LRP1	0.812721	R-HSA-975634	Retinoid metabolism and transport	10	19	0.607766	4.05486e-06	3.06875e-05	HPX_LRP1
HP	ITGB2	0.273893	R-HSA-166016	Toll Like Receptor 4 (TLR4) Cascade	48	89	0.458861	2.51702e-05	0.000168329	HP_ITGB2
HP	ITGB2	0.273893	R-HSA-168898	Toll-like Receptor Cascades	52	95	0.458861	2.97102e-05	0.000195421	HP_ITGB2
HRAS	GRIN2D	0.865892	R-HSA-438064	Post NMDA receptor activation events	26	49	0.472527	6.54747e-06	4.81621e-05	HRAS_GRIN2D
HRAS	GRIN2D	0.865892	R-HSA-438066	Unblocking of NMDA receptors, glutamate binding and activation	10	19	0.825399	2.49028e-15	1.12978e-13	HRAS_GRIN2D
HRAS	GRIN2D	0.865892	R-HSA-442742	CREB1 phosphorylation through NMDA receptor-mediated activation of RAS signaling	12	22	0.680133	1.99774e-08	2.34833e-07	HRAS_GRIN2D
HRAS	GRIN2D	0.865892	R-HSA-442755	Activation of NMDA receptors and postsynaptic events	28	51	0.49084	5.95657e-06	4.43205e-05	HRAS_GRIN2D
HRAS	GRIN2D	0.865892	R-HSA-442982	Ras activation upon Ca2+ influx through NMDA receptor	8	16	0.71255	5.9686e-09	7.80288e-08	HRAS_GRIN2D
HRAS	GRIN2D	0.865892	R-HSA-6794361	Neurexins and neuroligins	7	13	0.813892	3.73169e-11	8.70001e-10	HRAS_GRIN2D
HRAS	GRIN2D	0.865892	R-HSA-6794362	Protein-protein interactions at synapses	13	24	0.836619	1.58757e-18	8.38017e-17	HRAS_GRIN2D
HRAS	GRIN2D	0.865892	R-HSA-8849932	Synaptic adhesion-like molecules	5	10	0.833166	2.97767e-11	7.26499e-10	HRAS_GRIN2D
HRAS	GRIN2D	0.865892	R-HSA-9609736	Assembly and cell surface presentation of NMDA receptors	7	13	0.825399	9.48219e-12	2.487e-10	HRAS_GRIN2D
HRAS	GRIN2D	0.865892	R-HSA-9617324	Negative regulation of NMDA receptor-mediated neuronal transmission	9	17	0.753234	3.74408e-10	6.77243e-09	HRAS_GRIN2D
HRAS	GRIN2D	0.865892	R-HSA-9620244	Long-term potentiation	9	18	0.825399	1.19838e-15	5.58778e-14	HRAS_GRIN2D
HRAS	SDC2	0.58992	R-HSA-1630316	Glycosaminoglycan metabolism	44	81	0.525226	7.8448e-08	7.99046e-07	HRAS_SDC2
HRAS	SDC2	0.58992	R-HSA-1638091	Heparan sulfate/heparin (HS-GAG) metabolism	16	30	0.62145	4.36459e-07	3.82749e-06	HRAS_SDC2
HRAS	SDC2	0.58992	R-HSA-1793185	Chondroitin sulfate/dermatan sulfate metabolism	13	24	0.730805	6.36374e-10	1.09899e-08	HRAS_SDC2
HRAS	SDC2	0.58992	R-HSA-196854	Metabolism of vitamins and cofactors	55	101	0.45005	1.20184e-05	8.54109e-05	HRAS_SDC2
HRAS	SDC2	0.58992	R-HSA-1971475	A tetrasaccharide linker sequence is required for GAG synthesis	11	21	0.736065	1.00674e-09	1.66659e-08	HRAS_SDC2
HRAS	SDC2	0.58992	R-HSA-2022928	HS-GAG biosynthesis	6	11	0.742261	1.62488e-06	1.29022e-05	HRAS_SDC2
HRAS	SDC2	0.58992	R-HSA-2024096	HS-GAG degradation	10	19	0.62145	1.2605e-05	8.93531e-05	HRAS_SDC2
HRAS	SDC2	0.58992	R-HSA-2187338	Visual phototransduction	25	46	0.66582	4.02346e-11	9.25175e-10	HRAS_SDC2
HRAS	SDC2	0.58992	R-HSA-3560782	Diseases associated with glycosaminoglycan metabolism	12	23	0.742261	8.14443e-11	1.73054e-09	HRAS_SDC2
HRAS	SDC2	0.58992	R-HSA-3560783	Defective B4GALT7 causes EDS, progeroid type	9	18	0.736065	2.40077e-09	3.58535e-08	HRAS_SDC2
HRAS	SDC2	0.58992	R-HSA-3560801	Defective B3GAT3 causes JDSSDHD	9	18	0.736065	2.40077e-09	3.58535e-08	HRAS_SDC2
HRAS	SDC2	0.58992	R-HSA-3656237	Defective EXT2 causes exostoses 2	6	11	0.742261	1.62488e-06	1.29022e-05	HRAS_SDC2
HRAS	SDC2	0.58992	R-HSA-3656253	Defective EXT1 causes exostoses 1, TRPS2 and CHDS	6	11	0.742261	1.62488e-06	1.29022e-05	HRAS_SDC2
HRAS	SDC2	0.58992	R-HSA-3781865	Diseases of glycosylation	61	112	0.647766	1.25118e-20	8.20402e-19	HRAS_SDC2
HRAS	SDC2	0.58992	R-HSA-381426	Regulation of Insulin-like Growth Factor (IGF) transport and uptake by Insulin-like Growth Factor Binding Proteins (IGFBPs)	51	93	0.440486	5.14788e-05	0.000322434	HRAS_SDC2
HRAS	SDC2	0.58992	R-HSA-4420332	Defective B3GALT6 causes EDSP2 and SEMDJL1	9	18	0.736065	2.40077e-09	3.58535e-08	HRAS_SDC2
HRAS	SDC2	0.58992	R-HSA-6806667	Metabolism of fat-soluble vitamins	14	26	0.604348	6.51306e-06	4.79509e-05	HRAS_SDC2
HRAS	SDC2	0.58992	R-HSA-975634	Retinoid metabolism and transport	14	26	0.604348	6.51306e-06	4.79509e-05	HRAS_SDC2
HRAS	TLR9	0.350346	R-HSA-168898	Toll-like Receptor Cascades	52	96	0.431431	0.000125032	0.000742144	HRAS_TLR9
HSP90B1	TLR1	0.742808	R-HSA-166016	Toll Like Receptor 4 (TLR4) Cascade	48	88	0.495485	2.21344e-07	2.06155e-06	HSP90B1_TLR1
HSP90B1	TLR1	0.742808	R-HSA-166058	MyD88:MAL(TIRAP) cascade initiated on plasma membrane	37	68	0.47068	1.34042e-05	9.42221e-05	HSP90B1_TLR1
HSP90B1	TLR1	0.742808	R-HSA-168179	Toll Like Receptor TLR1:TLR2 Cascade	37	68	0.47068	1.34042e-05	9.42221e-05	HSP90B1_TLR1
HSP90B1	TLR1	0.742808	R-HSA-168188	Toll Like Receptor TLR6:TLR2 Cascade	37	68	0.47068	1.34042e-05	9.42221e-05	HSP90B1_TLR1
HSP90B1	TLR1	0.742808	R-HSA-168898	Toll-like Receptor Cascades	51	94	0.484155	2.70491e-07	2.45962e-06	HSP90B1_TLR1
HSP90B1	TLR1	0.742808	R-HSA-181438	Toll Like Receptor 2 (TLR2) Cascade	37	68	0.47068	1.34042e-05	9.42221e-05	HSP90B1_TLR1
HSP90B1	TLR7	0.672069	R-HSA-168138	Toll Like Receptor 9 (TLR9) Cascade	37	69	0.496699	1.75556e-06	1.39267e-05	HSP90B1_TLR7
HSP90B1	TLR7	0.672069	R-HSA-168181	Toll Like Receptor 7/8 (TLR7/8) Cascade	36	67	0.470031	1.70826e-05	0.000118004	HSP90B1_TLR7
HSP90B1	TLR7	0.672069	R-HSA-168898	Toll-like Receptor Cascades	52	95	0.529889	6.04265e-09	7.8874e-08	HSP90B1_TLR7
HSP90B1	TLR7	0.672069	R-HSA-975138	TRAF6 mediated induction of NFkB and MAP kinases upon TLR7/8 or 9 activation	36	66	0.470031	3.14208e-05	0.000205225	HSP90B1_TLR7
HSP90B1	TLR7	0.672069	R-HSA-975155	MyD88 dependent cascade initiated on endosome	36	67	0.470031	1.70826e-05	0.000118004	HSP90B1_TLR7
HSP90B1	TLR9	0.431082	R-HSA-168898	Toll-like Receptor Cascades	52	96	0.431431	0.000104502	0.00062964	HSP90B1_TLR9
HSPG2	CHRM3	0.860466	R-HSA-163685	Integration of energy metabolism	36	67	0.593036	1.42069e-11	3.63532e-10	HSPG2_CHRM3
HSPG2	CHRM3	0.860466	R-HSA-422356	Regulation of insulin secretion	30	56	0.628099	5.58288e-12	1.52629e-10	HSPG2_CHRM3
HSPG2	COL13A1	0.800255	R-HSA-1474290	Collagen formation	36	67	0.764047	1.72725e-27	2.58872e-25	HSPG2_COL13A1
HSPG2	COL13A1	0.800255	R-HSA-1650814	Collagen biosynthesis and modifying enzymes	31	57	0.771885	1.28685e-24	1.20006e-22	HSPG2_COL13A1
HSPG2	LRP1	0.632254	R-HSA-196854	Metabolism of vitamins and cofactors	51	94	0.497552	1.95798e-07	1.84023e-06	HSPG2_LRP1
HSPG2	LRP1	0.632254	R-HSA-2187338	Visual phototransduction	21	39	0.607766	1.00765e-07	1.00256e-06	HSPG2_LRP1
HSPG2	LRP1	0.632254	R-HSA-6806667	Metabolism of fat-soluble vitamins	10	19	0.607766	2.07911e-05	0.000141067	HSPG2_LRP1
HSPG2	LRP1	0.632254	R-HSA-975634	Retinoid metabolism and transport	10	19	0.607766	2.07911e-05	0.000141067	HSPG2_LRP1
HSPG2	LRP2	0.870576	R-HSA-196854	Metabolism of vitamins and cofactors	51	94	0.534059	2.62065e-10	4.97627e-09	HSPG2_LRP2
HSPG2	LRP2	0.870576	R-HSA-2187338	Visual phototransduction	22	40	0.726235	7.20648e-15	3.10174e-13	HSPG2_LRP2
HSPG2	LRP2	0.870576	R-HSA-6806667	Metabolism of fat-soluble vitamins	11	20	0.692883	2.52797e-08	2.91446e-07	HSPG2_LRP2
HSPG2	LRP2	0.870576	R-HSA-975634	Retinoid metabolism and transport	11	20	0.692883	2.52797e-08	2.91446e-07	HSPG2_LRP2
HSPG2	SDC1	0.82227	R-HSA-1630316	Glycosaminoglycan metabolism	44	80	0.586497	1.28874e-11	3.31643e-10	HSPG2_SDC1
HSPG2	SDC1	0.82227	R-HSA-1638091	Heparan sulfate/heparin (HS-GAG) metabolism	15	29	0.655067	3.0363e-09	4.34875e-08	HSPG2_SDC1
HSPG2	SDC1	0.82227	R-HSA-1793185	Chondroitin sulfate/dermatan sulfate metabolism	12	23	0.747714	6.95838e-12	1.87185e-10	HSPG2_SDC1
HSPG2	SDC1	0.82227	R-HSA-196854	Metabolism of vitamins and cofactors	55	100	0.529214	8.91464e-10	1.50233e-08	HSPG2_SDC1
HSPG2	SDC1	0.82227	R-HSA-1971475	A tetrasaccharide linker sequence is required for GAG synthesis	11	20	0.757707	1.05422e-10	2.15375e-09	HSPG2_SDC1
HSPG2	SDC1	0.82227	R-HSA-2022928	HS-GAG biosynthesis	5	10	0.757707	3.84065e-08	4.23582e-07	HSPG2_SDC1
HSPG2	SDC1	0.82227	R-HSA-2024096	HS-GAG degradation	9	18	0.655067	1.79564e-07	1.70485e-06	HSPG2_SDC1
HSPG2	SDC1	0.82227	R-HSA-2187338	Visual phototransduction	24	45	0.665245	3.26666e-12	9.32552e-11	HSPG2_SDC1
HSPG2	SDC1	0.82227	R-HSA-3560782	Diseases associated with glycosaminoglycan metabolism	12	22	0.775873	2.21525e-12	6.50089e-11	HSPG2_SDC1
HSPG2	SDC1	0.82227	R-HSA-3560783	Defective B4GALT7 causes EDS, progeroid type	9	17	0.775873	6.23802e-11	1.37057e-09	HSPG2_SDC1
HSPG2	SDC1	0.82227	R-HSA-3560801	Defective B3GAT3 causes JDSSDHD	9	17	0.775873	6.23802e-11	1.37057e-09	HSPG2_SDC1
HSPG2	SDC1	0.82227	R-HSA-3656237	Defective EXT2 causes exostoses 2	5	10	0.757707	3.84065e-08	4.23582e-07	HSPG2_SDC1
HSPG2	SDC1	0.82227	R-HSA-3656253	Defective EXT1 causes exostoses 1, TRPS2 and CHDS	5	10	0.757707	3.84065e-08	4.23582e-07	HSPG2_SDC1
HSPG2	SDC1	0.82227	R-HSA-3781865	Diseases of glycosylation	61	111	0.728483	5.20749e-33	1.98666e-30	HSPG2_SDC1
HSPG2	SDC1	0.82227	R-HSA-4420332	Defective B3GALT6 causes EDSP2 and SEMDJL1	9	17	0.775873	6.23802e-11	1.37057e-09	HSPG2_SDC1
HSPG2	SDC1	0.82227	R-HSA-6806667	Metabolism of fat-soluble vitamins	13	25	0.636617	5.97826e-08	6.24851e-07	HSPG2_SDC1
HSPG2	SDC1	0.82227	R-HSA-975634	Retinoid metabolism and transport	13	25	0.636617	5.97826e-08	6.24851e-07	HSPG2_SDC1
ICAM1	IL2RG	0.387462	R-HSA-451927	Interleukin-2 family signaling	17	31	0.617855	1.86664e-06	1.47659e-05	ICAM1_IL2RG
ICAM1	IL2RG	0.387462	R-HSA-512988	Interleukin-3, Interleukin-5 and GM-CSF signaling	19	36	0.594372	7.08514e-07	5.95847e-06	ICAM1_IL2RG
ICAM1	ITGB2	0.46969	R-HSA-166016	Toll Like Receptor 4 (TLR4) Cascade	48	89	0.458861	1.6422e-05	0.000113815	ICAM1_ITGB2
ICAM1	ITGB2	0.46969	R-HSA-168898	Toll-like Receptor Cascades	52	95	0.458861	1.93841e-05	0.000132269	ICAM1_ITGB2
ICAM3	ITGB2	0.684283	R-HSA-166016	Toll Like Receptor 4 (TLR4) Cascade	48	89	0.458861	5.97934e-06	4.44505e-05	ICAM3_ITGB2
ICAM3	ITGB2	0.684283	R-HSA-168898	Toll-like Receptor Cascades	52	95	0.458861	7.05784e-06	5.18254e-05	ICAM3_ITGB2
INHA	ACVR2B	0.766341	R-HSA-1433617	Regulation of signaling by NODAL	2	4	0.742813	3.01483e-05	0.000197993	INHA_ACVR2B
INHA	ACVR2B	0.766341	R-HSA-201451	Signaling by BMP	6	11	0.602413	0.000147513	0.000862173	INHA_ACVR2B
INHBA	ACVR2B	0.831907	R-HSA-1433617	Regulation of signaling by NODAL	2	4	0.742813	1.3128e-05	9.27466e-05	INHBA_ACVR2B
INHBA	ACVR2B	0.831907	R-HSA-201451	Signaling by BMP	6	11	0.602413	6.42341e-05	0.000397872	INHBA_ACVR2B
INHBB	ACVR2B	0.674819	R-HSA-1433617	Regulation of signaling by NODAL	2	4	0.742813	6.88314e-05	0.000424157	INHBB_ACVR2B
INHBE	ACVR2B	0.798636	R-HSA-1433617	Regulation of signaling by NODAL	2	4	0.742813	2.11013e-05	0.00014271	INHBE_ACVR2B
INHBE	ACVR2B	0.798636	R-HSA-201451	Signaling by BMP	6	11	0.602413	0.000103247	0.000622971	INHBE_ACVR2B
IRAK4	TLR6	0.625439	R-HSA-166016	Toll Like Receptor 4 (TLR4) Cascade	46	85	0.432259	9.5137e-05	0.000574863	IRAK4_TLR6
IRAK4	TLR6	0.625439	R-HSA-168898	Toll-like Receptor Cascades	50	91	0.438406	6.91174e-05	0.000425607	IRAK4_TLR6
IRAK4	TLR7	0.640466	R-HSA-168138	Toll Like Receptor 9 (TLR9) Cascade	37	69	0.496699	2.15711e-06	1.69202e-05	IRAK4_TLR7
IRAK4	TLR7	0.640466	R-HSA-168181	Toll Like Receptor 7/8 (TLR7/8) Cascade	36	67	0.470031	2.09899e-05	0.000142186	IRAK4_TLR7
IRAK4	TLR7	0.640466	R-HSA-168898	Toll-like Receptor Cascades	52	95	0.529889	7.42479e-09	9.54308e-08	IRAK4_TLR7
IRAK4	TLR7	0.640466	R-HSA-975138	TRAF6 mediated induction of NFkB and MAP kinases upon TLR7/8 or 9 activation	36	66	0.470031	3.86077e-05	0.000248493	IRAK4_TLR7
IRAK4	TLR7	0.640466	R-HSA-975155	MyD88 dependent cascade initiated on endosome	36	67	0.470031	2.09899e-05	0.000142186	IRAK4_TLR7
JAG1	NOTCH3	0.874924	R-HSA-3781865	Diseases of glycosylation	61	111	0.773287	1.37573e-44	1.92442e-41	JAG1_NOTCH3
JAG1	NOTCH3	0.874924	R-HSA-3906995	Diseases associated with O-glycosylation of proteins	32	59	0.799526	2.43829e-30	5.24733e-28	JAG1_NOTCH3
JAG2	NOTCH3	0.875536	R-HSA-3781865	Diseases of glycosylation	61	111	0.773287	1.37573e-44	1.92442e-41	JAG2_NOTCH3
JAG2	NOTCH3	0.875536	R-HSA-3906995	Diseases associated with O-glycosylation of proteins	32	59	0.799526	2.43829e-30	5.24733e-28	JAG2_NOTCH3
KNG1	ITGB2	0.256798	R-HSA-166016	Toll Like Receptor 4 (TLR4) Cascade	48	89	0.458861	2.58093e-05	0.000171783	KNG1_ITGB2
KNG1	ITGB2	0.256798	R-HSA-168898	Toll-like Receptor Cascades	52	95	0.458861	3.04646e-05	0.000199446	KNG1_ITGB2
L1CAM	ERBB2	0.717781	R-HSA-8866910	TFAP2 (AP-2) family regulates transcription of growth factors and their receptors	4	8	0.740165	2.20088e-06	1.71833e-05	L1CAM_ERBB2
LAMA1	GPC1	0.834701	R-HSA-1630316	Glycosaminoglycan metabolism	44	81	0.569784	3.23753e-11	7.80822e-10	LAMA1_GPC1
LAMA1	GPC1	0.834701	R-HSA-1638091	Heparan sulfate/heparin (HS-GAG) metabolism	16	30	0.686212	2.74617e-10	5.19112e-09	LAMA1_GPC1
LAMA1	GPC1	0.834701	R-HSA-1793185	Chondroitin sulfate/dermatan sulfate metabolism	13	24	0.783344	7.71032e-14	2.82588e-12	LAMA1_GPC1
LAMA1	GPC1	0.834701	R-HSA-196854	Metabolism of vitamins and cofactors	55	101	0.463481	5.13581e-07	4.45298e-06	LAMA1_GPC1
LAMA1	GPC1	0.834701	R-HSA-1971475	A tetrasaccharide linker sequence is required for GAG synthesis	11	21	0.798655	3.07918e-14	1.21331e-12	LAMA1_GPC1
LAMA1	GPC1	0.834701	R-HSA-2022928	HS-GAG biosynthesis	6	11	0.801407	2.38908e-09	3.58535e-08	LAMA1_GPC1
LAMA1	GPC1	0.834701	R-HSA-2024096	HS-GAG degradation	10	19	0.686212	4.27164e-08	4.65551e-07	LAMA1_GPC1
LAMA1	GPC1	0.834701	R-HSA-2187338	Visual phototransduction	25	46	0.686212	3.41365e-13	1.10195e-11	LAMA1_GPC1
LAMA1	GPC1	0.834701	R-HSA-3560782	Diseases associated with glycosaminoglycan metabolism	12	23	0.798655	3.0748e-15	1.3727e-13	LAMA1_GPC1
LAMA1	GPC1	0.834701	R-HSA-3560783	Defective B4GALT7 causes EDS, progeroid type	9	18	0.801407	8.52703e-14	3.07156e-12	LAMA1_GPC1
LAMA1	GPC1	0.834701	R-HSA-3560801	Defective B3GAT3 causes JDSSDHD	9	18	0.801407	8.52703e-14	3.07156e-12	LAMA1_GPC1
LAMA1	GPC1	0.834701	R-HSA-3656237	Defective EXT2 causes exostoses 2	6	11	0.801407	2.38908e-09	3.58535e-08	LAMA1_GPC1
LAMA1	GPC1	0.834701	R-HSA-3656253	Defective EXT1 causes exostoses 1, TRPS2 and CHDS	6	11	0.801407	2.38908e-09	3.58535e-08	LAMA1_GPC1
LAMA1	GPC1	0.834701	R-HSA-3781865	Diseases of glycosylation	61	112	0.686212	3.73629e-26	5.14077e-24	LAMA1_GPC1
LAMA1	GPC1	0.834701	R-HSA-4420332	Defective B3GALT6 causes EDSP2 and SEMDJL1	9	18	0.801407	8.52703e-14	3.07156e-12	LAMA1_GPC1
LAMA1	GPC1	0.834701	R-HSA-6806667	Metabolism of fat-soluble vitamins	14	26	0.686212	2.61156e-09	3.85217e-08	LAMA1_GPC1
LAMA1	GPC1	0.834701	R-HSA-975634	Retinoid metabolism and transport	14	26	0.686212	2.61156e-09	3.85217e-08	LAMA1_GPC1
LAMA1	ITGA7	0.929042	R-HSA-3000157	Laminin interactions	2	4	0.721513	3.90269e-06	2.96696e-05	LAMA1_ITGA7
LAMA1	ITGA7	0.929042	R-HSA-3000178	ECM proteoglycans	3	6	0.749083	3.08765e-07	2.77756e-06	LAMA1_ITGA7
LAMA1	ITGB4	0.83685	R-HSA-1474290	Collagen formation	33	61	0.766703	6.36464e-26	7.7418e-24	LAMA1_ITGB4
LAMA1	ITGB4	0.83685	R-HSA-2022090	Assembly of collagen fibrils and other multimeric structures	12	22	0.731582	3.24516e-10	5.96937e-09	LAMA1_ITGB4
LAMA1	ITGB8	0.893783	R-HSA-1566948	Elastic fibre formation	4	8	0.684318	2.30342e-06	1.79504e-05	LAMA1_ITGB8
LAMA1	SDC2	0.832469	R-HSA-1630316	Glycosaminoglycan metabolism	44	81	0.525226	9.27554e-09	1.17954e-07	LAMA1_SDC2
LAMA1	SDC2	0.832469	R-HSA-1638091	Heparan sulfate/heparin (HS-GAG) metabolism	16	30	0.62145	5.16061e-08	5.44133e-07	LAMA1_SDC2
LAMA1	SDC2	0.832469	R-HSA-1793185	Chondroitin sulfate/dermatan sulfate metabolism	13	24	0.730805	7.52436e-11	1.62763e-09	LAMA1_SDC2
LAMA1	SDC2	0.832469	R-HSA-196854	Metabolism of vitamins and cofactors	55	101	0.45005	1.42103e-06	1.13588e-05	LAMA1_SDC2
LAMA1	SDC2	0.832469	R-HSA-1971475	A tetrasaccharide linker sequence is required for GAG synthesis	11	21	0.736065	1.19035e-10	2.40738e-09	LAMA1_SDC2
LAMA1	SDC2	0.832469	R-HSA-2022928	HS-GAG biosynthesis	6	11	0.742261	1.92123e-07	1.80975e-06	LAMA1_SDC2
LAMA1	SDC2	0.832469	R-HSA-2024096	HS-GAG degradation	10	19	0.62145	1.4904e-06	1.18906e-05	LAMA1_SDC2
LAMA1	SDC2	0.832469	R-HSA-2187338	Visual phototransduction	25	46	0.66582	4.75726e-12	1.31775e-10	LAMA1_SDC2
LAMA1	SDC2	0.832469	R-HSA-3560782	Diseases associated with glycosaminoglycan metabolism	12	23	0.742261	9.62981e-12	2.51003e-10	LAMA1_SDC2
LAMA1	SDC2	0.832469	R-HSA-3560783	Defective B4GALT7 causes EDS, progeroid type	9	18	0.736065	2.83862e-10	5.31798e-09	LAMA1_SDC2
LAMA1	SDC2	0.832469	R-HSA-3560801	Defective B3GAT3 causes JDSSDHD	9	18	0.736065	2.83862e-10	5.31798e-09	LAMA1_SDC2
LAMA1	SDC2	0.832469	R-HSA-3656237	Defective EXT2 causes exostoses 2	6	11	0.742261	1.92123e-07	1.80975e-06	LAMA1_SDC2
LAMA1	SDC2	0.832469	R-HSA-3656253	Defective EXT1 causes exostoses 1, TRPS2 and CHDS	6	11	0.742261	1.92123e-07	1.80975e-06	LAMA1_SDC2
LAMA1	SDC2	0.832469	R-HSA-3781865	Diseases of glycosylation	61	112	0.647766	1.47937e-21	1.12876e-19	LAMA1_SDC2
LAMA1	SDC2	0.832469	R-HSA-381426	Regulation of Insulin-like Growth Factor (IGF) transport and uptake by Insulin-like Growth Factor Binding Proteins (IGFBPs)	51	93	0.440486	6.08675e-06	4.51291e-05	LAMA1_SDC2
LAMA1	SDC2	0.832469	R-HSA-4420332	Defective B3GALT6 causes EDSP2 and SEMDJL1	9	18	0.736065	2.83862e-10	5.31798e-09	LAMA1_SDC2
LAMA1	SDC2	0.832469	R-HSA-6806667	Metabolism of fat-soluble vitamins	14	26	0.604348	7.70091e-07	6.40572e-06	LAMA1_SDC2
LAMA1	SDC2	0.832469	R-HSA-8957275	Post-translational protein phosphorylation	48	88	0.420425	3.06474e-05	0.000200486	LAMA1_SDC2
LAMA1	SDC2	0.832469	R-HSA-975634	Retinoid metabolism and transport	14	26	0.604348	7.70091e-07	6.40572e-06	LAMA1_SDC2
LAMA1	TMPRSS6	0.834414	R-HSA-1474228	Degradation of the extracellular matrix	24	44	0.782565	2.00344e-21	1.50133e-19	LAMA1_TMPRSS6
LAMA2	ITGA7	0.647319	R-HSA-3000157	Laminin interactions	2	4	0.721513	0.000169067	0.000973236	LAMA2_ITGA7
LAMA2	ITGA7	0.647319	R-HSA-3000178	ECM proteoglycans	3	6	0.749083	1.33759e-05	9.42221e-05	LAMA2_ITGA7
LAMA2	ITGB4	0.602618	R-HSA-1474290	Collagen formation	33	61	0.766703	5.39345e-25	5.38896e-23	LAMA2_ITGB4
LAMA2	ITGB4	0.602618	R-HSA-2022090	Assembly of collagen fibrils and other multimeric structures	12	22	0.731582	2.74997e-09	4.00009e-08	LAMA2_ITGB4
LAMA3	ITGB4	0.738573	R-HSA-1474290	Collagen formation	33	61	0.766703	2.04075e-25	2.1681e-23	LAMA3_ITGB4
LAMA3	ITGB4	0.738573	R-HSA-2022090	Assembly of collagen fibrils and other multimeric structures	12	22	0.731582	1.04052e-09	1.71574e-08	LAMA3_ITGB4
LAMA3	SDC2	0.895438	R-HSA-1630316	Glycosaminoglycan metabolism	44	81	0.525226	2.9592e-09	4.24557e-08	LAMA3_SDC2
LAMA3	SDC2	0.895438	R-HSA-1638091	Heparan sulfate/heparin (HS-GAG) metabolism	16	30	0.62145	1.6464e-08	1.9911e-07	LAMA3_SDC2
LAMA3	SDC2	0.895438	R-HSA-1793185	Chondroitin sulfate/dermatan sulfate metabolism	13	24	0.730805	2.40052e-11	5.92576e-10	LAMA3_SDC2
LAMA3	SDC2	0.895438	R-HSA-196854	Metabolism of vitamins and cofactors	55	101	0.45005	4.53355e-07	3.96769e-06	LAMA3_SDC2
LAMA3	SDC2	0.895438	R-HSA-1971475	A tetrasaccharide linker sequence is required for GAG synthesis	11	21	0.736065	3.79762e-11	8.82921e-10	LAMA3_SDC2
LAMA3	SDC2	0.895438	R-HSA-2022928	HS-GAG biosynthesis	6	11	0.742261	6.12936e-08	6.37468e-07	LAMA3_SDC2
LAMA3	SDC2	0.895438	R-HSA-2024096	HS-GAG degradation	10	19	0.62145	4.75485e-07	4.14408e-06	LAMA3_SDC2
LAMA3	SDC2	0.895438	R-HSA-2187338	Visual phototransduction	25	46	0.66582	1.51772e-12	4.53318e-11	LAMA3_SDC2
LAMA3	SDC2	0.895438	R-HSA-3560782	Diseases associated with glycosaminoglycan metabolism	12	23	0.742261	3.07223e-12	8.83055e-11	LAMA3_SDC2
LAMA3	SDC2	0.895438	R-HSA-3560783	Defective B4GALT7 causes EDS, progeroid type	9	18	0.736065	9.05615e-11	1.89075e-09	LAMA3_SDC2
LAMA3	SDC2	0.895438	R-HSA-3560801	Defective B3GAT3 causes JDSSDHD	9	18	0.736065	9.05615e-11	1.89075e-09	LAMA3_SDC2
LAMA3	SDC2	0.895438	R-HSA-3656237	Defective EXT2 causes exostoses 2	6	11	0.742261	6.12936e-08	6.37468e-07	LAMA3_SDC2
LAMA3	SDC2	0.895438	R-HSA-3656253	Defective EXT1 causes exostoses 1, TRPS2 and CHDS	6	11	0.742261	6.12936e-08	6.37468e-07	LAMA3_SDC2
LAMA3	SDC2	0.895438	R-HSA-3781865	Diseases of glycosylation	61	112	0.647766	4.71968e-22	3.737e-20	LAMA3_SDC2
LAMA3	SDC2	0.895438	R-HSA-381426	Regulation of Insulin-like Growth Factor (IGF) transport and uptake by Insulin-like Growth Factor Binding Proteins (IGFBPs)	51	93	0.440486	1.94188e-06	1.53178e-05	LAMA3_SDC2
LAMA3	SDC2	0.895438	R-HSA-4420332	Defective B3GALT6 causes EDSP2 and SEMDJL1	9	18	0.736065	9.05615e-11	1.89075e-09	LAMA3_SDC2
LAMA3	SDC2	0.895438	R-HSA-6806667	Metabolism of fat-soluble vitamins	14	26	0.604348	2.45684e-07	2.25112e-06	LAMA3_SDC2
LAMA3	SDC2	0.895438	R-HSA-8957275	Post-translational protein phosphorylation	48	88	0.420425	9.77752e-06	7.00792e-05	LAMA3_SDC2
LAMA3	SDC2	0.895438	R-HSA-975634	Retinoid metabolism and transport	14	26	0.604348	2.45684e-07	2.25112e-06	LAMA3_SDC2
LAMA5	ITGB4	0.771145	R-HSA-1474290	Collagen formation	33	61	0.766703	1.48656e-25	1.62035e-23	LAMA5_ITGB4
LAMA5	ITGB4	0.771145	R-HSA-2022090	Assembly of collagen fibrils and other multimeric structures	12	22	0.731582	7.57958e-10	1.29563e-08	LAMA5_ITGB4
LAMA5	SDC1	0.856139	R-HSA-1630316	Glycosaminoglycan metabolism	44	80	0.586497	7.48322e-12	2.00021e-10	LAMA5_SDC1
LAMA5	SDC1	0.856139	R-HSA-1638091	Heparan sulfate/heparin (HS-GAG) metabolism	15	29	0.655067	1.76307e-09	2.76071e-08	LAMA5_SDC1
LAMA5	SDC1	0.856139	R-HSA-1793185	Chondroitin sulfate/dermatan sulfate metabolism	12	23	0.747714	4.04048e-12	1.12663e-10	LAMA5_SDC1
LAMA5	SDC1	0.856139	R-HSA-196854	Metabolism of vitamins and cofactors	55	100	0.529214	5.1764e-10	9.10809e-09	LAMA5_SDC1
LAMA5	SDC1	0.856139	R-HSA-1971475	A tetrasaccharide linker sequence is required for GAG synthesis	11	20	0.757707	6.12149e-11	1.35561e-09	LAMA5_SDC1
LAMA5	SDC1	0.856139	R-HSA-2022928	HS-GAG biosynthesis	5	10	0.757707	2.23013e-08	2.58886e-07	LAMA5_SDC1
LAMA5	SDC1	0.856139	R-HSA-2024096	HS-GAG degradation	9	18	0.655067	1.04267e-07	1.03441e-06	LAMA5_SDC1
LAMA5	SDC1	0.856139	R-HSA-2187338	Visual phototransduction	24	45	0.665245	1.89683e-12	5.60566e-11	LAMA5_SDC1
LAMA5	SDC1	0.856139	R-HSA-3560782	Diseases associated with glycosaminoglycan metabolism	12	22	0.775873	1.28631e-12	3.9116e-11	LAMA5_SDC1
LAMA5	SDC1	0.856139	R-HSA-3560783	Defective B4GALT7 causes EDS, progeroid type	9	17	0.775873	3.62219e-11	8.50349e-10	LAMA5_SDC1
LAMA5	SDC1	0.856139	R-HSA-3560801	Defective B3GAT3 causes JDSSDHD	9	17	0.775873	3.62219e-11	8.50349e-10	LAMA5_SDC1
LAMA5	SDC1	0.856139	R-HSA-3656237	Defective EXT2 causes exostoses 2	5	10	0.757707	2.23013e-08	2.58886e-07	LAMA5_SDC1
LAMA5	SDC1	0.856139	R-HSA-3656253	Defective EXT1 causes exostoses 1, TRPS2 and CHDS	5	10	0.757707	2.23013e-08	2.58886e-07	LAMA5_SDC1
LAMA5	SDC1	0.856139	R-HSA-3781865	Diseases of glycosylation	61	111	0.728483	3.0238e-33	1.26894e-30	LAMA5_SDC1
LAMA5	SDC1	0.856139	R-HSA-4420332	Defective B3GALT6 causes EDSP2 and SEMDJL1	9	17	0.775873	3.62219e-11	8.50349e-10	LAMA5_SDC1
LAMA5	SDC1	0.856139	R-HSA-6806667	Metabolism of fat-soluble vitamins	13	25	0.636617	3.47136e-08	3.90551e-07	LAMA5_SDC1
LAMA5	SDC1	0.856139	R-HSA-975634	Retinoid metabolism and transport	13	25	0.636617	3.47136e-08	3.90551e-07	LAMA5_SDC1
LAMB1	ITGA7	0.619099	R-HSA-3000178	ECM proteoglycans	3	6	0.749083	1.56695e-05	0.000108959	LAMB1_ITGA7
LAMB1	ITGB4	0.642595	R-HSA-1474290	Collagen formation	33	61	0.766703	4.34873e-25	4.45108e-23	LAMB1_ITGB4
LAMB1	ITGB4	0.642595	R-HSA-2022090	Assembly of collagen fibrils and other multimeric structures	12	22	0.731582	2.2173e-09	3.37746e-08	LAMB1_ITGB4
LAMB2	ITGB4	0.72572	R-HSA-1474290	Collagen formation	33	61	0.766703	2.35654e-25	2.47231e-23	LAMB2_ITGB4
LAMB2	ITGB4	0.72572	R-HSA-2022090	Assembly of collagen fibrils and other multimeric structures	12	22	0.731582	1.20154e-09	1.95436e-08	LAMB2_ITGB4
LAMB3	COL17A1	0.914312	R-HSA-1474228	Degradation of the extracellular matrix	23	42	0.758326	9.42192e-19	5.06911e-17	LAMB3_COL17A1
LAMB3	COL17A1	0.914312	R-HSA-1474290	Collagen formation	37	69	0.745343	3.9108e-26	5.29408e-24	LAMB3_COL17A1
LAMB3	COL17A1	0.914312	R-HSA-1650814	Collagen biosynthesis and modifying enzymes	31	57	0.771519	1.59672e-25	1.71811e-23	LAMB3_COL17A1
LAMB3	COL17A1	0.914312	R-HSA-2022090	Assembly of collagen fibrils and other multimeric structures	12	23	0.722095	3.01969e-11	7.34617e-10	LAMB3_COL17A1
LAMB3	ITGB4	0.819029	R-HSA-1474290	Collagen formation	33	61	0.766703	8.43042e-26	9.82729e-24	LAMB3_ITGB4
LAMB3	ITGB4	0.819029	R-HSA-2022090	Assembly of collagen fibrils and other multimeric structures	12	22	0.731582	4.29844e-10	7.70872e-09	LAMB3_ITGB4
LAMC1	ITGA7	0.657597	R-HSA-3000157	Laminin interactions	2	4	0.721513	0.000156859	0.000906695	LAMC1_ITGA7
LAMC1	ITGA7	0.657597	R-HSA-3000178	ECM proteoglycans	3	6	0.749083	1.24101e-05	8.81199e-05	LAMC1_ITGA7
LAMC1	ITGB4	0.460058	R-HSA-1474290	Collagen formation	33	61	0.766703	9.12164e-25	8.60201e-23	LAMC1_ITGB4
LAMC1	ITGB4	0.460058	R-HSA-2022090	Assembly of collagen fibrils and other multimeric structures	12	22	0.731582	4.65087e-09	6.30698e-08	LAMC1_ITGB4
LAMC2	COL17A1	0.745179	R-HSA-1474228	Degradation of the extracellular matrix	23	42	0.758326	1.37579e-17	7.12776e-16	LAMC2_COL17A1
LAMC2	COL17A1	0.745179	R-HSA-1474290	Collagen formation	37	69	0.745343	5.71053e-25	5.50902e-23	LAMC2_COL17A1
LAMC2	COL17A1	0.745179	R-HSA-1650814	Collagen biosynthesis and modifying enzymes	31	57	0.771519	2.33152e-24	2.12701e-22	LAMC2_COL17A1
LAMC2	COL17A1	0.745179	R-HSA-2022090	Assembly of collagen fibrils and other multimeric structures	12	23	0.722095	4.40935e-10	7.89076e-09	LAMC2_COL17A1
LAMC2	ITGB4	0.796819	R-HSA-1474290	Collagen formation	33	61	0.766703	1.085e-25	1.23059e-23	LAMC2_ITGB4
LAMC2	ITGB4	0.796819	R-HSA-2022090	Assembly of collagen fibrils and other multimeric structures	12	22	0.731582	5.5321e-10	9.67311e-09	LAMC2_ITGB4
LAMC3	ITGB4	0.852119	R-HSA-1474290	Collagen formation	33	61	0.766703	4.95762e-26	6.21034e-24	LAMC3_ITGB4
LAMC3	ITGB4	0.852119	R-HSA-2022090	Assembly of collagen fibrils and other multimeric structures	12	22	0.731582	2.52775e-10	4.82169e-09	LAMC3_ITGB4
LEP	LRP2	0.865865	R-HSA-196854	Metabolism of vitamins and cofactors	51	94	0.534059	2.81526e-10	5.30977e-09	LEP_LRP2
LEP	LRP2	0.865865	R-HSA-2187338	Visual phototransduction	22	40	0.726235	7.74165e-15	3.29826e-13	LEP_LRP2
LEP	LRP2	0.865865	R-HSA-6806667	Metabolism of fat-soluble vitamins	11	20	0.692883	2.7157e-08	3.11378e-07	LEP_LRP2
LEP	LRP2	0.865865	R-HSA-975634	Retinoid metabolism and transport	11	20	0.692883	2.7157e-08	3.11378e-07	LEP_LRP2
LIPC	LRP1	0.52785	R-HSA-196854	Metabolism of vitamins and cofactors	51	94	0.497552	3.17531e-07	2.84727e-06	LIPC_LRP1
LIPC	LRP1	0.52785	R-HSA-2187338	Visual phototransduction	21	39	0.607766	1.63414e-07	1.56389e-06	LIPC_LRP1
LIPC	LRP1	0.52785	R-HSA-6806667	Metabolism of fat-soluble vitamins	10	19	0.607766	3.37176e-05	0.000218358	LIPC_LRP1
LIPC	LRP1	0.52785	R-HSA-975634	Retinoid metabolism and transport	10	19	0.607766	3.37176e-05	0.000218358	LIPC_LRP1
LPA	LRP2	0.713592	R-HSA-196854	Metabolism of vitamins and cofactors	51	94	0.534059	1.81779e-09	2.83055e-08	LPA_LRP2
LPA	LRP2	0.713592	R-HSA-2187338	Visual phototransduction	22	40	0.726235	4.99871e-14	1.89838e-12	LPA_LRP2
LPA	LRP2	0.713592	R-HSA-6806667	Metabolism of fat-soluble vitamins	11	20	0.692883	1.7535e-07	1.66672e-06	LPA_LRP2
LPA	LRP2	0.713592	R-HSA-975634	Retinoid metabolism and transport	11	20	0.692883	1.7535e-07	1.66672e-06	LPA_LRP2
LPL	GPIHBP1	0.425676	R-HSA-163125	Post-translational modification: synthesis of GPI-anchored proteins	31	57	0.651434	8.73371e-12	2.3051e-10	LPL_GPIHBP1
LPL	GPIHBP1	0.425676	R-HSA-196854	Metabolism of vitamins and cofactors	56	102	0.549718	4.70721e-10	8.37026e-09	LPL_GPIHBP1
LPL	GPIHBP1	0.425676	R-HSA-2187338	Visual phototransduction	25	47	0.658221	4.19631e-11	9.57056e-10	LPL_GPIHBP1
LPL	GPIHBP1	0.425676	R-HSA-6806667	Metabolism of fat-soluble vitamins	14	27	0.671762	1.97478e-08	2.32459e-07	LPL_GPIHBP1
LPL	GPIHBP1	0.425676	R-HSA-975634	Retinoid metabolism and transport	14	27	0.671762	1.97478e-08	2.32459e-07	LPL_GPIHBP1
LPL	LRP2	0.446669	R-HSA-196854	Metabolism of vitamins and cofactors	51	94	0.534059	6.63193e-09	8.58978e-08	LPL_LRP2
LPL	LRP2	0.446669	R-HSA-2187338	Visual phototransduction	22	40	0.726235	1.82371e-13	6.12254e-12	LPL_LRP2
LPL	LRP2	0.446669	R-HSA-6806667	Metabolism of fat-soluble vitamins	11	20	0.692883	6.3974e-07	5.42358e-06	LPL_LRP2
LPL	LRP2	0.446669	R-HSA-975634	Retinoid metabolism and transport	11	20	0.692883	6.3974e-07	5.42358e-06	LPL_LRP2
LPL	SDC1	0.42809	R-HSA-1630316	Glycosaminoglycan metabolism	44	80	0.586497	1.61587e-10	3.19105e-09	LPL_SDC1
LPL	SDC1	0.42809	R-HSA-1638091	Heparan sulfate/heparin (HS-GAG) metabolism	15	29	0.655067	3.80703e-08	4.22092e-07	LPL_SDC1
LPL	SDC1	0.42809	R-HSA-1793185	Chondroitin sulfate/dermatan sulfate metabolism	12	23	0.747714	8.72468e-11	1.84449e-09	LPL_SDC1
LPL	SDC1	0.42809	R-HSA-196854	Metabolism of vitamins and cofactors	55	100	0.529214	1.11775e-08	1.39603e-07	LPL_SDC1
LPL	SDC1	0.42809	R-HSA-1971475	A tetrasaccharide linker sequence is required for GAG synthesis	11	20	0.757707	1.32183e-09	2.13759e-08	LPL_SDC1
LPL	SDC1	0.42809	R-HSA-2022928	HS-GAG biosynthesis	5	10	0.757707	4.81556e-07	4.17963e-06	LPL_SDC1
LPL	SDC1	0.42809	R-HSA-2024096	HS-GAG degradation	9	18	0.655067	2.25145e-06	1.75617e-05	LPL_SDC1
LPL	SDC1	0.42809	R-HSA-2187338	Visual phototransduction	24	45	0.665245	4.09586e-11	9.36691e-10	LPL_SDC1
LPL	SDC1	0.42809	R-HSA-3560782	Diseases associated with glycosaminoglycan metabolism	12	22	0.775873	2.77756e-11	6.8164e-10	LPL_SDC1
LPL	SDC1	0.42809	R-HSA-3560783	Defective B4GALT7 causes EDS, progeroid type	9	17	0.775873	7.82148e-10	1.32886e-08	LPL_SDC1
LPL	SDC1	0.42809	R-HSA-3560801	Defective B3GAT3 causes JDSSDHD	9	17	0.775873	7.82148e-10	1.32886e-08	LPL_SDC1
LPL	SDC1	0.42809	R-HSA-3656237	Defective EXT2 causes exostoses 2	5	10	0.757707	4.81556e-07	4.17963e-06	LPL_SDC1
LPL	SDC1	0.42809	R-HSA-3656253	Defective EXT1 causes exostoses 1, TRPS2 and CHDS	5	10	0.757707	4.81556e-07	4.17963e-06	LPL_SDC1
LPL	SDC1	0.42809	R-HSA-3781865	Diseases of glycosylation	61	111	0.728483	6.52935e-32	1.88968e-29	LPL_SDC1
LPL	SDC1	0.42809	R-HSA-4420332	Defective B3GALT6 causes EDSP2 and SEMDJL1	9	17	0.775873	7.82148e-10	1.32886e-08	LPL_SDC1
LPL	SDC1	0.42809	R-HSA-6806667	Metabolism of fat-soluble vitamins	13	25	0.636617	7.49578e-07	6.27239e-06	LPL_SDC1
LPL	SDC1	0.42809	R-HSA-975634	Retinoid metabolism and transport	13	25	0.636617	7.49578e-07	6.27239e-06	LPL_SDC1
LRPAP1	LDLR	0.464051	R-HSA-196854	Metabolism of vitamins and cofactors	55	100	0.460104	1.19516e-05	8.50081e-05	LRPAP1_LDLR
LRPAP1	LDLR	0.464051	R-HSA-2187338	Visual phototransduction	24	45	0.576753	3.66564e-07	3.24876e-06	LRPAP1_LDLR
LRPAP1	LRP1	0.742369	R-HSA-196854	Metabolism of vitamins and cofactors	51	94	0.497552	8.44813e-08	8.57314e-07	LRPAP1_LRP1
LRPAP1	LRP1	0.742369	R-HSA-2187338	Visual phototransduction	21	39	0.607766	4.34774e-08	4.72065e-07	LRPAP1_LRP1
LRPAP1	LRP1	0.742369	R-HSA-6806667	Metabolism of fat-soluble vitamins	10	19	0.607766	8.9708e-06	6.47951e-05	LRPAP1_LRP1
LRPAP1	LRP1	0.742369	R-HSA-975634	Retinoid metabolism and transport	10	19	0.607766	8.9708e-06	6.47951e-05	LRPAP1_LRP1
LRPAP1	LRP2	0.605809	R-HSA-196854	Metabolism of vitamins and cofactors	51	94	0.534059	3.68374e-09	5.17883e-08	LRPAP1_LRP2
LRPAP1	LRP2	0.605809	R-HSA-2187338	Visual phototransduction	22	40	0.726235	1.01299e-13	3.51322e-12	LRPAP1_LRP2
LRPAP1	LRP2	0.605809	R-HSA-6806667	Metabolism of fat-soluble vitamins	11	20	0.692883	3.55347e-07	3.15935e-06	LRPAP1_LRP2
LRPAP1	LRP2	0.605809	R-HSA-975634	Retinoid metabolism and transport	11	20	0.692883	3.55347e-07	3.15935e-06	LRPAP1_LRP2
LRPAP1	LRP8	0.739768	R-HSA-196854	Metabolism of vitamins and cofactors	55	101	0.432565	1.48265e-05	0.000103355	LRPAP1_LRP8
LTBP1	ITGB5	0.610992	R-HSA-397014	Muscle contraction	89	163	0.543509	1.0585e-14	4.48688e-13	LTBP1_ITGB5
LTBP3	ITGB5	0.376851	R-HSA-397014	Muscle contraction	89	163	0.543509	2.30617e-14	9.26109e-13	LTBP3_ITGB5
LTF	LRP1	0.428288	R-HSA-196854	Metabolism of vitamins and cofactors	51	94	0.497552	4.30507e-07	3.7835e-06	LTF_LRP1
LTF	LRP1	0.428288	R-HSA-2187338	Visual phototransduction	21	39	0.607766	2.21556e-07	2.06155e-06	LTF_LRP1
LTF	LRP1	0.428288	R-HSA-6806667	Metabolism of fat-soluble vitamins	10	19	0.607766	4.57141e-05	0.000289788	LTF_LRP1
LTF	LRP1	0.428288	R-HSA-975634	Retinoid metabolism and transport	10	19	0.607766	4.57141e-05	0.000289788	LTF_LRP1
LY86	CD180	0.564566	R-HSA-166016	Toll Like Receptor 4 (TLR4) Cascade	48	89	0.42652	0.000114519	0.000684098	LY86_CD180
LY86	CD180	0.564566	R-HSA-168898	Toll-like Receptor Cascades	52	95	0.457143	1.40053e-05	9.79557e-05	LY86_CD180
MATN1	PTPRD	0.824352	R-HSA-388844	Receptor-type tyrosine-protein phosphatases	7	13	0.71544	2.62945e-07	2.39619e-06	MATN1_PTPRD
MATN1	PTPRD	0.824352	R-HSA-6794362	Protein-protein interactions at synapses	15	29	0.71544	4.26674e-12	1.18579e-10	MATN1_PTPRD
MATN1	PTPRD	0.824352	R-HSA-8849932	Synaptic adhesion-like molecules	5	10	0.728588	2.66207e-07	2.42329e-06	MATN1_PTPRD
MDK	GPC2	0.591565	R-HSA-1630316	Glycosaminoglycan metabolism	44	81	0.584574	5.56783e-11	1.24284e-09	MDK_GPC2
MDK	GPC2	0.591565	R-HSA-1638091	Heparan sulfate/heparin (HS-GAG) metabolism	16	30	0.69752	6.66781e-10	1.14678e-08	MDK_GPC2
MDK	GPC2	0.591565	R-HSA-1793185	Chondroitin sulfate/dermatan sulfate metabolism	13	24	0.729797	1.00022e-09	1.65906e-08	MDK_GPC2
MDK	GPC2	0.591565	R-HSA-196854	Metabolism of vitamins and cofactors	55	101	0.5184	1.35001e-08	1.66138e-07	MDK_GPC2
MDK	GPC2	0.591565	R-HSA-1971475	A tetrasaccharide linker sequence is required for GAG synthesis	11	21	0.743972	4.18703e-10	7.525e-09	MDK_GPC2
MDK	GPC2	0.591565	R-HSA-2022928	HS-GAG biosynthesis	6	11	0.757707	5.80642e-07	4.96265e-06	MDK_GPC2
MDK	GPC2	0.591565	R-HSA-2024096	HS-GAG degradation	10	19	0.69752	1.55548e-07	1.49201e-06	MDK_GPC2
MDK	GPC2	0.591565	R-HSA-2187338	Visual phototransduction	25	46	0.630866	2.43771e-09	3.62761e-08	MDK_GPC2
MDK	GPC2	0.591565	R-HSA-3560782	Diseases associated with glycosaminoglycan metabolism	12	23	0.743972	8.14443e-11	1.73054e-09	MDK_GPC2
MDK	GPC2	0.591565	R-HSA-3560783	Defective B4GALT7 causes EDS, progeroid type	9	18	0.743972	1.07574e-09	1.75997e-08	MDK_GPC2
MDK	GPC2	0.591565	R-HSA-3560801	Defective B3GAT3 causes JDSSDHD	9	18	0.743972	1.07574e-09	1.75997e-08	MDK_GPC2
MDK	GPC2	0.591565	R-HSA-3656237	Defective EXT2 causes exostoses 2	6	11	0.757707	5.80642e-07	4.96265e-06	MDK_GPC2
MDK	GPC2	0.591565	R-HSA-3656253	Defective EXT1 causes exostoses 1, TRPS2 and CHDS	6	11	0.757707	5.80642e-07	4.96265e-06	MDK_GPC2
MDK	GPC2	0.591565	R-HSA-3781865	Diseases of glycosylation	61	112	0.692736	1.98462e-26	2.82321e-24	MDK_GPC2
MDK	GPC2	0.591565	R-HSA-4420332	Defective B3GALT6 causes EDSP2 and SEMDJL1	9	18	0.743972	1.07574e-09	1.75997e-08	MDK_GPC2
MDK	GPC2	0.591565	R-HSA-6806667	Metabolism of fat-soluble vitamins	14	26	0.630866	1.26719e-06	1.02069e-05	MDK_GPC2
MDK	GPC2	0.591565	R-HSA-975634	Retinoid metabolism and transport	14	26	0.630866	1.26719e-06	1.02069e-05	MDK_GPC2
MDK	LRP1	0.538756	R-HSA-196854	Metabolism of vitamins and cofactors	51	94	0.497552	3.04076e-07	2.73831e-06	MDK_LRP1
MDK	LRP1	0.538756	R-HSA-2187338	Visual phototransduction	21	39	0.607766	1.56489e-07	1.49933e-06	MDK_LRP1
MDK	LRP1	0.538756	R-HSA-6806667	Metabolism of fat-soluble vitamins	10	19	0.607766	3.22888e-05	0.000210077	MDK_LRP1
MDK	LRP1	0.538756	R-HSA-975634	Retinoid metabolism and transport	10	19	0.607766	3.22888e-05	0.000210077	MDK_LRP1
MDK	LRP2	0.712424	R-HSA-196854	Metabolism of vitamins and cofactors	51	94	0.534059	1.81779e-09	2.83055e-08	MDK_LRP2
MDK	LRP2	0.712424	R-HSA-2187338	Visual phototransduction	22	40	0.726235	4.99871e-14	1.89838e-12	MDK_LRP2
MDK	LRP2	0.712424	R-HSA-6806667	Metabolism of fat-soluble vitamins	11	20	0.692883	1.7535e-07	1.66672e-06	MDK_LRP2
MDK	LRP2	0.712424	R-HSA-975634	Retinoid metabolism and transport	11	20	0.692883	1.7535e-07	1.66672e-06	MDK_LRP2
MDK	SDC1	0.632062	R-HSA-1630316	Glycosaminoglycan metabolism	44	80	0.586497	7.51698e-11	1.62763e-09	MDK_SDC1
MDK	SDC1	0.632062	R-HSA-1638091	Heparan sulfate/heparin (HS-GAG) metabolism	15	29	0.655067	1.77102e-08	2.10541e-07	MDK_SDC1
MDK	SDC1	0.632062	R-HSA-1793185	Chondroitin sulfate/dermatan sulfate metabolism	12	23	0.747714	4.0587e-11	9.30729e-10	MDK_SDC1
MDK	SDC1	0.632062	R-HSA-196854	Metabolism of vitamins and cofactors	55	100	0.529214	5.19976e-09	6.98265e-08	MDK_SDC1
MDK	SDC1	0.632062	R-HSA-1971475	A tetrasaccharide linker sequence is required for GAG synthesis	11	20	0.757707	6.1491e-10	1.06411e-08	MDK_SDC1
MDK	SDC1	0.632062	R-HSA-2022928	HS-GAG biosynthesis	5	10	0.757707	2.24019e-07	2.07756e-06	MDK_SDC1
MDK	SDC1	0.632062	R-HSA-2024096	HS-GAG degradation	9	18	0.655067	1.04737e-06	8.4933e-06	MDK_SDC1
MDK	SDC1	0.632062	R-HSA-2187338	Visual phototransduction	24	45	0.665245	1.90538e-11	4.78799e-10	MDK_SDC1
MDK	SDC1	0.632062	R-HSA-3560782	Diseases associated with glycosaminoglycan metabolism	12	22	0.775873	1.29212e-11	3.31643e-10	MDK_SDC1
MDK	SDC1	0.632062	R-HSA-3560783	Defective B4GALT7 causes EDS, progeroid type	9	17	0.775873	3.63853e-10	6.59573e-09	MDK_SDC1
MDK	SDC1	0.632062	R-HSA-3560801	Defective B3GAT3 causes JDSSDHD	9	17	0.775873	3.63853e-10	6.59573e-09	MDK_SDC1
MDK	SDC1	0.632062	R-HSA-3656237	Defective EXT2 causes exostoses 2	5	10	0.757707	2.24019e-07	2.07756e-06	MDK_SDC1
MDK	SDC1	0.632062	R-HSA-3656253	Defective EXT1 causes exostoses 1, TRPS2 and CHDS	5	10	0.757707	2.24019e-07	2.07756e-06	MDK_SDC1
MDK	SDC1	0.632062	R-HSA-3781865	Diseases of glycosylation	61	111	0.728483	3.03744e-32	9.44193e-30	MDK_SDC1
MDK	SDC1	0.632062	R-HSA-4420332	Defective B3GALT6 causes EDSP2 and SEMDJL1	9	17	0.775873	3.63853e-10	6.59573e-09	MDK_SDC1
MDK	SDC1	0.632062	R-HSA-6806667	Metabolism of fat-soluble vitamins	13	25	0.636617	3.48702e-07	3.10685e-06	MDK_SDC1
MDK	SDC1	0.632062	R-HSA-975634	Retinoid metabolism and transport	13	25	0.636617	3.48702e-07	3.10685e-06	MDK_SDC1
MDK	SDC3	0.641371	R-HSA-1630316	Glycosaminoglycan metabolism	44	80	0.574641	3.36787e-10	6.17174e-09	MDK_SDC3
MDK	SDC3	0.641371	R-HSA-1638091	Heparan sulfate/heparin (HS-GAG) metabolism	15	29	0.619535	2.5176e-07	2.29926e-06	MDK_SDC3
MDK	SDC3	0.641371	R-HSA-1793185	Chondroitin sulfate/dermatan sulfate metabolism	12	23	0.70627	4.96786e-09	6.70342e-08	MDK_SDC3
MDK	SDC3	0.641371	R-HSA-196854	Metabolism of vitamins and cofactors	55	101	0.527442	2.20408e-09	3.36343e-08	MDK_SDC3
MDK	SDC3	0.641371	R-HSA-1971475	A tetrasaccharide linker sequence is required for GAG synthesis	11	20	0.746214	2.07917e-09	3.20192e-08	MDK_SDC3
MDK	SDC3	0.641371	R-HSA-2022928	HS-GAG biosynthesis	6	11	0.746214	9.65242e-07	7.86532e-06	MDK_SDC3
MDK	SDC3	0.641371	R-HSA-2024096	HS-GAG degradation	10	19	0.69752	1.18486e-07	1.1672e-06	MDK_SDC3
MDK	SDC3	0.641371	R-HSA-2187338	Visual phototransduction	25	46	0.679837	3.84895e-12	1.08768e-10	MDK_SDC3
MDK	SDC3	0.641371	R-HSA-3560782	Diseases associated with glycosaminoglycan metabolism	12	22	0.749504	3.86626e-10	6.97839e-09	MDK_SDC3
MDK	SDC3	0.641371	R-HSA-3560783	Defective B4GALT7 causes EDS, progeroid type	9	17	0.746214	5.88764e-09	7.70904e-08	MDK_SDC3
MDK	SDC3	0.641371	R-HSA-3560801	Defective B3GAT3 causes JDSSDHD	9	17	0.746214	5.88764e-09	7.70904e-08	MDK_SDC3
MDK	SDC3	0.641371	R-HSA-3656237	Defective EXT2 causes exostoses 2	6	11	0.746214	9.65242e-07	7.86532e-06	MDK_SDC3
MDK	SDC3	0.641371	R-HSA-3656253	Defective EXT1 causes exostoses 1, TRPS2 and CHDS	6	11	0.746214	9.65242e-07	7.86532e-06	MDK_SDC3
MDK	SDC3	0.641371	R-HSA-3781865	Diseases of glycosylation	61	111	0.717759	6.36585e-30	1.27211e-27	MDK_SDC3
MDK	SDC3	0.641371	R-HSA-4420332	Defective B3GALT6 causes EDSP2 and SEMDJL1	9	17	0.746214	5.88764e-09	7.70904e-08	MDK_SDC3
MDK	SDC3	0.641371	R-HSA-6806667	Metabolism of fat-soluble vitamins	14	26	0.615395	2.54124e-06	1.97122e-05	MDK_SDC3
MDK	SDC3	0.641371	R-HSA-975634	Retinoid metabolism and transport	14	26	0.615395	2.54124e-06	1.97122e-05	MDK_SDC3
MFGE8	PDGFRB	0.803985	R-HSA-2219528	PI3K/AKT Signaling in Cancer	34	62	0.464498	1.95713e-05	0.00013333	MFGE8_PDGFRB
MFGE8	PDGFRB	0.803985	R-HSA-2219530	Constitutive Signaling by Aberrant PI3K in Cancer	20	38	0.51086	7.21945e-06	5.28733e-05	MFGE8_PDGFRB
MMP2	SDC2	0.684122	R-HSA-1630316	Glycosaminoglycan metabolism	44	81	0.525226	4.46348e-08	4.82758e-07	MMP2_SDC2
MMP2	SDC2	0.684122	R-HSA-1638091	Heparan sulfate/heparin (HS-GAG) metabolism	16	30	0.62145	2.48334e-07	2.27292e-06	MMP2_SDC2
MMP2	SDC2	0.684122	R-HSA-1793185	Chondroitin sulfate/dermatan sulfate metabolism	13	24	0.730805	3.6208e-10	6.59573e-09	MMP2_SDC2
MMP2	SDC2	0.684122	R-HSA-196854	Metabolism of vitamins and cofactors	55	101	0.45005	6.83814e-06	5.02561e-05	MMP2_SDC2
MMP2	SDC2	0.684122	R-HSA-1971475	A tetrasaccharide linker sequence is required for GAG synthesis	11	21	0.736065	5.7281e-10	9.99501e-09	MMP2_SDC2
MMP2	SDC2	0.684122	R-HSA-2022928	HS-GAG biosynthesis	6	11	0.742261	9.24515e-07	7.55546e-06	MMP2_SDC2
MMP2	SDC2	0.684122	R-HSA-2024096	HS-GAG degradation	10	19	0.62145	7.17193e-06	5.26172e-05	MMP2_SDC2
MMP2	SDC2	0.684122	R-HSA-2187338	Visual phototransduction	25	46	0.66582	2.28924e-11	5.67597e-10	MMP2_SDC2
MMP2	SDC2	0.684122	R-HSA-3560782	Diseases associated with glycosaminoglycan metabolism	12	23	0.742261	4.63396e-11	1.05401e-09	MMP2_SDC2
MMP2	SDC2	0.684122	R-HSA-3560783	Defective B4GALT7 causes EDS, progeroid type	9	18	0.736065	1.36597e-09	2.19209e-08	MMP2_SDC2
MMP2	SDC2	0.684122	R-HSA-3560801	Defective B3GAT3 causes JDSSDHD	9	18	0.736065	1.36597e-09	2.19209e-08	MMP2_SDC2
MMP2	SDC2	0.684122	R-HSA-3656237	Defective EXT2 causes exostoses 2	6	11	0.742261	9.24515e-07	7.55546e-06	MMP2_SDC2
MMP2	SDC2	0.684122	R-HSA-3656253	Defective EXT1 causes exostoses 1, TRPS2 and CHDS	6	11	0.742261	9.24515e-07	7.55546e-06	MMP2_SDC2
MMP2	SDC2	0.684122	R-HSA-3781865	Diseases of glycosylation	61	112	0.647766	7.11887e-21	4.81844e-19	MMP2_SDC2
MMP2	SDC2	0.684122	R-HSA-381426	Regulation of Insulin-like Growth Factor (IGF) transport and uptake by Insulin-like Growth Factor Binding Proteins (IGFBPs)	51	93	0.440486	2.92901e-05	0.000192809	MMP2_SDC2
MMP2	SDC2	0.684122	R-HSA-4420332	Defective B3GALT6 causes EDSP2 and SEMDJL1	9	18	0.736065	1.36597e-09	2.19209e-08	MMP2_SDC2
MMP2	SDC2	0.684122	R-HSA-6806667	Metabolism of fat-soluble vitamins	14	26	0.604348	3.70575e-06	2.82492e-05	MMP2_SDC2
MMP2	SDC2	0.684122	R-HSA-8957275	Post-translational protein phosphorylation	48	88	0.420425	0.000147478	0.000862173	MMP2_SDC2
MMP2	SDC2	0.684122	R-HSA-975634	Retinoid metabolism and transport	14	26	0.604348	3.70575e-06	2.82492e-05	MMP2_SDC2
MMP9	LRP1	0.601841	R-HSA-196854	Metabolism of vitamins and cofactors	51	94	0.497552	2.31787e-07	2.14014e-06	MMP9_LRP1
MMP9	LRP1	0.601841	R-HSA-2187338	Visual phototransduction	21	39	0.607766	1.19287e-07	1.17371e-06	MMP9_LRP1
MMP9	LRP1	0.601841	R-HSA-6806667	Metabolism of fat-soluble vitamins	10	19	0.607766	2.46127e-05	0.000165259	MMP9_LRP1
MMP9	LRP1	0.601841	R-HSA-975634	Retinoid metabolism and transport	10	19	0.607766	2.46127e-05	0.000165259	MMP9_LRP1
NCAM1	CACNA1C	0.77313	R-HSA-163685	Integration of energy metabolism	36	66	0.575878	1.35581e-09	2.18833e-08	NCAM1_CACNA1C
NCAM1	CACNA1C	0.77313	R-HSA-397014	Muscle contraction	90	164	0.705731	5.6599e-40	3.1669e-37	NCAM1_CACNA1C
NCAM1	CACNA1C	0.77313	R-HSA-419037	NCAM1 interactions	3	6	0.826512	6.06338e-08	6.32959e-07	NCAM1_CACNA1C
NCAM1	CACNA1C	0.77313	R-HSA-422356	Regulation of insulin secretion	30	55	0.621353	1.06703e-10	2.17369e-09	NCAM1_CACNA1C
NCAM1	CACNA1C	0.77313	R-HSA-5576891	Cardiac conduction	58	106	0.745868	7.30076e-36	3.40418e-33	NCAM1_CACNA1C
NCAM1	CACNA1C	0.77313	R-HSA-5576892	Phase 0 - rapid depolarisation	22	41	0.774294	1.32555e-19	7.36777e-18	NCAM1_CACNA1C
NCAM1	CACNA1C	0.77313	R-HSA-5576893	Phase 2 - plateau phase	9	17	0.803591	3.96625e-12	1.11334e-10	NCAM1_CACNA1C
NCAM1	GFRA1	0.65452	R-HSA-375165	NCAM signaling for neurite out-growth	8	15	0.675975	3.80523e-06	2.89812e-05	NCAM1_GFRA1
NCAM1	GFRA1	0.65452	R-HSA-419037	NCAM1 interactions	3	7	0.810482	1.51742e-08	1.85651e-07	NCAM1_GFRA1
NCAN	CDH2	0.614957	R-HSA-381426	Regulation of Insulin-like Growth Factor (IGF) transport and uptake by Insulin-like Growth Factor Binding Proteins (IGFBPs)	52	95	0.474639	2.89526e-06	2.21715e-05	NCAN_CDH2
NCAN	CDH2	0.614957	R-HSA-8957275	Post-translational protein phosphorylation	49	90	0.47414	3.54765e-06	2.71179e-05	NCAN_CDH2
NCAN	SDC3	0.934582	R-HSA-1630316	Glycosaminoglycan metabolism	44	80	0.574641	6.03302e-12	1.63868e-10	NCAN_SDC3
NCAN	SDC3	0.934582	R-HSA-1638091	Heparan sulfate/heparin (HS-GAG) metabolism	15	29	0.619535	4.50988e-09	6.16473e-08	NCAN_SDC3
NCAN	SDC3	0.934582	R-HSA-1793185	Chondroitin sulfate/dermatan sulfate metabolism	12	23	0.70627	8.89914e-11	1.8736e-09	NCAN_SDC3
NCAN	SDC3	0.934582	R-HSA-196854	Metabolism of vitamins and cofactors	55	101	0.527442	3.94827e-11	9.1038e-10	NCAN_SDC3
NCAN	SDC3	0.934582	R-HSA-1971475	A tetrasaccharide linker sequence is required for GAG synthesis	11	20	0.746214	3.7245e-11	8.70001e-10	NCAN_SDC3
NCAN	SDC3	0.934582	R-HSA-2022928	HS-GAG biosynthesis	6	11	0.746214	1.72908e-08	2.07021e-07	NCAN_SDC3
NCAN	SDC3	0.934582	R-HSA-2024096	HS-GAG degradation	10	19	0.69752	2.12249e-09	3.24482e-08	NCAN_SDC3
NCAN	SDC3	0.934582	R-HSA-2187338	Visual phototransduction	25	46	0.679837	6.89479e-14	2.58339e-12	NCAN_SDC3
NCAN	SDC3	0.934582	R-HSA-3560782	Diseases associated with glycosaminoglycan metabolism	12	22	0.749504	6.9258e-12	1.86907e-10	NCAN_SDC3
NCAN	SDC3	0.934582	R-HSA-3560783	Defective B4GALT7 causes EDS, progeroid type	9	17	0.746214	1.05468e-10	2.15375e-09	NCAN_SDC3
NCAN	SDC3	0.934582	R-HSA-3560801	Defective B3GAT3 causes JDSSDHD	9	17	0.746214	1.05468e-10	2.15375e-09	NCAN_SDC3
NCAN	SDC3	0.934582	R-HSA-3656237	Defective EXT2 causes exostoses 2	6	11	0.746214	1.72908e-08	2.07021e-07	NCAN_SDC3
NCAN	SDC3	0.934582	R-HSA-3656253	Defective EXT1 causes exostoses 1, TRPS2 and CHDS	6	11	0.746214	1.72908e-08	2.07021e-07	NCAN_SDC3
NCAN	SDC3	0.934582	R-HSA-3781865	Diseases of glycosylation	61	111	0.717759	1.14034e-31	2.9909e-29	NCAN_SDC3
NCAN	SDC3	0.934582	R-HSA-4420332	Defective B3GALT6 causes EDSP2 and SEMDJL1	9	17	0.746214	1.05468e-10	2.15375e-09	NCAN_SDC3
NCAN	SDC3	0.934582	R-HSA-6806667	Metabolism of fat-soluble vitamins	14	26	0.615395	4.55224e-08	4.90461e-07	NCAN_SDC3
NCAN	SDC3	0.934582	R-HSA-975634	Retinoid metabolism and transport	14	26	0.615395	4.55224e-08	4.90461e-07	NCAN_SDC3
NID1	COL13A1	0.827711	R-HSA-1474290	Collagen formation	36	67	0.764047	1.20391e-27	1.83716e-25	NID1_COL13A1
NID1	COL13A1	0.827711	R-HSA-1650814	Collagen biosynthesis and modifying enzymes	31	57	0.771885	8.96944e-25	8.5546e-23	NID1_COL13A1
NID1	PTPRF	0.715246	R-HSA-388844	Receptor-type tyrosine-protein phosphatases	4	8	0.705667	1.16651e-05	8.30406e-05	NID1_PTPRF
NID1	PTPRF	0.715246	R-HSA-6794362	Protein-protein interactions at synapses	13	24	0.744885	6.84595e-11	1.48855e-09	NID1_PTPRF
NID1	PTPRF	0.715246	R-HSA-8849932	Synaptic adhesion-like molecules	5	10	0.719581	1.3922e-06	1.1144e-05	NID1_PTPRF
NID2	COL13A1	0.858883	R-HSA-1474290	Collagen formation	36	67	0.764047	7.38532e-28	1.14787e-25	NID2_COL13A1
NID2	COL13A1	0.858883	R-HSA-1650814	Collagen biosynthesis and modifying enzymes	31	57	0.771885	5.50226e-25	5.433e-23	NID2_COL13A1
NLGN1	NRXN1	0.843559	R-HSA-6794361	Neurexins and neuroligins	23	42	0.804016	6.21593e-23	5.16538e-21	NLGN1_NRXN1
NLGN1	NRXN1	0.843559	R-HSA-6794362	Protein-protein interactions at synapses	28	51	0.815315	1.3929e-28	2.38584e-26	NLGN1_NRXN1
NLGN1	NRXN2	0.82791	R-HSA-6794361	Neurexins and neuroligins	23	42	0.808284	7.60289e-24	6.71695e-22	NLGN1_NRXN2
NLGN1	NRXN2	0.82791	R-HSA-6794362	Protein-protein interactions at synapses	28	51	0.83483	5.78612e-32	1.73439e-29	NLGN1_NRXN2
NLGN1	NRXN3	0.73905	R-HSA-6794361	Neurexins and neuroligins	23	42	0.783768	4.80259e-20	2.81875e-18	NLGN1_NRXN3
NLGN1	NRXN3	0.73905	R-HSA-6794362	Protein-protein interactions at synapses	28	51	0.798675	1.38602e-25	1.53064e-23	NLGN1_NRXN3
NLGN2	NRXN1	0.768164	R-HSA-6794361	Neurexins and neuroligins	23	42	0.804016	1.71022e-22	1.36703e-20	NLGN2_NRXN1
NLGN2	NRXN1	0.768164	R-HSA-6794362	Protein-protein interactions at synapses	28	51	0.815315	3.83235e-28	6.06885e-26	NLGN2_NRXN1
NLGN2	NRXN2	0.891673	R-HSA-6794361	Neurexins and neuroligins	23	42	0.808284	2.49645e-24	2.25298e-22	NLGN2_NRXN2
NLGN2	NRXN2	0.891673	R-HSA-6794362	Protein-protein interactions at synapses	28	51	0.83483	1.89991e-32	6.37837e-30	NLGN2_NRXN2
NLGN2	NRXN3	0.799593	R-HSA-6794361	Neurexins and neuroligins	23	42	0.783768	2.55337e-20	1.58744e-18	NLGN2_NRXN3
NLGN2	NRXN3	0.799593	R-HSA-6794362	Protein-protein interactions at synapses	28	51	0.798675	7.36897e-26	8.71096e-24	NLGN2_NRXN3
NLGN3	NRXN1	0.765999	R-HSA-6794361	Neurexins and neuroligins	23	42	0.804016	1.71022e-22	1.36703e-20	NLGN3_NRXN1
NLGN3	NRXN1	0.765999	R-HSA-6794362	Protein-protein interactions at synapses	28	51	0.815315	3.83235e-28	6.06885e-26	NLGN3_NRXN1
NLGN3	NRXN2	0.743565	R-HSA-6794361	Neurexins and neuroligins	23	42	0.808284	2.09048e-23	1.79034e-21	NLGN3_NRXN2
NLGN3	NRXN2	0.743565	R-HSA-6794362	Protein-protein interactions at synapses	28	51	0.83483	1.59094e-31	4.04629e-29	NLGN3_NRXN2
NLGN3	NRXN3	0.816858	R-HSA-6794361	Neurexins and neuroligins	23	42	0.783768	1.98397e-20	1.2711e-18	NLGN3_NRXN3
NLGN3	NRXN3	0.816858	R-HSA-6794362	Protein-protein interactions at synapses	28	51	0.798675	5.72569e-26	7.06702e-24	NLGN3_NRXN3
NPB	ADRA2A	0.566333	R-HSA-163685	Integration of energy metabolism	36	67	0.562403	8.07311e-09	1.03289e-07	NPB_ADRA2A
NPB	ADRA2A	0.566333	R-HSA-422356	Regulation of insulin secretion	30	56	0.578331	1.60534e-08	1.94705e-07	NPB_ADRA2A
NPPA	NPR1	0.7201	R-HSA-397014	Muscle contraction	90	164	0.734765	8.41026e-49	3.52937e-45	NPPA_NPR1
NPY	ADRA2A	0.80195	R-HSA-163685	Integration of energy metabolism	36	67	0.562403	1.31616e-09	2.13253e-08	NPY_ADRA2A
NPY	ADRA2A	0.80195	R-HSA-422356	Regulation of insulin secretion	30	56	0.578331	2.61718e-09	3.85368e-08	NPY_ADRA2A
NRG1	ERBB2	0.765236	R-HSA-8866910	TFAP2 (AP-2) family regulates transcription of growth factors and their receptors	4	8	0.740165	1.35186e-06	1.08679e-05	NRG1_ERBB2
NRG1	GPC1	0.823583	R-HSA-1630316	Glycosaminoglycan metabolism	44	81	0.569784	3.8319e-11	8.8843e-10	NRG1_GPC1
NRG1	GPC1	0.823583	R-HSA-1638091	Heparan sulfate/heparin (HS-GAG) metabolism	16	30	0.686212	3.25033e-10	5.96937e-09	NRG1_GPC1
NRG1	GPC1	0.823583	R-HSA-1793185	Chondroitin sulfate/dermatan sulfate metabolism	13	24	0.783344	9.12584e-14	3.25928e-12	NRG1_GPC1
NRG1	GPC1	0.823583	R-HSA-196854	Metabolism of vitamins and cofactors	55	101	0.463481	6.07868e-07	5.17427e-06	NRG1_GPC1
NRG1	GPC1	0.823583	R-HSA-1971475	A tetrasaccharide linker sequence is required for GAG synthesis	11	21	0.798655	3.64448e-14	1.41612e-12	NRG1_GPC1
NRG1	GPC1	0.823583	R-HSA-2022928	HS-GAG biosynthesis	6	11	0.801407	2.82768e-09	4.08481e-08	NRG1_GPC1
NRG1	GPC1	0.823583	R-HSA-2024096	HS-GAG degradation	10	19	0.686212	5.05586e-08	5.33759e-07	NRG1_GPC1
NRG1	GPC1	0.823583	R-HSA-2187338	Visual phototransduction	25	46	0.686212	4.04036e-13	1.2943e-11	NRG1_GPC1
NRG1	GPC1	0.823583	R-HSA-3560782	Diseases associated with glycosaminoglycan metabolism	12	23	0.798655	3.6393e-15	1.60761e-13	NRG1_GPC1
NRG1	GPC1	0.823583	R-HSA-3560783	Defective B4GALT7 causes EDS, progeroid type	9	18	0.801407	1.00925e-13	3.51322e-12	NRG1_GPC1
NRG1	GPC1	0.823583	R-HSA-3560801	Defective B3GAT3 causes JDSSDHD	9	18	0.801407	1.00925e-13	3.51322e-12	NRG1_GPC1
NRG1	GPC1	0.823583	R-HSA-3656237	Defective EXT2 causes exostoses 2	6	11	0.801407	2.82768e-09	4.08481e-08	NRG1_GPC1
NRG1	GPC1	0.823583	R-HSA-3656253	Defective EXT1 causes exostoses 1, TRPS2 and CHDS	6	11	0.801407	2.82768e-09	4.08481e-08	NRG1_GPC1
NRG1	GPC1	0.823583	R-HSA-3781865	Diseases of glycosylation	61	112	0.686212	4.42222e-26	5.71011e-24	NRG1_GPC1
NRG1	GPC1	0.823583	R-HSA-4420332	Defective B3GALT6 causes EDSP2 and SEMDJL1	9	18	0.801407	1.00925e-13	3.51322e-12	NRG1_GPC1
NRG1	GPC1	0.823583	R-HSA-6806667	Metabolism of fat-soluble vitamins	14	26	0.686212	3.09101e-09	4.41205e-08	NRG1_GPC1
NRG1	GPC1	0.823583	R-HSA-975634	Retinoid metabolism and transport	14	26	0.686212	3.09101e-09	4.41205e-08	NRG1_GPC1
NRG2	ERBB2	0.694237	R-HSA-8866910	TFAP2 (AP-2) family regulates transcription of growth factors and their receptors	4	8	0.740165	2.66813e-06	2.06203e-05	NRG2_ERBB2
NRG3	ERBB2	0.628937	R-HSA-8866910	TFAP2 (AP-2) family regulates transcription of growth factors and their receptors	4	8	0.740165	4.06391e-06	3.07283e-05	NRG3_ERBB2
NTF3	NTRK1	0.845676	R-HSA-187015	Activation of TRKA receptors	2	4	0.849373	9.66859e-08	9.64904e-07	NTF3_NTRK1
NTF3	NTRK1	0.845676	R-HSA-187024	NGF-independant TRKA activation	2	4	0.849373	9.66859e-08	9.64904e-07	NTF3_NTRK1
NTF3	NTRK2	0.880748	R-HSA-187015	Activation of TRKA receptors	2	4	0.789816	1.03501e-06	8.40124e-06	NTF3_NTRK2
NTF3	NTRK2	0.880748	R-HSA-187024	NGF-independant TRKA activation	2	4	0.789816	1.03501e-06	8.40124e-06	NTF3_NTRK2
NTF3	NTRK3	0.917468	R-HSA-6794362	Protein-protein interactions at synapses	11	20	0.827635	1.63304e-15	7.53085e-14	NTF3_NTRK3
NTF4	NTRK1	0.863253	R-HSA-187015	Activation of TRKA receptors	2	4	0.849373	6.93548e-08	7.10739e-07	NTF4_NTRK1
NTF4	NTRK1	0.863253	R-HSA-187024	NGF-independant TRKA activation	2	4	0.849373	6.93548e-08	7.10739e-07	NTF4_NTRK1
NTF4	NTRK2	0.786568	R-HSA-187015	Activation of TRKA receptors	2	4	0.789816	4.30539e-06	3.24082e-05	NTF4_NTRK2
NTF4	NTRK2	0.786568	R-HSA-187024	NGF-independant TRKA activation	2	4	0.789816	4.30539e-06	3.24082e-05	NTF4_NTRK2
NTN1	DCC	0.848031	R-HSA-373752	Netrin-1 signaling	19	36	0.4569	5.81341e-05	0.000362765	NTN1_DCC
NTN1	DCC	0.848031	R-HSA-418886	Netrin mediated repulsion signals	3	6	0.815883	4.95198e-08	5.24772e-07	NTN1_DCC
NTN1	DCC	0.848031	R-HSA-418890	Role of second messengers in netrin-1 signaling	4	8	0.625258	3.00018e-05	0.000197185	NTN1_DCC
NTN1	DCC	0.848031	R-HSA-428542	Regulation of commissural axon pathfinding by SLIT and ROBO	2	4	0.805399	9.23059e-07	7.55546e-06	NTN1_DCC
NTN1	NEO1	0.821221	R-HSA-373752	Netrin-1 signaling	13	24	0.491613	0.000153956	0.000892987	NTN1_NEO1
NTN1	UNC5A	0.769177	R-HSA-373752	Netrin-1 signaling	12	23	0.518116	8.34079e-05	0.000509122	NTN1_UNC5A
NTN4	DCC	0.724004	R-HSA-418886	Netrin mediated repulsion signals	3	6	0.815883	2.20626e-07	2.05975e-06	NTN4_DCC
NTN4	DCC	0.724004	R-HSA-418890	Role of second messengers in netrin-1 signaling	4	8	0.625258	0.000133667	0.000789494	NTN4_DCC
NTN4	DCC	0.724004	R-HSA-428542	Regulation of commissural axon pathfinding by SLIT and ROBO	2	4	0.805399	4.11252e-06	3.10678e-05	NTN4_DCC
NUCB2	ERAP1	0.456323	R-HSA-983170	Antigen Presentation: Folding, assembly and peptide loading of class I MHC	12	22	0.570338	0.000165718	0.00095527	NUCB2_ERAP1
NXPH1	NRXN1	0.818635	R-HSA-6794361	Neurexins and neuroligins	23	42	0.804016	9.30074e-23	7.65305e-21	NXPH1_NRXN1
NXPH1	NRXN1	0.818635	R-HSA-6794362	Protein-protein interactions at synapses	28	51	0.815315	2.08416e-28	3.49848e-26	NXPH1_NRXN1
NXPH1	NRXN2	0.730923	R-HSA-6794361	Neurexins and neuroligins	23	42	0.808284	2.33472e-23	1.97933e-21	NXPH1_NRXN2
NXPH1	NRXN2	0.730923	R-HSA-6794362	Protein-protein interactions at synapses	28	51	0.83483	1.77682e-31	4.38614e-29	NXPH1_NRXN2
NXPH1	NRXN3	0.835849	R-HSA-6794361	Neurexins and neuroligins	23	42	0.783768	1.49782e-20	9.74512e-19	NXPH1_NRXN3
NXPH1	NRXN3	0.835849	R-HSA-6794362	Protein-protein interactions at synapses	28	51	0.798675	4.32268e-26	5.66878e-24	NXPH1_NRXN3
NXPH3	NRXN1	0.809272	R-HSA-6794361	Neurexins and neuroligins	23	42	0.804016	1.03207e-22	8.40985e-21	NXPH3_NRXN1
NXPH3	NRXN1	0.809272	R-HSA-6794362	Protein-protein interactions at synapses	28	51	0.815315	2.31272e-28	3.80601e-26	NXPH3_NRXN1
NXPH3	NRXN2	0.899527	R-HSA-6794361	Neurexins and neuroligins	23	42	0.808284	2.09575e-24	1.93292e-22	NXPH3_NRXN2
NXPH3	NRXN2	0.899527	R-HSA-6794362	Protein-protein interactions at synapses	28	51	0.83483	1.59495e-32	5.57767e-30	NXPH3_NRXN2
NXPH3	NRXN3	0.832094	R-HSA-6794361	Neurexins and neuroligins	23	42	0.783768	1.58855e-20	1.02559e-18	NXPH3_NRXN3
NXPH3	NRXN3	0.832094	R-HSA-6794362	Protein-protein interactions at synapses	28	51	0.798675	4.58453e-26	5.83e-24	NXPH3_NRXN3
OLFM2	ROBO2	0.766888	R-HSA-428542	Regulation of commissural axon pathfinding by SLIT and ROBO	2	4	0.720011	6.17305e-05	0.000384065	OLFM2_ROBO2
OXT	AVPR2	0.683199	R-HSA-418555	G alpha (s) signalling events	37	69	0.514459	4.33352e-07	3.80452e-06	OXT_AVPR2
OXT	AVPR2	0.683199	R-HSA-5619115	Disorders of transmembrane transporters	26	48	0.549305	1.02001e-06	8.29547e-06	OXT_AVPR2
PCSK9	LDLR	0.627275	R-HSA-196854	Metabolism of vitamins and cofactors	55	100	0.460104	6.31185e-06	4.66332e-05	PCSK9_LDLR
PCSK9	LDLR	0.627275	R-HSA-2187338	Visual phototransduction	24	45	0.576753	1.93589e-07	1.82152e-06	PCSK9_LDLR
PCSK9	LDLR	0.627275	R-HSA-6806667	Metabolism of fat-soluble vitamins	13	25	0.521769	0.000153622	0.000891669	PCSK9_LDLR
PCSK9	LDLR	0.627275	R-HSA-975634	Retinoid metabolism and transport	13	25	0.521769	0.000153622	0.000891669	PCSK9_LDLR
PDGFA	PDGFRB	0.59059	R-HSA-2219528	PI3K/AKT Signaling in Cancer	34	62	0.464498	0.00010809	0.000647539	PDGFA_PDGFRB
PDGFA	PDGFRB	0.59059	R-HSA-2219530	Constitutive Signaling by Aberrant PI3K in Cancer	20	38	0.51086	3.98722e-05	0.000255846	PDGFA_PDGFRB
PDGFB	LRP1	0.543123	R-HSA-196854	Metabolism of vitamins and cofactors	51	94	0.497552	2.99576e-07	2.7065e-06	PDGFB_LRP1
PDGFB	LRP1	0.543123	R-HSA-2187338	Visual phototransduction	21	39	0.607766	1.54174e-07	1.48209e-06	PDGFB_LRP1
PDGFB	LRP1	0.543123	R-HSA-6806667	Metabolism of fat-soluble vitamins	10	19	0.607766	3.1811e-05	0.000207347	PDGFB_LRP1
PDGFB	LRP1	0.543123	R-HSA-975634	Retinoid metabolism and transport	10	19	0.607766	3.1811e-05	0.000207347	PDGFB_LRP1
PDGFB	PDGFRB	0.801955	R-HSA-2219528	PI3K/AKT Signaling in Cancer	34	62	0.464498	1.95713e-05	0.00013333	PDGFB_PDGFRB
PDGFB	PDGFRB	0.801955	R-HSA-2219530	Constitutive Signaling by Aberrant PI3K in Cancer	20	38	0.51086	7.21945e-06	5.28733e-05	PDGFB_PDGFRB
PDGFD	PDGFRB	0.635606	R-HSA-2219528	PI3K/AKT Signaling in Cancer	34	62	0.464498	8.62607e-05	0.00052349	PDGFD_PDGFRB
PDGFD	PDGFRB	0.635606	R-HSA-2219530	Constitutive Signaling by Aberrant PI3K in Cancer	20	38	0.51086	3.18197e-05	0.000207347	PDGFD_PDGFRB
PDYN	ADRA2A	0.768455	R-HSA-163685	Integration of energy metabolism	36	67	0.562403	1.97377e-09	3.06776e-08	PDYN_ADRA2A
PDYN	ADRA2A	0.768455	R-HSA-422356	Regulation of insulin secretion	30	56	0.578331	3.92485e-09	5.48993e-08	PDYN_ADRA2A
PENK	ADRA2A	0.74059	R-HSA-163685	Integration of energy metabolism	36	67	0.562403	2.59839e-09	3.84627e-08	PENK_ADRA2A
PENK	ADRA2A	0.74059	R-HSA-422356	Regulation of insulin secretion	30	56	0.578331	5.1669e-09	6.94965e-08	PENK_ADRA2A
PLAT	LRP1	0.645752	R-HSA-196854	Metabolism of vitamins and cofactors	51	94	0.497552	1.82458e-07	1.73036e-06	PLAT_LRP1
PLAT	LRP1	0.645752	R-HSA-2187338	Visual phototransduction	21	39	0.607766	9.39e-08	9.4158e-07	PLAT_LRP1
PLAT	LRP1	0.645752	R-HSA-6806667	Metabolism of fat-soluble vitamins	10	19	0.607766	1.93746e-05	0.000132269	PLAT_LRP1
PLAT	LRP1	0.645752	R-HSA-975634	Retinoid metabolism and transport	10	19	0.607766	1.93746e-05	0.000132269	PLAT_LRP1
PLAU	ITGB5	0.488516	R-HSA-397014	Muscle contraction	89	163	0.543509	1.71881e-14	7.0029e-13	PLAU_ITGB5
PLAU	LRP1	0.43356	R-HSA-196854	Metabolism of vitamins and cofactors	51	94	0.497552	4.2198e-07	3.71635e-06	PLAU_LRP1
PLAU	LRP1	0.43356	R-HSA-2187338	Visual phototransduction	21	39	0.607766	2.17168e-07	2.03198e-06	PLAU_LRP1
PLAU	LRP1	0.43356	R-HSA-6806667	Metabolism of fat-soluble vitamins	10	19	0.607766	4.48087e-05	0.000284693	PLAU_LRP1
PLAU	LRP1	0.43356	R-HSA-975634	Retinoid metabolism and transport	10	19	0.607766	4.48087e-05	0.000284693	PLAU_LRP1
PLAU	LRP2	0.591967	R-HSA-196854	Metabolism of vitamins and cofactors	51	94	0.534059	3.97673e-09	5.5443e-08	PLAU_LRP2
PLAU	LRP2	0.591967	R-HSA-2187338	Visual phototransduction	22	40	0.726235	1.09356e-13	3.77704e-12	PLAU_LRP2
PLAU	LRP2	0.591967	R-HSA-6806667	Metabolism of fat-soluble vitamins	11	20	0.692883	3.8361e-07	3.38909e-06	PLAU_LRP2
PLAU	LRP2	0.591967	R-HSA-975634	Retinoid metabolism and transport	11	20	0.692883	3.8361e-07	3.38909e-06	PLAU_LRP2
PNOC	ADRA2A	0.481019	R-HSA-163685	Integration of energy metabolism	36	67	0.562403	1.09745e-08	1.37476e-07	PNOC_ADRA2A
PNOC	ADRA2A	0.481019	R-HSA-422356	Regulation of insulin secretion	30	56	0.578331	2.18228e-08	2.54387e-07	PNOC_ADRA2A
POMC	ADCYAP1R1	0.832498	R-HSA-373080	Class B/2 (Secretin family receptors)	13	24	0.530816	3.39026e-05	0.000219386	POMC_ADCYAP1R1
POMC	ADCYAP1R1	0.832498	R-HSA-418555	G alpha (s) signalling events	37	68	0.675181	7.72691e-17	3.86024e-15	POMC_ADCYAP1R1
POMC	ADRA2A	0.858367	R-HSA-163685	Integration of energy metabolism	36	67	0.562403	5.90686e-10	1.02642e-08	POMC_ADRA2A
POMC	ADRA2A	0.858367	R-HSA-422356	Regulation of insulin secretion	30	56	0.578331	1.17458e-09	1.91422e-08	POMC_ADRA2A
POMC	ADRB2	0.794208	R-HSA-418555	G alpha (s) signalling events	40	73	0.535849	2.36572e-08	2.73869e-07	POMC_ADRB2
POMC	ADRB3	0.80884	R-HSA-418555	G alpha (s) signalling events	36	67	0.719592	1.88807e-21	1.42762e-19	POMC_ADRB3
POMC	MC1R	0.834357	R-HSA-418555	G alpha (s) signalling events	37	68	0.628003	4.81276e-13	1.53006e-11	POMC_MC1R
POMC	PTH1R	0.828267	R-HSA-373080	Class B/2 (Secretin family receptors)	13	24	0.515124	6.39984e-05	0.000396998	POMC_PTH1R
POMC	PTH1R	0.828267	R-HSA-418555	G alpha (s) signalling events	37	68	0.709725	6.4774e-20	3.72362e-18	POMC_PTH1R
POMC	TSHR	0.865403	R-HSA-418555	G alpha (s) signalling events	37	68	0.59644	2.1207e-11	5.28161e-10	POMC_TSHR
POMC	VIPR1	0.826926	R-HSA-373080	Class B/2 (Secretin family receptors)	13	24	0.494487	0.000145729	0.000853525	POMC_VIPR1
POMC	VIPR1	0.826926	R-HSA-418555	G alpha (s) signalling events	37	68	0.711357	2.40487e-20	1.50627e-18	POMC_VIPR1
PSPN	GFRA1	0.856895	R-HSA-375165	NCAM signaling for neurite out-growth	8	15	0.675975	4.36881e-07	3.82749e-06	PSPN_GFRA1
PSPN	GFRA1	0.856895	R-HSA-419037	NCAM1 interactions	3	7	0.810482	1.74216e-09	2.73619e-08	PSPN_GFRA1
PSPN	GFRA2	0.569085	R-HSA-375165	NCAM signaling for neurite out-growth	8	16	0.569681	0.000121816	0.000725108	PSPN_GFRA2
PSPN	GFRA2	0.569085	R-HSA-419037	NCAM1 interactions	4	8	0.79939	1.49919e-07	1.44628e-06	PSPN_GFRA2
PSPN	SDC3	0.675598	R-HSA-1630316	Glycosaminoglycan metabolism	44	80	0.574641	2.66508e-10	5.04921e-09	PSPN_SDC3
PSPN	SDC3	0.675598	R-HSA-1638091	Heparan sulfate/heparin (HS-GAG) metabolism	15	29	0.619535	1.99223e-07	1.87034e-06	PSPN_SDC3
PSPN	SDC3	0.675598	R-HSA-1793185	Chondroitin sulfate/dermatan sulfate metabolism	12	23	0.70627	3.93119e-09	5.48993e-08	PSPN_SDC3
PSPN	SDC3	0.675598	R-HSA-196854	Metabolism of vitamins and cofactors	55	101	0.527442	1.74414e-09	2.73619e-08	PSPN_SDC3
PSPN	SDC3	0.675598	R-HSA-1971475	A tetrasaccharide linker sequence is required for GAG synthesis	11	20	0.746214	1.64529e-09	2.60331e-08	PSPN_SDC3
PSPN	SDC3	0.675598	R-HSA-2022928	HS-GAG biosynthesis	6	11	0.746214	7.6382e-07	6.36617e-06	PSPN_SDC3
PSPN	SDC3	0.675598	R-HSA-2024096	HS-GAG degradation	10	19	0.69752	9.37607e-08	9.41308e-07	PSPN_SDC3
PSPN	SDC3	0.675598	R-HSA-2187338	Visual phototransduction	25	46	0.679837	3.04576e-12	8.78457e-11	PSPN_SDC3
PSPN	SDC3	0.675598	R-HSA-3560782	Diseases associated with glycosaminoglycan metabolism	12	22	0.749504	3.05946e-10	5.66845e-09	PSPN_SDC3
PSPN	SDC3	0.675598	R-HSA-3560783	Defective B4GALT7 causes EDS, progeroid type	9	17	0.746214	4.65903e-09	6.30698e-08	PSPN_SDC3
PSPN	SDC3	0.675598	R-HSA-3560801	Defective B3GAT3 causes JDSSDHD	9	17	0.746214	4.65903e-09	6.30698e-08	PSPN_SDC3
PSPN	SDC3	0.675598	R-HSA-3656237	Defective EXT2 causes exostoses 2	6	11	0.746214	7.6382e-07	6.36617e-06	PSPN_SDC3
PSPN	SDC3	0.675598	R-HSA-3656253	Defective EXT1 causes exostoses 1, TRPS2 and CHDS	6	11	0.746214	7.6382e-07	6.36617e-06	PSPN_SDC3
PSPN	SDC3	0.675598	R-HSA-3781865	Diseases of glycosylation	61	111	0.717759	5.03745e-30	1.05698e-27	PSPN_SDC3
PSPN	SDC3	0.675598	R-HSA-4420332	Defective B3GALT6 causes EDSP2 and SEMDJL1	9	17	0.746214	4.65903e-09	6.30698e-08	PSPN_SDC3
PSPN	SDC3	0.675598	R-HSA-6806667	Metabolism of fat-soluble vitamins	14	26	0.615395	2.01095e-06	1.58329e-05	PSPN_SDC3
PSPN	SDC3	0.675598	R-HSA-975634	Retinoid metabolism and transport	14	26	0.615395	2.01095e-06	1.58329e-05	PSPN_SDC3
PTH2	ADCYAP1R1	0.704628	R-HSA-373080	Class B/2 (Secretin family receptors)	13	24	0.530816	0.000139904	0.000824591	PTH2_ADCYAP1R1
PTH2	ADCYAP1R1	0.704628	R-HSA-418555	G alpha (s) signalling events	37	68	0.675181	3.18864e-16	1.53806e-14	PTH2_ADCYAP1R1
PTH2	ADRB2	0.546766	R-HSA-418555	G alpha (s) signalling events	40	73	0.535849	1.42761e-07	1.38359e-06	PTH2_ADRB2
PTH2	ADRB3	0.787716	R-HSA-418555	G alpha (s) signalling events	36	67	0.719592	2.51854e-21	1.87063e-19	PTH2_ADRB3
PTH2	PTH1R	0.680671	R-HSA-418555	G alpha (s) signalling events	37	68	0.709725	3.02989e-19	1.65129e-17	PTH2_PTH1R
PTH2	PTH2R	0.658315	R-HSA-418555	G alpha (s) signalling events	37	68	0.598792	1.25996e-10	2.53594e-09	PTH2_PTH2R
PTH2	TSHR	0.646354	R-HSA-418555	G alpha (s) signalling events	37	68	0.59644	2.22776e-10	4.29829e-09	PTH2_TSHR
PTH2	VIPR1	0.727663	R-HSA-418555	G alpha (s) signalling events	37	68	0.711357	7.23521e-20	4.13096e-18	PTH2_VIPR1
PTHLH	ADCYAP1R1	0.767582	R-HSA-373080	Class B/2 (Secretin family receptors)	13	24	0.530816	7.78572e-05	0.000476627	PTHLH_ADCYAP1R1
PTHLH	ADCYAP1R1	0.767582	R-HSA-418555	G alpha (s) signalling events	37	68	0.675181	1.77448e-16	8.76073e-15	PTHLH_ADCYAP1R1
PTHLH	ADRB2	0.749118	R-HSA-418555	G alpha (s) signalling events	40	73	0.535849	3.9349e-08	4.32839e-07	PTHLH_ADRB2
PTHLH	ADRB3	0.744492	R-HSA-418555	G alpha (s) signalling events	36	67	0.719592	3.96751e-21	2.75201e-19	PTHLH_ADRB3
PTHLH	PTH1R	0.834712	R-HSA-373080	Class B/2 (Secretin family receptors)	13	24	0.515124	6.04244e-05	0.000376498	PTHLH_PTH1R
PTHLH	PTH1R	0.834712	R-HSA-418555	G alpha (s) signalling events	37	68	0.709725	6.11567e-20	3.53992e-18	PTHLH_PTH1R
PTHLH	PTH2R	0.883268	R-HSA-418555	G alpha (s) signalling events	37	68	0.598792	8.86172e-12	2.33155e-10	PTHLH_PTH2R
PTHLH	TSHR	0.87332	R-HSA-418555	G alpha (s) signalling events	37	68	0.59644	1.83419e-11	4.62293e-10	PTHLH_TSHR
PTHLH	VIPR1	0.785567	R-HSA-418555	G alpha (s) signalling events	37	68	0.711357	3.96821e-20	2.37894e-18	PTHLH_VIPR1
PYY	ADRA2A	0.708745	R-HSA-163685	Integration of energy metabolism	36	67	0.562403	3.43383e-09	4.85188e-08	PYY_ADRA2A
PYY	ADRA2A	0.708745	R-HSA-422356	Regulation of insulin secretion	30	56	0.578331	6.82817e-09	8.83033e-08	PYY_ADRA2A
RBP4	STRA6	0.441807	R-HSA-2187338	Visual phototransduction	26	48	0.728726	5.3273e-16	2.54045e-14	RBP4_STRA6
RELN	LRP8	0.47352	R-HSA-196854	Metabolism of vitamins and cofactors	55	101	0.432565	6.40849e-05	0.000397241	RELN_LRP8
RGMA	NEO1	0.891244	R-HSA-373752	Netrin-1 signaling	13	24	0.491613	4.52374e-05	0.000287199	RGMA_NEO1
RGMB	NEO1	0.842752	R-HSA-373752	Netrin-1 signaling	13	24	0.491613	0.000115479	0.000688851	RGMB_NEO1
RIMS1	CACNA1C	0.819934	R-HSA-163685	Integration of energy metabolism	36	66	0.575878	8.0237e-10	1.36046e-08	RIMS1_CACNA1C
RIMS1	CACNA1C	0.819934	R-HSA-397014	Muscle contraction	90	164	0.705731	3.34954e-40	2.00805e-37	RIMS1_CACNA1C
RIMS1	CACNA1C	0.819934	R-HSA-419037	NCAM1 interactions	3	6	0.826512	3.58832e-08	4.03169e-07	RIMS1_CACNA1C
RIMS1	CACNA1C	0.819934	R-HSA-422356	Regulation of insulin secretion	30	55	0.621353	6.31471e-11	1.38379e-09	RIMS1_CACNA1C
RIMS1	CACNA1C	0.819934	R-HSA-5576891	Cardiac conduction	58	106	0.745868	4.3206e-36	2.13311e-33	RIMS1_CACNA1C
RIMS1	CACNA1C	0.819934	R-HSA-5576892	Phase 0 - rapid depolarisation	22	41	0.774294	7.84462e-20	4.44864e-18	RIMS1_CACNA1C
RIMS1	CACNA1C	0.819934	R-HSA-5576893	Phase 2 - plateau phase	9	17	0.803591	2.34723e-12	6.86423e-11	RIMS1_CACNA1C
RIMS1	SLC17A7	0.862926	R-HSA-112310	Neurotransmitter release cycle	20	37	0.803727	2.78084e-21	2.01203e-19	RIMS1_SLC17A7
RIMS1	SLC17A7	0.862926	R-HSA-210500	Glutamate Neurotransmitter Release Cycle	9	18	0.760927	1.47158e-11	3.74272e-10	RIMS1_SLC17A7
RIMS1	SLC17A7	0.862926	R-HSA-425393	Transport of inorganic cations/anions and amino acids/oligopeptides	38	70	0.712045	3.71551e-21	2.59869e-19	RIMS1_SLC17A7
RIMS1	SLC18A2	0.488835	R-HSA-112310	Neurotransmitter release cycle	20	37	0.508718	0.000159837	0.000922635	RIMS1_SLC18A2
RIMS1	SLC18A3	0.75148	R-HSA-112310	Neurotransmitter release cycle	20	37	0.644431	2.7744e-09	4.02864e-08	RIMS1_SLC18A3
RIMS1	SLC18A3	0.75148	R-HSA-264642	Acetylcholine Neurotransmitter Release Cycle	6	12	0.647671	9.65679e-06	6.93714e-05	RIMS1_SLC18A3
RLN3	ADCYAP1R1	0.666927	R-HSA-418555	G alpha (s) signalling events	37	68	0.675181	4.27848e-16	2.05196e-14	RLN3_ADCYAP1R1
RLN3	ADRA2A	0.644284	R-HSA-163685	Integration of energy metabolism	36	67	0.562403	5.40575e-09	7.23612e-08	RLN3_ADRA2A
RLN3	ADRA2A	0.644284	R-HSA-422356	Regulation of insulin secretion	30	56	0.578331	1.07493e-08	1.34857e-07	RLN3_ADRA2A
RLN3	ADRB2	0.394258	R-HSA-418555	G alpha (s) signalling events	40	73	0.535849	2.2469e-07	2.07919e-06	RLN3_ADRB2
RLN3	ADRB3	0.611433	R-HSA-418555	G alpha (s) signalling events	36	67	0.719592	1.04614e-20	6.9136e-19	RLN3_ADRB3
RLN3	PTH1R	0.609846	R-HSA-418555	G alpha (s) signalling events	37	68	0.709725	4.69612e-19	2.54287e-17	RLN3_PTH1R
RLN3	RXFP1	0.523825	R-HSA-418555	G alpha (s) signalling events	37	68	0.696992	1.27391e-17	6.68243e-16	RLN3_RXFP1
RLN3	TSHR	0.71515	R-HSA-418555	G alpha (s) signalling events	37	68	0.59644	1.32427e-10	2.65265e-09	RLN3_TSHR
RLN3	VIPR1	0.620716	R-HSA-418555	G alpha (s) signalling events	37	68	0.711357	1.54832e-19	8.54938e-18	RLN3_VIPR1
RPH3A	NRXN1	0.846836	R-HSA-6794361	Neurexins and neuroligins	23	42	0.804016	6.21593e-23	5.16538e-21	RPH3A_NRXN1
RPH3A	NRXN1	0.846836	R-HSA-6794362	Protein-protein interactions at synapses	28	51	0.815315	1.3929e-28	2.38584e-26	RPH3A_NRXN1
RPS27A	RIPK1	0.57326	R-HSA-166016	Toll Like Receptor 4 (TLR4) Cascade	46	84	0.481685	5.1626e-06	3.86527e-05	RPS27A_RIPK1
RPS27A	RIPK1	0.57326	R-HSA-166166	MyD88-independent TLR4 cascade	39	71	0.473515	3.51117e-05	0.000226512	RPS27A_RIPK1
RPS27A	RIPK1	0.57326	R-HSA-168164	Toll Like Receptor 3 (TLR3) Cascade	34	63	0.458155	0.00010393	0.000626638	RPS27A_RIPK1
RPS27A	RIPK1	0.57326	R-HSA-168898	Toll-like Receptor Cascades	49	90	0.479488	2.19599e-06	1.7161e-05	RPS27A_RIPK1
RPS27A	RIPK1	0.57326	R-HSA-937061	TRIF(TICAM1)-mediated TLR4 signaling	39	71	0.473515	3.51117e-05	0.000226512	RPS27A_RIPK1
RPS27A	TGFBR2	0.408425	R-HSA-170834	Signaling by TGF-beta Receptor Complex	18	33	0.561002	3.33319e-05	0.000216194	RPS27A_TGFBR2
RSPO1	FZD8	0.852701	R-HSA-373080	Class B/2 (Secretin family receptors)	8	15	0.774622	2.87846e-10	5.38061e-09	RSPO1_FZD8
RSPO1	LGR6	0.841705	R-HSA-4641263	Regulation of FZD by ubiquitination	4	9	0.616419	9.73164e-06	6.981e-05	RSPO1_LGR6
RSPO1	ZNRF3	0.816449	R-HSA-4641263	Regulation of FZD by ubiquitination	7	14	0.588245	1.74723e-05	0.000120294	RSPO1_ZNRF3
RSPO2	LGR5	0.86084	R-HSA-4641263	Regulation of FZD by ubiquitination	4	9	0.531319	5.66274e-05	0.000353627	RSPO2_LGR5
RSPO2	LGR6	0.690737	R-HSA-4641263	Regulation of FZD by ubiquitination	4	9	0.616419	5.12077e-05	0.000321215	RSPO2_LGR6
RSPO3	FZD8	0.712907	R-HSA-373080	Class B/2 (Secretin family receptors)	8	15	0.774622	1.51518e-09	2.41826e-08	RSPO3_FZD8
RSPO3	LGR6	0.61972	R-HSA-4641263	Regulation of FZD by ubiquitination	4	9	0.616419	8.07675e-05	0.000494083	RSPO3_LGR6
RSPO4	LGR6	0.570987	R-HSA-4641263	Regulation of FZD by ubiquitination	4	9	0.616419	0.000101256	0.000611396	RSPO4_LGR6
RTN4	RTN4RL1	0.260999	R-HSA-163125	Post-translational modification: synthesis of GPI-anchored proteins	31	57	0.701311	2.34132e-15	1.06797e-13	RTN4_RTN4RL1
SCGB1A1	LRP2	0.843416	R-HSA-196854	Metabolism of vitamins and cofactors	51	94	0.534059	4.17436e-10	7.51832e-09	SCGB1A1_LRP2
SCGB1A1	LRP2	0.843416	R-HSA-2187338	Visual phototransduction	22	40	0.726235	1.1479e-14	4.84137e-13	SCGB1A1_LRP2
SCGB1A1	LRP2	0.843416	R-HSA-6806667	Metabolism of fat-soluble vitamins	11	20	0.692883	4.02674e-08	4.40631e-07	SCGB1A1_LRP2
SCGB1A1	LRP2	0.843416	R-HSA-975634	Retinoid metabolism and transport	11	20	0.692883	4.02674e-08	4.40631e-07	SCGB1A1_LRP2
SCT	ADRB2	0.527856	R-HSA-418555	G alpha (s) signalling events	40	73	0.535849	1.53628e-07	1.47867e-06	SCT_ADRB2
SCT	TSHR	0.375704	R-HSA-418555	G alpha (s) signalling events	37	68	0.59644	5.92567e-10	1.02756e-08	SCT_TSHR
SCT	VIPR2	0.297626	R-HSA-418555	G alpha (s) signalling events	37	68	0.63658	1.49849e-12	4.49171e-11	SCT_VIPR2
SELPLG	ITGB2	0.706367	R-HSA-166016	Toll Like Receptor 4 (TLR4) Cascade	48	89	0.458861	5.12763e-06	3.84252e-05	SELPLG_ITGB2
SELPLG	ITGB2	0.706367	R-HSA-168898	Toll-like Receptor Cascades	52	95	0.458861	6.05251e-06	4.49149e-05	SELPLG_ITGB2
SEMA3F	PLXNA1	0.850466	R-HSA-399956	CRMPs in Sema3A signaling	7	13	0.575406	5.37559e-05	0.000336195	SEMA3F_PLXNA1
SEMA6D	PLXNA1	0.905027	R-HSA-399956	CRMPs in Sema3A signaling	7	13	0.575406	1.8283e-05	0.000125162	SEMA6D_PLXNA1
SERPINC1	GPC1	0.41645	R-HSA-1630316	Glycosaminoglycan metabolism	44	81	0.569784	4.94697e-10	8.74104e-09	SERPINC1_GPC1
SERPINC1	GPC1	0.41645	R-HSA-1638091	Heparan sulfate/heparin (HS-GAG) metabolism	16	30	0.686212	4.19616e-09	5.81162e-08	SERPINC1_GPC1
SERPINC1	GPC1	0.41645	R-HSA-1793185	Chondroitin sulfate/dermatan sulfate metabolism	13	24	0.783344	1.17814e-12	3.60881e-11	SERPINC1_GPC1
SERPINC1	GPC1	0.41645	R-HSA-196854	Metabolism of vitamins and cofactors	55	101	0.463481	7.84755e-06	5.72414e-05	SERPINC1_GPC1
SERPINC1	GPC1	0.41645	R-HSA-1971475	A tetrasaccharide linker sequence is required for GAG synthesis	11	21	0.798655	4.70501e-13	1.50149e-11	SERPINC1_GPC1
SERPINC1	GPC1	0.41645	R-HSA-2022928	HS-GAG biosynthesis	6	11	0.801407	3.65053e-08	4.06891e-07	SERPINC1_GPC1
SERPINC1	GPC1	0.41645	R-HSA-2024096	HS-GAG degradation	10	19	0.686212	6.52709e-07	5.52237e-06	SERPINC1_GPC1
SERPINC1	GPC1	0.41645	R-HSA-2187338	Visual phototransduction	25	46	0.686212	5.21609e-12	1.43536e-10	SERPINC1_GPC1
SERPINC1	GPC1	0.41645	R-HSA-3560782	Diseases associated with glycosaminoglycan metabolism	12	23	0.798655	4.69832e-14	1.80059e-12	SERPINC1_GPC1
SERPINC1	GPC1	0.41645	R-HSA-3560783	Defective B4GALT7 causes EDS, progeroid type	9	18	0.801407	1.30294e-12	3.91955e-11	SERPINC1_GPC1
SERPINC1	GPC1	0.41645	R-HSA-3560801	Defective B3GAT3 causes JDSSDHD	9	18	0.801407	1.30294e-12	3.91955e-11	SERPINC1_GPC1
SERPINC1	GPC1	0.41645	R-HSA-3656237	Defective EXT2 causes exostoses 2	6	11	0.801407	3.65053e-08	4.06891e-07	SERPINC1_GPC1
SERPINC1	GPC1	0.41645	R-HSA-3656253	Defective EXT1 causes exostoses 1, TRPS2 and CHDS	6	11	0.801407	3.65053e-08	4.06891e-07	SERPINC1_GPC1
SERPINC1	GPC1	0.41645	R-HSA-3781865	Diseases of glycosylation	61	112	0.686212	5.70908e-25	5.50902e-23	SERPINC1_GPC1
SERPINC1	GPC1	0.41645	R-HSA-4420332	Defective B3GALT6 causes EDSP2 and SEMDJL1	9	18	0.801407	1.30294e-12	3.91955e-11	SERPINC1_GPC1
SERPINC1	GPC1	0.41645	R-HSA-6806667	Metabolism of fat-soluble vitamins	14	26	0.686212	3.99048e-08	4.37806e-07	SERPINC1_GPC1
SERPINC1	GPC1	0.41645	R-HSA-975634	Retinoid metabolism and transport	14	26	0.686212	3.99048e-08	4.37806e-07	SERPINC1_GPC1
SERPINC1	LRP1	0.599512	R-HSA-196854	Metabolism of vitamins and cofactors	51	94	0.497552	2.36305e-07	2.17946e-06	SERPINC1_LRP1
SERPINC1	LRP1	0.599512	R-HSA-2187338	Visual phototransduction	21	39	0.607766	1.21612e-07	1.19519e-06	SERPINC1_LRP1
SERPINC1	LRP1	0.599512	R-HSA-6806667	Metabolism of fat-soluble vitamins	10	19	0.607766	2.50925e-05	0.000168077	SERPINC1_LRP1
SERPINC1	LRP1	0.599512	R-HSA-975634	Retinoid metabolism and transport	10	19	0.607766	2.50925e-05	0.000168077	SERPINC1_LRP1
SERPINC1	SDC2	0.446571	R-HSA-1630316	Glycosaminoglycan metabolism	44	81	0.525226	1.30826e-07	1.27473e-06	SERPINC1_SDC2
SERPINC1	SDC2	0.446571	R-HSA-1638091	Heparan sulfate/heparin (HS-GAG) metabolism	16	30	0.62145	7.27875e-07	6.11517e-06	SERPINC1_SDC2
SERPINC1	SDC2	0.446571	R-HSA-1793185	Chondroitin sulfate/dermatan sulfate metabolism	13	24	0.730805	1.06127e-09	1.74652e-08	SERPINC1_SDC2
SERPINC1	SDC2	0.446571	R-HSA-196854	Metabolism of vitamins and cofactors	55	101	0.45005	2.00429e-05	0.000136321	SERPINC1_SDC2
SERPINC1	SDC2	0.446571	R-HSA-1971475	A tetrasaccharide linker sequence is required for GAG synthesis	11	21	0.736065	1.67893e-09	2.64873e-08	SERPINC1_SDC2
SERPINC1	SDC2	0.446571	R-HSA-2022928	HS-GAG biosynthesis	6	11	0.742261	2.70979e-06	2.08845e-05	SERPINC1_SDC2
SERPINC1	SDC2	0.446571	R-HSA-2024096	HS-GAG degradation	10	19	0.62145	2.10212e-05	0.000142283	SERPINC1_SDC2
SERPINC1	SDC2	0.446571	R-HSA-2187338	Visual phototransduction	25	46	0.66582	6.70986e-11	1.46656e-09	SERPINC1_SDC2
SERPINC1	SDC2	0.446571	R-HSA-3560782	Diseases associated with glycosaminoglycan metabolism	12	23	0.742261	1.35823e-10	2.7142e-09	SERPINC1_SDC2
SERPINC1	SDC2	0.446571	R-HSA-3560783	Defective B4GALT7 causes EDS, progeroid type	9	18	0.736065	4.00372e-09	5.55426e-08	SERPINC1_SDC2
SERPINC1	SDC2	0.446571	R-HSA-3560801	Defective B3GAT3 causes JDSSDHD	9	18	0.736065	4.00372e-09	5.55426e-08	SERPINC1_SDC2
SERPINC1	SDC2	0.446571	R-HSA-3656237	Defective EXT2 causes exostoses 2	6	11	0.742261	2.70979e-06	2.08845e-05	SERPINC1_SDC2
SERPINC1	SDC2	0.446571	R-HSA-3656253	Defective EXT1 causes exostoses 1, TRPS2 and CHDS	6	11	0.742261	2.70979e-06	2.08845e-05	SERPINC1_SDC2
SERPINC1	SDC2	0.446571	R-HSA-3781865	Diseases of glycosylation	61	112	0.647766	2.08657e-20	1.32671e-18	SERPINC1_SDC2
SERPINC1	SDC2	0.446571	R-HSA-381426	Regulation of Insulin-like Growth Factor (IGF) transport and uptake by Insulin-like Growth Factor Binding Proteins (IGFBPs)	51	93	0.440486	8.58504e-05	0.000521518	SERPINC1_SDC2
SERPINC1	SDC2	0.446571	R-HSA-4420332	Defective B3GALT6 causes EDSP2 and SEMDJL1	9	18	0.736065	4.00372e-09	5.55426e-08	SERPINC1_SDC2
SERPINC1	SDC2	0.446571	R-HSA-6806667	Metabolism of fat-soluble vitamins	14	26	0.604348	1.08617e-05	7.7519e-05	SERPINC1_SDC2
SERPINC1	SDC2	0.446571	R-HSA-975634	Retinoid metabolism and transport	14	26	0.604348	1.08617e-05	7.7519e-05	SERPINC1_SDC2
SERPINE1	ITGB5	0.688317	R-HSA-397014	Muscle contraction	89	163	0.543509	6.4395e-15	2.78592e-13	SERPINE1_ITGB5
SERPINE2	LRP1	0.481705	R-HSA-196854	Metabolism of vitamins and cofactors	51	94	0.497552	3.70417e-07	3.27944e-06	SERPINE2_LRP1
SERPINE2	LRP1	0.481705	R-HSA-2187338	Visual phototransduction	21	39	0.607766	1.90631e-07	1.80177e-06	SERPINE2_LRP1
SERPINE2	LRP1	0.481705	R-HSA-6806667	Metabolism of fat-soluble vitamins	10	19	0.607766	3.93334e-05	0.000252582	SERPINE2_LRP1
SERPINE2	LRP1	0.481705	R-HSA-975634	Retinoid metabolism and transport	10	19	0.607766	3.93334e-05	0.000252582	SERPINE2_LRP1
SFRP1	FZD2	0.723962	R-HSA-373080	Class B/2 (Secretin family receptors)	17	31	0.676093	3.61038e-09	5.08422e-08	SFRP1_FZD2
SHH	GPC5	0.726821	R-HSA-1630316	Glycosaminoglycan metabolism	44	81	0.541744	5.32249e-09	7.13605e-08	SHH_GPC5
SHH	GPC5	0.726821	R-HSA-1638091	Heparan sulfate/heparin (HS-GAG) metabolism	16	30	0.600269	8.2783e-07	6.85205e-06	SHH_GPC5
SHH	GPC5	0.726821	R-HSA-1793185	Chondroitin sulfate/dermatan sulfate metabolism	13	24	0.597181	6.35478e-06	4.69091e-05	SHH_GPC5
SHH	GPC5	0.726821	R-HSA-196854	Metabolism of vitamins and cofactors	55	101	0.469583	8.4469e-07	6.98472e-06	SHH_GPC5
SHH	GPC5	0.726821	R-HSA-1971475	A tetrasaccharide linker sequence is required for GAG synthesis	11	21	0.600269	7.33512e-06	5.36736e-05	SHH_GPC5
SHH	GPC5	0.726821	R-HSA-2024096	HS-GAG degradation	10	19	0.600269	1.45838e-05	0.000101832	SHH_GPC5
SHH	GPC5	0.726821	R-HSA-2187338	Visual phototransduction	25	46	0.595649	2.91695e-08	3.33542e-07	SHH_GPC5
SHH	GPC5	0.726821	R-HSA-3560782	Diseases associated with glycosaminoglycan metabolism	12	23	0.600269	3.70206e-06	2.82492e-05	SHH_GPC5
SHH	GPC5	0.726821	R-HSA-3560783	Defective B4GALT7 causes EDS, progeroid type	9	18	0.597181	8.02911e-06	5.83954e-05	SHH_GPC5
SHH	GPC5	0.726821	R-HSA-3560801	Defective B3GAT3 causes JDSSDHD	9	18	0.597181	8.02911e-06	5.83954e-05	SHH_GPC5
SHH	GPC5	0.726821	R-HSA-3781865	Diseases of glycosylation	61	112	0.600269	1.00269e-15	4.70145e-14	SHH_GPC5
SHH	GPC5	0.726821	R-HSA-4420332	Defective B3GALT6 causes EDSP2 and SEMDJL1	9	18	0.597181	8.02911e-06	5.83954e-05	SHH_GPC5
SHH	GPC5	0.726821	R-HSA-6806667	Metabolism of fat-soluble vitamins	14	26	0.528893	8.58145e-05	0.000521518	SHH_GPC5
SHH	GPC5	0.726821	R-HSA-975634	Retinoid metabolism and transport	14	26	0.528893	8.58145e-05	0.000521518	SHH_GPC5
SHH	LRP2	0.818453	R-HSA-196854	Metabolism of vitamins and cofactors	51	94	0.534059	5.87241e-10	1.02255e-08	SHH_LRP2
SHH	LRP2	0.818453	R-HSA-2187338	Visual phototransduction	22	40	0.726235	1.61485e-14	6.64382e-13	SHH_LRP2
SHH	LRP2	0.818453	R-HSA-6806667	Metabolism of fat-soluble vitamins	11	20	0.692883	5.66474e-08	5.94302e-07	SHH_LRP2
SHH	LRP2	0.818453	R-HSA-975634	Retinoid metabolism and transport	11	20	0.692883	5.66474e-08	5.94302e-07	SHH_LRP2
SHH	PTCH1	0.785863	R-HSA-5635838	Activation of SMO	2	4	0.672338	0.000154236	0.000893991	SHH_PTCH1
SLIT1	GPC1	0.761658	R-HSA-1630316	Glycosaminoglycan metabolism	44	81	0.569784	7.7478e-11	1.65886e-09	SLIT1_GPC1
SLIT1	GPC1	0.761658	R-HSA-1638091	Heparan sulfate/heparin (HS-GAG) metabolism	16	30	0.686212	6.5719e-10	1.13261e-08	SLIT1_GPC1
SLIT1	GPC1	0.761658	R-HSA-1793185	Chondroitin sulfate/dermatan sulfate metabolism	13	24	0.783344	1.84517e-13	6.16993e-12	SLIT1_GPC1
SLIT1	GPC1	0.761658	R-HSA-196854	Metabolism of vitamins and cofactors	55	101	0.463481	1.22906e-06	9.91874e-06	SLIT1_GPC1
SLIT1	GPC1	0.761658	R-HSA-1971475	A tetrasaccharide linker sequence is required for GAG synthesis	11	21	0.798655	7.36885e-14	2.74874e-12	SLIT1_GPC1
SLIT1	GPC1	0.761658	R-HSA-2022928	HS-GAG biosynthesis	6	11	0.801407	5.71735e-09	7.58068e-08	SLIT1_GPC1
SLIT1	GPC1	0.761658	R-HSA-2024096	HS-GAG degradation	10	19	0.686212	1.02225e-07	1.01536e-06	SLIT1_GPC1
SLIT1	GPC1	0.761658	R-HSA-2187338	Visual phototransduction	25	46	0.686212	8.16928e-13	2.51153e-11	SLIT1_GPC1
SLIT1	GPC1	0.761658	R-HSA-3560782	Diseases associated with glycosaminoglycan metabolism	12	23	0.798655	7.35837e-15	3.15096e-13	SLIT1_GPC1
SLIT1	GPC1	0.761658	R-HSA-3560783	Defective B4GALT7 causes EDS, progeroid type	9	18	0.801407	2.04062e-13	6.6902e-12	SLIT1_GPC1
SLIT1	GPC1	0.761658	R-HSA-3560801	Defective B3GAT3 causes JDSSDHD	9	18	0.801407	2.04062e-13	6.6902e-12	SLIT1_GPC1
SLIT1	GPC1	0.761658	R-HSA-3656237	Defective EXT2 causes exostoses 2	6	11	0.801407	5.71735e-09	7.58068e-08	SLIT1_GPC1
SLIT1	GPC1	0.761658	R-HSA-3656253	Defective EXT1 causes exostoses 1, TRPS2 and CHDS	6	11	0.801407	5.71735e-09	7.58068e-08	SLIT1_GPC1
SLIT1	GPC1	0.761658	R-HSA-3781865	Diseases of glycosylation	61	112	0.686212	8.94138e-26	1.02801e-23	SLIT1_GPC1
SLIT1	GPC1	0.761658	R-HSA-4420332	Defective B3GALT6 causes EDSP2 and SEMDJL1	9	18	0.801407	2.04062e-13	6.6902e-12	SLIT1_GPC1
SLIT1	GPC1	0.761658	R-HSA-6806667	Metabolism of fat-soluble vitamins	14	26	0.686212	6.24977e-09	8.13246e-08	SLIT1_GPC1
SLIT1	GPC1	0.761658	R-HSA-975634	Retinoid metabolism and transport	14	26	0.686212	6.24977e-09	8.13246e-08	SLIT1_GPC1
SLIT1	SDC1	0.860839	R-HSA-1630316	Glycosaminoglycan metabolism	44	80	0.586497	6.99074e-12	1.87455e-10	SLIT1_SDC1
SLIT1	SDC1	0.860839	R-HSA-1638091	Heparan sulfate/heparin (HS-GAG) metabolism	15	29	0.655067	1.64704e-09	2.60331e-08	SLIT1_SDC1
SLIT1	SDC1	0.860839	R-HSA-1793185	Chondroitin sulfate/dermatan sulfate metabolism	12	23	0.747714	3.77457e-12	1.07027e-10	SLIT1_SDC1
SLIT1	SDC1	0.860839	R-HSA-196854	Metabolism of vitamins and cofactors	55	100	0.529214	4.83574e-10	8.58063e-09	SLIT1_SDC1
SLIT1	SDC1	0.860839	R-HSA-1971475	A tetrasaccharide linker sequence is required for GAG synthesis	11	20	0.757707	5.71863e-11	1.26975e-09	SLIT1_SDC1
SLIT1	SDC1	0.860839	R-HSA-2022928	HS-GAG biosynthesis	5	10	0.757707	2.08336e-08	2.43194e-07	SLIT1_SDC1
SLIT1	SDC1	0.860839	R-HSA-2024096	HS-GAG degradation	9	18	0.655067	9.74046e-08	9.70923e-07	SLIT1_SDC1
SLIT1	SDC1	0.860839	R-HSA-2187338	Visual phototransduction	24	45	0.665245	1.772e-12	5.27389e-11	SLIT1_SDC1
SLIT1	SDC1	0.860839	R-HSA-3560782	Diseases associated with glycosaminoglycan metabolism	12	22	0.775873	1.20166e-12	3.66746e-11	SLIT1_SDC1
SLIT1	SDC1	0.860839	R-HSA-3560783	Defective B4GALT7 causes EDS, progeroid type	9	17	0.775873	3.38381e-11	8.04542e-10	SLIT1_SDC1
SLIT1	SDC1	0.860839	R-HSA-3560801	Defective B3GAT3 causes JDSSDHD	9	17	0.775873	3.38381e-11	8.04542e-10	SLIT1_SDC1
SLIT1	SDC1	0.860839	R-HSA-3656237	Defective EXT2 causes exostoses 2	5	10	0.757707	2.08336e-08	2.43194e-07	SLIT1_SDC1
SLIT1	SDC1	0.860839	R-HSA-3656253	Defective EXT1 causes exostoses 1, TRPS2 and CHDS	5	10	0.757707	2.08336e-08	2.43194e-07	SLIT1_SDC1
SLIT1	SDC1	0.860839	R-HSA-3781865	Diseases of glycosylation	61	111	0.728483	2.8248e-33	1.24782e-30	SLIT1_SDC1
SLIT1	SDC1	0.860839	R-HSA-4420332	Defective B3GALT6 causes EDSP2 and SEMDJL1	9	17	0.775873	3.38381e-11	8.04542e-10	SLIT1_SDC1
SLIT1	SDC1	0.860839	R-HSA-6806667	Metabolism of fat-soluble vitamins	13	25	0.636617	3.24291e-08	3.67044e-07	SLIT1_SDC1
SLIT1	SDC1	0.860839	R-HSA-975634	Retinoid metabolism and transport	13	25	0.636617	3.24291e-08	3.67044e-07	SLIT1_SDC1
SLIT2	DCC	0.852071	R-HSA-373752	Netrin-1 signaling	19	36	0.4569	5.44888e-05	0.000340524	SLIT2_DCC
SLIT2	DCC	0.852071	R-HSA-418886	Netrin mediated repulsion signals	3	6	0.815883	4.64146e-08	4.99433e-07	SLIT2_DCC
SLIT2	DCC	0.852071	R-HSA-418890	Role of second messengers in netrin-1 signaling	4	8	0.625258	2.81205e-05	0.000186279	SLIT2_DCC
SLIT2	DCC	0.852071	R-HSA-428542	Regulation of commissural axon pathfinding by SLIT and ROBO	2	4	0.805399	8.65178e-07	7.13061e-06	SLIT2_DCC
SLIT2	GPC1	0.840611	R-HSA-1630316	Glycosaminoglycan metabolism	44	81	0.569784	2.87422e-11	7.03304e-10	SLIT2_GPC1
SLIT2	GPC1	0.840611	R-HSA-1638091	Heparan sulfate/heparin (HS-GAG) metabolism	16	30	0.686212	2.43799e-10	4.67171e-09	SLIT2_GPC1
SLIT2	GPC1	0.840611	R-HSA-1793185	Chondroitin sulfate/dermatan sulfate metabolism	13	24	0.783344	6.84508e-14	2.57627e-12	SLIT2_GPC1
SLIT2	GPC1	0.840611	R-HSA-196854	Metabolism of vitamins and cofactors	55	101	0.463481	4.55947e-07	3.98621e-06	SLIT2_GPC1
SLIT2	GPC1	0.840611	R-HSA-1971475	A tetrasaccharide linker sequence is required for GAG synthesis	11	21	0.798655	2.73364e-14	1.08737e-12	SLIT2_GPC1
SLIT2	GPC1	0.840611	R-HSA-2022928	HS-GAG biosynthesis	6	11	0.801407	2.12098e-09	3.24482e-08	SLIT2_GPC1
SLIT2	GPC1	0.840611	R-HSA-2024096	HS-GAG degradation	10	19	0.686212	3.79228e-08	4.21013e-07	SLIT2_GPC1
SLIT2	GPC1	0.840611	R-HSA-2187338	Visual phototransduction	25	46	0.686212	3.03058e-13	9.82071e-12	SLIT2_GPC1
SLIT2	GPC1	0.840611	R-HSA-3560782	Diseases associated with glycosaminoglycan metabolism	12	23	0.798655	2.72975e-15	1.23176e-13	SLIT2_GPC1
SLIT2	GPC1	0.840611	R-HSA-3560783	Defective B4GALT7 causes EDS, progeroid type	9	18	0.801407	7.57013e-14	2.78667e-12	SLIT2_GPC1
SLIT2	GPC1	0.840611	R-HSA-3560801	Defective B3GAT3 causes JDSSDHD	9	18	0.801407	7.57013e-14	2.78667e-12	SLIT2_GPC1
SLIT2	GPC1	0.840611	R-HSA-3656237	Defective EXT2 causes exostoses 2	6	11	0.801407	2.12098e-09	3.24482e-08	SLIT2_GPC1
SLIT2	GPC1	0.840611	R-HSA-3656253	Defective EXT1 causes exostoses 1, TRPS2 and CHDS	6	11	0.801407	2.12098e-09	3.24482e-08	SLIT2_GPC1
SLIT2	GPC1	0.840611	R-HSA-3781865	Diseases of glycosylation	61	112	0.686212	3.31701e-26	4.63994e-24	SLIT2_GPC1
SLIT2	GPC1	0.840611	R-HSA-4420332	Defective B3GALT6 causes EDSP2 and SEMDJL1	9	18	0.801407	7.57013e-14	2.78667e-12	SLIT2_GPC1
SLIT2	GPC1	0.840611	R-HSA-6806667	Metabolism of fat-soluble vitamins	14	26	0.686212	2.31849e-09	3.51248e-08	SLIT2_GPC1
SLIT2	GPC1	0.840611	R-HSA-975634	Retinoid metabolism and transport	14	26	0.686212	2.31849e-09	3.51248e-08	SLIT2_GPC1
SLIT2	ROBO2	0.655913	R-HSA-428542	Regulation of commissural axon pathfinding by SLIT and ROBO	2	4	0.720011	0.000156859	0.000906695	SLIT2_ROBO2
SLIT2	SDC1	0.806911	R-HSA-1630316	Glycosaminoglycan metabolism	44	80	0.586497	1.58703e-11	4.02414e-10	SLIT2_SDC1
SLIT2	SDC1	0.806911	R-HSA-1638091	Heparan sulfate/heparin (HS-GAG) metabolism	15	29	0.655067	3.73908e-09	5.24784e-08	SLIT2_SDC1
SLIT2	SDC1	0.806911	R-HSA-1793185	Chondroitin sulfate/dermatan sulfate metabolism	12	23	0.747714	8.56896e-12	2.26875e-10	SLIT2_SDC1
SLIT2	SDC1	0.806911	R-HSA-196854	Metabolism of vitamins and cofactors	55	100	0.529214	1.0978e-09	1.79258e-08	SLIT2_SDC1
SLIT2	SDC1	0.806911	R-HSA-1971475	A tetrasaccharide linker sequence is required for GAG synthesis	11	20	0.757707	1.29823e-10	2.60671e-09	SLIT2_SDC1
SLIT2	SDC1	0.806911	R-HSA-2022928	HS-GAG biosynthesis	5	10	0.757707	4.72961e-08	5.06321e-07	SLIT2_SDC1
SLIT2	SDC1	0.806911	R-HSA-2024096	HS-GAG degradation	9	18	0.655067	2.21126e-07	2.06155e-06	SLIT2_SDC1
SLIT2	SDC1	0.806911	R-HSA-2187338	Visual phototransduction	24	45	0.665245	4.02275e-12	1.12543e-10	SLIT2_SDC1
SLIT2	SDC1	0.806911	R-HSA-3560782	Diseases associated with glycosaminoglycan metabolism	12	22	0.775873	2.72798e-12	7.92248e-11	SLIT2_SDC1
SLIT2	SDC1	0.806911	R-HSA-3560783	Defective B4GALT7 causes EDS, progeroid type	9	17	0.775873	7.68187e-11	1.64895e-09	SLIT2_SDC1
SLIT2	SDC1	0.806911	R-HSA-3560801	Defective B3GAT3 causes JDSSDHD	9	17	0.775873	7.68187e-11	1.64895e-09	SLIT2_SDC1
SLIT2	SDC1	0.806911	R-HSA-3656237	Defective EXT2 causes exostoses 2	5	10	0.757707	4.72961e-08	5.06321e-07	SLIT2_SDC1
SLIT2	SDC1	0.806911	R-HSA-3656253	Defective EXT1 causes exostoses 1, TRPS2 and CHDS	5	10	0.757707	4.72961e-08	5.06321e-07	SLIT2_SDC1
SLIT2	SDC1	0.806911	R-HSA-3781865	Diseases of glycosylation	61	111	0.728483	6.41281e-33	2.34012e-30	SLIT2_SDC1
SLIT2	SDC1	0.806911	R-HSA-4420332	Defective B3GALT6 causes EDSP2 and SEMDJL1	9	17	0.775873	7.68187e-11	1.64895e-09	SLIT2_SDC1
SLIT2	SDC1	0.806911	R-HSA-6806667	Metabolism of fat-soluble vitamins	13	25	0.636617	7.36199e-08	7.51693e-07	SLIT2_SDC1
SLIT2	SDC1	0.806911	R-HSA-975634	Retinoid metabolism and transport	13	25	0.636617	7.36199e-08	7.51693e-07	SLIT2_SDC1
SLIT3	ROBO2	0.729281	R-HSA-428542	Regulation of commissural axon pathfinding by SLIT and ROBO	2	4	0.720011	9.0603e-05	0.000548652	SLIT3_ROBO2
SORBS1	ITGB5	0.581768	R-HSA-397014	Muscle contraction	89	163	0.543509	1.20883e-14	5.07286e-13	SORBS1_ITGB5
TCN2	LRP2	0.754504	R-HSA-196854	Metabolism of vitamins and cofactors	51	94	0.534059	1.21948e-09	1.97971e-08	TCN2_LRP2
TCN2	LRP2	0.754504	R-HSA-2187338	Visual phototransduction	22	40	0.726235	3.35344e-14	1.31521e-12	TCN2_LRP2
TCN2	LRP2	0.754504	R-HSA-6806667	Metabolism of fat-soluble vitamins	11	20	0.692883	1.17636e-07	1.16018e-06	TCN2_LRP2
TCN2	LRP2	0.754504	R-HSA-975634	Retinoid metabolism and transport	11	20	0.692883	1.17636e-07	1.16018e-06	TCN2_LRP2
TDGF1	ACVR2B	0.625976	R-HSA-1433617	Regulation of signaling by NODAL	2	4	0.742813	9.266e-05	0.000560299	TDGF1_ACVR2B
TDGF1	GPC1	0.641772	R-HSA-1630316	Glycosaminoglycan metabolism	44	81	0.569784	2.08574e-10	4.06163e-09	TDGF1_GPC1
TDGF1	GPC1	0.641772	R-HSA-1638091	Heparan sulfate/heparin (HS-GAG) metabolism	16	30	0.686212	1.76918e-09	2.76513e-08	TDGF1_GPC1
TDGF1	GPC1	0.641772	R-HSA-1793185	Chondroitin sulfate/dermatan sulfate metabolism	13	24	0.783344	4.96728e-13	1.57322e-11	TDGF1_GPC1
TDGF1	GPC1	0.641772	R-HSA-196854	Metabolism of vitamins and cofactors	55	101	0.463481	3.30868e-06	2.53143e-05	TDGF1_GPC1
TDGF1	GPC1	0.641772	R-HSA-1971475	A tetrasaccharide linker sequence is required for GAG synthesis	11	21	0.798655	1.98372e-13	6.58079e-12	TDGF1_GPC1
TDGF1	GPC1	0.641772	R-HSA-2022928	HS-GAG biosynthesis	6	11	0.801407	1.53913e-08	1.87217e-07	TDGF1_GPC1
TDGF1	GPC1	0.641772	R-HSA-2024096	HS-GAG degradation	10	19	0.686212	2.75195e-07	2.49698e-06	TDGF1_GPC1
TDGF1	GPC1	0.641772	R-HSA-2187338	Visual phototransduction	25	46	0.686212	2.1992e-12	6.47646e-11	TDGF1_GPC1
TDGF1	GPC1	0.641772	R-HSA-3560782	Diseases associated with glycosaminoglycan metabolism	12	23	0.798655	1.9809e-14	7.99314e-13	TDGF1_GPC1
TDGF1	GPC1	0.641772	R-HSA-3560783	Defective B4GALT7 causes EDS, progeroid type	9	18	0.801407	5.49343e-13	1.72039e-11	TDGF1_GPC1
TDGF1	GPC1	0.641772	R-HSA-3560801	Defective B3GAT3 causes JDSSDHD	9	18	0.801407	5.49343e-13	1.72039e-11	TDGF1_GPC1
TDGF1	GPC1	0.641772	R-HSA-3656237	Defective EXT2 causes exostoses 2	6	11	0.801407	1.53913e-08	1.87217e-07	TDGF1_GPC1
TDGF1	GPC1	0.641772	R-HSA-3656253	Defective EXT1 causes exostoses 1, TRPS2 and CHDS	6	11	0.801407	1.53913e-08	1.87217e-07	TDGF1_GPC1
TDGF1	GPC1	0.641772	R-HSA-3781865	Diseases of glycosylation	61	112	0.686212	2.40706e-25	2.49413e-23	TDGF1_GPC1
TDGF1	GPC1	0.641772	R-HSA-4420332	Defective B3GALT6 causes EDSP2 and SEMDJL1	9	18	0.801407	5.49343e-13	1.72039e-11	TDGF1_GPC1
TDGF1	GPC1	0.641772	R-HSA-6806667	Metabolism of fat-soluble vitamins	14	26	0.686212	1.68247e-08	2.02887e-07	TDGF1_GPC1
TDGF1	GPC1	0.641772	R-HSA-975634	Retinoid metabolism and transport	14	26	0.686212	1.68247e-08	2.02887e-07	TDGF1_GPC1
TF	ADRB2	0.395222	R-HSA-418555	G alpha (s) signalling events	40	73	0.535849	2.2469e-07	2.07919e-06	TF_ADRB2
TF	LDLR	0.411181	R-HSA-196854	Metabolism of vitamins and cofactors	55	100	0.460104	1.37951e-05	9.66462e-05	TF_LDLR
TF	LDLR	0.411181	R-HSA-2187338	Visual phototransduction	24	45	0.576753	4.23106e-07	3.72236e-06	TF_LDLR
TF	LRP2	0.455709	R-HSA-196854	Metabolism of vitamins and cofactors	51	94	0.534059	6.49308e-09	8.42294e-08	TF_LRP2
TF	LRP2	0.455709	R-HSA-2187338	Visual phototransduction	22	40	0.726235	1.78552e-13	6.01843e-12	TF_LRP2
TF	LRP2	0.455709	R-HSA-6806667	Metabolism of fat-soluble vitamins	11	20	0.692883	6.26346e-07	5.32077e-06	TF_LRP2
TF	LRP2	0.455709	R-HSA-975634	Retinoid metabolism and transport	11	20	0.692883	6.26346e-07	5.32077e-06	TF_LRP2
TGFA	ERBB2	0.622323	R-HSA-8866910	TFAP2 (AP-2) family regulates transcription of growth factors and their receptors	4	8	0.740165	4.24603e-06	3.20188e-05	TGFA_ERBB2
TGFB1	ITGB3	0.832545	R-HSA-4420097	VEGFA-VEGFR2 Pathway	37	68	0.40907	0.00011539	0.000688808	TGFB1_ITGB3
TGFB1	ITGB3	0.832545	R-HSA-6802946	Signaling by moderate kinase activity BRAF mutants	19	36	0.435659	0.00017041	0.000978285	TGFB1_ITGB3
TGFB1	ITGB3	0.832545	R-HSA-6802949	Signaling by RAS mutants	19	36	0.435659	0.00017041	0.000978285	TGFB1_ITGB3
TGFB1	ITGB3	0.832545	R-HSA-6802955	Paradoxical activation of RAF signaling by kinase inactive BRAF	19	36	0.435659	0.00017041	0.000978285	TGFB1_ITGB3
TGFB1	ITGB3	0.832545	R-HSA-9649948	Signaling downstream of RAS mutants	19	36	0.435659	0.00017041	0.000978285	TGFB1_ITGB3
TGFB1	ITGB5	0.322443	R-HSA-397014	Muscle contraction	89	163	0.543509	2.57496e-14	1.02912e-12	TGFB1_ITGB5
TGFB1	TGFBR2	0.572039	R-HSA-170834	Signaling by TGF-beta Receptor Complex	18	33	0.561002	1.97718e-05	0.000134586	TGFB1_TGFBR2
TGFB1	TGFBR2	0.572039	R-HSA-2173789	TGF-beta receptor signaling activates SMADs	9	18	0.561002	0.000104622	0.00062991	TGFB1_TGFBR2
TGFB3	ITGB5	0.442576	R-HSA-397014	Muscle contraction	89	163	0.543509	1.96458e-14	7.96557e-13	TGFB3_ITGB5
TG	LRP2	0.883781	R-HSA-196854	Metabolism of vitamins and cofactors	51	94	0.534059	1.92984e-10	3.77556e-09	TG_LRP2
TG	LRP2	0.883781	R-HSA-2187338	Visual phototransduction	22	40	0.726235	5.30684e-15	2.32956e-13	TG_LRP2
TG	LRP2	0.883781	R-HSA-6806667	Metabolism of fat-soluble vitamins	11	20	0.692883	1.86159e-08	2.20372e-07	TG_LRP2
TG	LRP2	0.883781	R-HSA-975634	Retinoid metabolism and transport	11	20	0.692883	1.86159e-08	2.20372e-07	TG_LRP2
THBS1	CD36	0.538544	R-HSA-1236975	Antigen processing-Cross presentation	14	27	0.580369	8.87961e-06	6.42471e-05	THBS1_CD36
THBS1	CD36	0.538544	R-HSA-166016	Toll Like Receptor 4 (TLR4) Cascade	48	88	0.523133	4.38299e-08	4.74664e-07	THBS1_CD36
THBS1	CD36	0.538544	R-HSA-166058	MyD88:MAL(TIRAP) cascade initiated on plasma membrane	37	68	0.510151	2.79487e-06	2.14614e-05	THBS1_CD36
THBS1	CD36	0.538544	R-HSA-168179	Toll Like Receptor TLR1:TLR2 Cascade	37	68	0.510151	2.79487e-06	2.14614e-05	THBS1_CD36
THBS1	CD36	0.538544	R-HSA-168188	Toll Like Receptor TLR6:TLR2 Cascade	37	68	0.510151	2.79487e-06	2.14614e-05	THBS1_CD36
THBS1	CD36	0.538544	R-HSA-168898	Toll-like Receptor Cascades	52	95	0.51313	8.01504e-08	8.15397e-07	THBS1_CD36
THBS1	CD36	0.538544	R-HSA-181438	Toll Like Receptor 2 (TLR2) Cascade	37	68	0.510151	2.79487e-06	2.14614e-05	THBS1_CD36
THBS2	NOTCH3	0.830602	R-HSA-3781865	Diseases of glycosylation	61	111	0.773287	3.03431e-44	3.63814e-41	THBS2_NOTCH3
THBS2	NOTCH3	0.830602	R-HSA-3906995	Diseases associated with O-glycosylation of proteins	32	59	0.799526	5.37788e-30	1.10089e-27	THBS2_NOTCH3
TLN1	ITGB3	0.888719	R-HSA-194138	Signaling by VEGF	37	69	0.385285	9.13062e-05	0.000552511	TLN1_ITGB3
TLN1	ITGB3	0.888719	R-HSA-4420097	VEGFA-VEGFR2 Pathway	37	68	0.40907	4.36435e-05	0.000278132	TLN1_ITGB3
TLN1	ITGB3	0.888719	R-HSA-5674135	MAP2K and MAPK activation	15	28	0.435659	0.000150113	0.000874927	TLN1_ITGB3
TLN1	ITGB3	0.888719	R-HSA-6802946	Signaling by moderate kinase activity BRAF mutants	19	36	0.435659	6.44539e-05	0.000398058	TLN1_ITGB3
TLN1	ITGB3	0.888719	R-HSA-6802948	Signaling by high-kinase activity BRAF mutants	15	28	0.435659	0.000150113	0.000874927	TLN1_ITGB3
TLN1	ITGB3	0.888719	R-HSA-6802949	Signaling by RAS mutants	19	36	0.435659	6.44539e-05	0.000398058	TLN1_ITGB3
TLN1	ITGB3	0.888719	R-HSA-6802955	Paradoxical activation of RAF signaling by kinase inactive BRAF	19	36	0.435659	6.44539e-05	0.000398058	TLN1_ITGB3
TLN1	ITGB3	0.888719	R-HSA-9649948	Signaling downstream of RAS mutants	19	36	0.435659	6.44539e-05	0.000398058	TLN1_ITGB3
TNC	ITGA7	0.815149	R-HSA-3000157	Laminin interactions	2	4	0.721513	3.53835e-05	0.000228091	TNC_ITGA7
TNC	ITGA7	0.815149	R-HSA-3000178	ECM proteoglycans	3	6	0.749083	2.7994e-06	2.14765e-05	TNC_ITGA7
TNC	SDC1	0.833104	R-HSA-1630316	Glycosaminoglycan metabolism	44	80	0.586497	1.08884e-11	2.8293e-10	TNC_SDC1
TNC	SDC1	0.833104	R-HSA-1638091	Heparan sulfate/heparin (HS-GAG) metabolism	15	29	0.655067	2.56534e-09	3.81077e-08	TNC_SDC1
TNC	SDC1	0.833104	R-HSA-1793185	Chondroitin sulfate/dermatan sulfate metabolism	12	23	0.747714	5.87906e-12	1.60204e-10	TNC_SDC1
TNC	SDC1	0.833104	R-HSA-196854	Metabolism of vitamins and cofactors	55	100	0.529214	7.53188e-10	1.2901e-08	TNC_SDC1
TNC	SDC1	0.833104	R-HSA-1971475	A tetrasaccharide linker sequence is required for GAG synthesis	11	20	0.757707	8.90701e-11	1.8736e-09	TNC_SDC1
TNC	SDC1	0.833104	R-HSA-2022928	HS-GAG biosynthesis	5	10	0.757707	3.24493e-08	3.67044e-07	TNC_SDC1
TNC	SDC1	0.833104	R-HSA-2024096	HS-GAG degradation	9	18	0.655067	1.51712e-07	1.4619e-06	TNC_SDC1
TNC	SDC1	0.833104	R-HSA-2187338	Visual phototransduction	24	45	0.665245	2.75996e-12	7.98771e-11	TNC_SDC1
TNC	SDC1	0.833104	R-HSA-3560782	Diseases associated with glycosaminoglycan metabolism	12	22	0.775873	1.87164e-12	5.55076e-11	TNC_SDC1
TNC	SDC1	0.833104	R-HSA-3560783	Defective B4GALT7 causes EDS, progeroid type	9	17	0.775873	5.27044e-11	1.18275e-09	TNC_SDC1
TNC	SDC1	0.833104	R-HSA-3560801	Defective B3GAT3 causes JDSSDHD	9	17	0.775873	5.27044e-11	1.18275e-09	TNC_SDC1
TNC	SDC1	0.833104	R-HSA-3656237	Defective EXT2 causes exostoses 2	5	10	0.757707	3.24493e-08	3.67044e-07	TNC_SDC1
TNC	SDC1	0.833104	R-HSA-3656253	Defective EXT1 causes exostoses 1, TRPS2 and CHDS	5	10	0.757707	3.24493e-08	3.67044e-07	TNC_SDC1
TNC	SDC1	0.833104	R-HSA-3781865	Diseases of glycosylation	61	111	0.728483	4.39975e-33	1.75843e-30	TNC_SDC1
TNC	SDC1	0.833104	R-HSA-4420332	Defective B3GALT6 causes EDSP2 and SEMDJL1	9	17	0.775873	5.27044e-11	1.18275e-09	TNC_SDC1
TNC	SDC1	0.833104	R-HSA-6806667	Metabolism of fat-soluble vitamins	13	25	0.636617	5.05097e-08	5.33759e-07	TNC_SDC1
TNC	SDC1	0.833104	R-HSA-975634	Retinoid metabolism and transport	13	25	0.636617	5.05097e-08	5.33759e-07	TNC_SDC1
TPH1	HTR4	0.751255	R-HSA-418555	G alpha (s) signalling events	37	68	0.742642	4.73082e-24	4.22402e-22	TPH1_HTR4
TPH1	HTR6	0.621007	R-HSA-418555	G alpha (s) signalling events	37	68	0.639469	5.54928e-13	1.73142e-11	TPH1_HTR6
TPH1	HTR7	0.724434	R-HSA-418555	G alpha (s) signalling events	37	68	0.522263	3.38514e-07	3.02572e-06	TPH1_HTR7
UBA52	RIPK1	0.602045	R-HSA-166016	Toll Like Receptor 4 (TLR4) Cascade	46	84	0.481685	4.46559e-06	3.35839e-05	UBA52_RIPK1
UBA52	RIPK1	0.602045	R-HSA-166166	MyD88-independent TLR4 cascade	39	71	0.473515	3.03712e-05	0.000199063	UBA52_RIPK1
UBA52	RIPK1	0.602045	R-HSA-168164	Toll Like Receptor 3 (TLR3) Cascade	34	63	0.458155	8.98979e-05	0.000544775	UBA52_RIPK1
UBA52	RIPK1	0.602045	R-HSA-168898	Toll-like Receptor Cascades	49	90	0.479488	1.89951e-06	1.49977e-05	UBA52_RIPK1
UBA52	RIPK1	0.602045	R-HSA-5689880	Ub-specific processing proteases	35	64	0.452894	0.000156224	0.00090427	UBA52_RIPK1
UBA52	RIPK1	0.602045	R-HSA-937061	TRIF(TICAM1)-mediated TLR4 signaling	39	71	0.473515	3.03712e-05	0.000199063	UBA52_RIPK1
UBA52	TGFBR2	0.504045	R-HSA-170834	Signaling by TGF-beta Receptor Complex	18	33	0.561002	2.53954e-05	0.00016943	UBA52_TGFBR2
UBA52	TGFBR2	0.504045	R-HSA-2173789	TGF-beta receptor signaling activates SMADs	9	18	0.561002	0.000134379	0.000792584	UBA52_TGFBR2
UBB	RIPK1	0.526862	R-HSA-166016	Toll Like Receptor 4 (TLR4) Cascade	46	84	0.481685	6.11754e-06	4.53173e-05	UBB_RIPK1
UBB	RIPK1	0.526862	R-HSA-166166	MyD88-independent TLR4 cascade	39	71	0.473515	4.16064e-05	0.000266161	UBB_RIPK1
UBB	RIPK1	0.526862	R-HSA-168164	Toll Like Receptor 3 (TLR3) Cascade	34	63	0.458155	0.000123154	0.000732032	UBB_RIPK1
UBB	RIPK1	0.526862	R-HSA-168898	Toll-like Receptor Cascades	49	90	0.479488	2.60219e-06	2.01478e-05	UBB_RIPK1
UBB	RIPK1	0.526862	R-HSA-937061	TRIF(TICAM1)-mediated TLR4 signaling	39	71	0.473515	4.16064e-05	0.000266161	UBB_RIPK1
UBB	TGFBR2	0.46398	R-HSA-170834	Signaling by TGF-beta Receptor Complex	18	33	0.561002	2.86068e-05	0.000188755	UBB_TGFBR2
UBB	TGFBR2	0.46398	R-HSA-2173789	TGF-beta receptor signaling activates SMADs	9	18	0.561002	0.000151373	0.000880437	UBB_TGFBR2
UBC	RIPK1	0.757631	R-HSA-109581	Apoptosis	45	82	0.413193	0.000155486	0.000900615	UBC_RIPK1
UBC	RIPK1	0.757631	R-HSA-166016	Toll Like Receptor 4 (TLR4) Cascade	46	84	0.481685	1.39283e-06	1.1144e-05	UBC_RIPK1
UBC	RIPK1	0.757631	R-HSA-166166	MyD88-independent TLR4 cascade	39	71	0.473515	9.47287e-06	6.81868e-05	UBC_RIPK1
UBC	RIPK1	0.757631	R-HSA-168164	Toll Like Receptor 3 (TLR3) Cascade	34	63	0.458155	2.80394e-05	0.000185889	UBC_RIPK1
UBC	RIPK1	0.757631	R-HSA-168898	Toll-like Receptor Cascades	49	90	0.479488	5.92462e-07	5.05339e-06	UBC_RIPK1
UBC	RIPK1	0.757631	R-HSA-5357801	Programmed Cell Death	46	84	0.413193	0.000132267	0.000781773	UBC_RIPK1
UBC	RIPK1	0.757631	R-HSA-5689880	Ub-specific processing proteases	35	64	0.452894	4.87268e-05	0.00030768	UBC_RIPK1
UBC	RIPK1	0.757631	R-HSA-5689896	Ovarian tumor domain proteases	9	17	0.539154	0.000159405	0.000920778	UBC_RIPK1
UBC	RIPK1	0.757631	R-HSA-73887	Death Receptor Signalling	29	53	0.465344	6.39905e-05	0.000396998	UBC_RIPK1
UBC	RIPK1	0.757631	R-HSA-937061	TRIF(TICAM1)-mediated TLR4 signaling	39	71	0.473515	9.47287e-06	6.81868e-05	UBC_RIPK1
UBC	TGFBR2	0.769231	R-HSA-170834	Signaling by TGF-beta Receptor Complex	18	33	0.561002	4.71382e-06	3.5419e-05	UBC_TGFBR2
UBC	TGFBR2	0.769231	R-HSA-2173788	Downregulation of TGF-beta receptor signaling	7	14	0.561002	7.31325e-05	0.00044803	UBC_TGFBR2
UBC	TGFBR2	0.769231	R-HSA-2173789	TGF-beta receptor signaling activates SMADs	9	18	0.561002	2.49431e-05	0.000167344	UBC_TGFBR2
UBC	TGFBR2	0.769231	R-HSA-9006936	Signaling by TGF-beta family members	23	42	0.464967	0.000148698	0.000867889	UBC_TGFBR2
UCN2	CRHR2	0.80194	R-HSA-2980736	Peptide hormone metabolism	4	9	0.615861	1.67864e-05	0.000116149	UCN2_CRHR2
UCN2	CRHR2	0.80194	R-HSA-418555	G alpha (s) signalling events	37	68	0.662964	2.19651e-15	1.0074e-13	UCN2_CRHR2
VCAN	TLR1	0.402941	R-HSA-166016	Toll Like Receptor 4 (TLR4) Cascade	48	88	0.495485	1.19467e-06	9.65976e-06	VCAN_TLR1
VCAN	TLR1	0.402941	R-HSA-166058	MyD88:MAL(TIRAP) cascade initiated on plasma membrane	37	68	0.47068	7.23466e-05	0.000443539	VCAN_TLR1
VCAN	TLR1	0.402941	R-HSA-168179	Toll Like Receptor TLR1:TLR2 Cascade	37	68	0.47068	7.23466e-05	0.000443539	VCAN_TLR1
VCAN	TLR1	0.402941	R-HSA-168188	Toll Like Receptor TLR6:TLR2 Cascade	37	68	0.47068	7.23466e-05	0.000443539	VCAN_TLR1
VCAN	TLR1	0.402941	R-HSA-168898	Toll-like Receptor Cascades	51	94	0.484155	1.45993e-06	1.16586e-05	VCAN_TLR1
VCAN	TLR1	0.402941	R-HSA-181438	Toll Like Receptor 2 (TLR2) Cascade	37	68	0.47068	7.23466e-05	0.000443539	VCAN_TLR1
VEGFA	GPC1	0.825775	R-HSA-1630316	Glycosaminoglycan metabolism	44	81	0.569784	3.62713e-11	8.50349e-10	VEGFA_GPC1
VEGFA	GPC1	0.825775	R-HSA-1638091	Heparan sulfate/heparin (HS-GAG) metabolism	16	30	0.686212	3.07663e-10	5.67521e-09	VEGFA_GPC1
VEGFA	GPC1	0.825775	R-HSA-1793185	Chondroitin sulfate/dermatan sulfate metabolism	13	24	0.783344	8.63817e-14	3.0983e-12	VEGFA_GPC1
VEGFA	GPC1	0.825775	R-HSA-196854	Metabolism of vitamins and cofactors	55	101	0.463481	5.75384e-07	4.93278e-06	VEGFA_GPC1
VEGFA	GPC1	0.825775	R-HSA-1971475	A tetrasaccharide linker sequence is required for GAG synthesis	11	21	0.798655	3.44972e-14	1.34668e-12	VEGFA_GPC1
VEGFA	GPC1	0.825775	R-HSA-2022928	HS-GAG biosynthesis	6	11	0.801407	2.67657e-09	3.91367e-08	VEGFA_GPC1
VEGFA	GPC1	0.825775	R-HSA-2024096	HS-GAG degradation	10	19	0.686212	4.78568e-08	5.09723e-07	VEGFA_GPC1
VEGFA	GPC1	0.825775	R-HSA-2187338	Visual phototransduction	25	46	0.686212	3.82444e-13	1.22983e-11	VEGFA_GPC1
VEGFA	GPC1	0.825775	R-HSA-3560782	Diseases associated with glycosaminoglycan metabolism	12	23	0.798655	3.44482e-15	1.52975e-13	VEGFA_GPC1
VEGFA	GPC1	0.825775	R-HSA-3560783	Defective B4GALT7 causes EDS, progeroid type	9	18	0.801407	9.55315e-14	3.36889e-12	VEGFA_GPC1
VEGFA	GPC1	0.825775	R-HSA-3560801	Defective B3GAT3 causes JDSSDHD	9	18	0.801407	9.55315e-14	3.36889e-12	VEGFA_GPC1
VEGFA	GPC1	0.825775	R-HSA-3656237	Defective EXT2 causes exostoses 2	6	11	0.801407	2.67657e-09	3.91367e-08	VEGFA_GPC1
VEGFA	GPC1	0.825775	R-HSA-3656253	Defective EXT1 causes exostoses 1, TRPS2 and CHDS	6	11	0.801407	2.67657e-09	3.91367e-08	VEGFA_GPC1
VEGFA	GPC1	0.825775	R-HSA-3781865	Diseases of glycosylation	61	112	0.686212	4.1859e-26	5.57656e-24	VEGFA_GPC1
VEGFA	GPC1	0.825775	R-HSA-4420332	Defective B3GALT6 causes EDSP2 and SEMDJL1	9	18	0.801407	9.55315e-14	3.36889e-12	VEGFA_GPC1
VEGFA	GPC1	0.825775	R-HSA-6806667	Metabolism of fat-soluble vitamins	14	26	0.686212	2.92583e-09	4.20488e-08	VEGFA_GPC1
VEGFA	GPC1	0.825775	R-HSA-975634	Retinoid metabolism and transport	14	26	0.686212	2.92583e-09	4.20488e-08	VEGFA_GPC1
VEGFC	VIPR2	0.589168	R-HSA-418555	G alpha (s) signalling events	37	68	0.63658	6.5067e-13	2.00775e-11	VEGFC_VIPR2
VTN	ITGB5	0.280825	R-HSA-397014	Muscle contraction	89	163	0.543509	2.75673e-14	1.09138e-12	VTN_ITGB5
VTN	ITGB8	0.401104	R-HSA-1566948	Elastic fibre formation	4	8	0.684318	0.000105069	0.000631696	VTN_ITGB8
WNT11	FZD7	0.804651	R-HSA-373080	Class B/2 (Secretin family receptors)	8	15	0.700647	2.4427e-07	2.24552e-06	WNT11_FZD7
WNT11	FZD7	0.804651	R-HSA-4608870	Asymmetric localization of PCP proteins	6	11	0.592505	0.00012687	0.000752525	WNT11_FZD7
WNT1	FZD1	0.5073	R-HSA-373080	Class B/2 (Secretin family receptors)	7	14	0.700989	9.8726e-07	8.03693e-06	WNT1_FZD1
WNT1	FZD5	0.752143	R-HSA-373080	Class B/2 (Secretin family receptors)	15	29	0.544899	8.32332e-06	6.04304e-05	WNT1_FZD5
WNT1	FZD5	0.752143	R-HSA-5140745	WNT5A-dependent internalization of FZD2, FZD5 and ROR2	2	4	0.71765	8.10326e-05	0.000495343	WNT1_FZD5
WNT1	FZD7	0.47218	R-HSA-373080	Class B/2 (Secretin family receptors)	8	15	0.700647	2.18998e-06	1.7161e-05	WNT1_FZD7
WNT1	FZD8	0.631108	R-HSA-373080	Class B/2 (Secretin family receptors)	8	15	0.774622	2.70572e-09	3.94256e-08	WNT1_FZD8
WNT1	FZD9	0.722472	R-HSA-373080	Class B/2 (Secretin family receptors)	9	17	0.800933	6.56119e-12	1.77639e-10	WNT1_FZD9
WNT2	FZD1	0.848561	R-HSA-373080	Class B/2 (Secretin family receptors)	7	14	0.700989	6.60493e-08	6.80186e-07	WNT2_FZD1
WNT2	FZD5	0.637562	R-HSA-373080	Class B/2 (Secretin family receptors)	15	29	0.544899	2.03525e-05	0.000138315	WNT2_FZD5
WNT2	FZD7	0.885357	R-HSA-373080	Class B/2 (Secretin family receptors)	8	15	0.700647	6.87841e-08	7.06616e-07	WNT2_FZD7
WNT2	FZD7	0.885357	R-HSA-4608870	Asymmetric localization of PCP proteins	6	11	0.592505	3.57254e-05	0.000230118	WNT2_FZD7
WNT2	FZD8	0.719958	R-HSA-373080	Class B/2 (Secretin family receptors)	8	15	0.774622	1.41635e-09	2.26859e-08	WNT2_FZD8
WNT2	FZD9	0.743927	R-HSA-373080	Class B/2 (Secretin family receptors)	9	17	0.800933	5.47326e-12	1.50121e-10	WNT2_FZD9
WNT3A	FZD1	0.645442	R-HSA-373080	Class B/2 (Secretin family receptors)	7	14	0.700989	5.30166e-07	4.59204e-06	WNT3A_FZD1
WNT3A	FZD2	0.770783	R-HSA-373080	Class B/2 (Secretin family receptors)	17	31	0.676093	2.27752e-09	3.4629e-08	WNT3A_FZD2
WNT3A	FZD5	0.865709	R-HSA-373080	Class B/2 (Secretin family receptors)	15	29	0.544899	1.84754e-06	1.46287e-05	WNT3A_FZD5
WNT3A	FZD5	0.865709	R-HSA-5140745	WNT5A-dependent internalization of FZD2, FZD5 and ROR2	2	4	0.71765	1.79869e-05	0.000123321	WNT3A_FZD5
WNT3A	FZD7	0.694514	R-HSA-373080	Class B/2 (Secretin family receptors)	8	15	0.700647	7.59613e-07	6.35003e-06	WNT3A_FZD7
WNT3A	FZD8	0.891462	R-HSA-373080	Class B/2 (Secretin family receptors)	8	15	0.774622	1.36303e-10	2.71637e-09	WNT3A_FZD8
WNT3A	FZD8	0.891462	R-HSA-4641263	Regulation of FZD by ubiquitination	3	7	0.456525	0.000150798	0.000878312	WNT3A_FZD8
WNT3A	LRP1	0.660739	R-HSA-196854	Metabolism of vitamins and cofactors	51	94	0.497552	1.64941e-07	1.57492e-06	WNT3A_LRP1
WNT3A	LRP1	0.660739	R-HSA-2187338	Visual phototransduction	21	39	0.607766	8.48852e-08	8.58364e-07	WNT3A_LRP1
WNT3A	LRP1	0.660739	R-HSA-6806667	Metabolism of fat-soluble vitamins	10	19	0.607766	1.75146e-05	0.000120294	WNT3A_LRP1
WNT3A	LRP1	0.660739	R-HSA-975634	Retinoid metabolism and transport	10	19	0.607766	1.75146e-05	0.000120294	WNT3A_LRP1
WNT4	FZD2	0.757802	R-HSA-373080	Class B/2 (Secretin family receptors)	17	31	0.676093	2.5773e-09	3.82178e-08	WNT4_FZD2
WNT5A	ADRB2	0.651641	R-HSA-418555	G alpha (s) signalling events	40	73	0.535849	8.61415e-08	8.6793e-07	WNT5A_ADRB2
WNT5A	FZD1	0.717983	R-HSA-373080	Class B/2 (Secretin family receptors)	7	14	0.700989	3.15152e-07	2.82895e-06	WNT5A_FZD1
WNT5A	FZD2	0.700021	R-HSA-373080	Class B/2 (Secretin family receptors)	17	31	0.676093	4.40563e-09	6.05633e-08	WNT5A_FZD2
WNT5A	FZD5	0.80208	R-HSA-373080	Class B/2 (Secretin family receptors)	15	29	0.544899	4.72537e-06	3.54741e-05	WNT5A_FZD5
WNT5A	FZD5	0.80208	R-HSA-5140745	WNT5A-dependent internalization of FZD2, FZD5 and ROR2	2	4	0.71765	4.60044e-05	0.000290968	WNT5A_FZD5
WNT5A	FZD7	0.710786	R-HSA-373080	Class B/2 (Secretin family receptors)	8	15	0.700647	6.47903e-07	5.48723e-06	WNT5A_FZD7
WNT5A	FZD8	0.848616	R-HSA-373080	Class B/2 (Secretin family receptors)	8	15	0.774622	3.07103e-10	5.67521e-09	WNT5A_FZD8
WNT5A	LDLR	0.775112	R-HSA-196854	Metabolism of vitamins and cofactors	55	100	0.460104	1.8872e-06	1.49146e-05	WNT5A_LDLR
WNT5A	LDLR	0.775112	R-HSA-2187338	Visual phototransduction	24	45	0.576753	5.78821e-08	6.06497e-07	WNT5A_LDLR
WNT5A	LDLR	0.775112	R-HSA-6806667	Metabolism of fat-soluble vitamins	13	25	0.521769	4.59322e-05	0.00029073	WNT5A_LDLR
WNT5A	LDLR	0.775112	R-HSA-975634	Retinoid metabolism and transport	13	25	0.521769	4.59322e-05	0.00029073	WNT5A_LDLR
WNT5A	LRP2	0.912101	R-HSA-196854	Metabolism of vitamins and cofactors	51	94	0.534059	1.03583e-10	2.13605e-09	WNT5A_LRP2
WNT5A	LRP2	0.912101	R-HSA-2187338	Visual phototransduction	22	40	0.726235	2.84842e-15	1.27844e-13	WNT5A_LRP2
WNT5A	LRP2	0.912101	R-HSA-6806667	Metabolism of fat-soluble vitamins	11	20	0.692883	9.992e-09	1.25731e-07	WNT5A_LRP2
WNT5A	LRP2	0.912101	R-HSA-975634	Retinoid metabolism and transport	11	20	0.692883	9.992e-09	1.25731e-07	WNT5A_LRP2
WNT5A	ROR2	0.868647	R-HSA-5140745	WNT5A-dependent internalization of FZD2, FZD5 and ROR2	2	4	0.711393	1.86612e-05	0.000127648	WNT5A_ROR2
WNT7A	FZD10	0.725344	R-HSA-373080	Class B/2 (Secretin family receptors)	9	18	0.756555	1.24659e-10	2.51505e-09	WNT7A_FZD10
WNT7A	FZD5	0.778759	R-HSA-373080	Class B/2 (Secretin family receptors)	15	29	0.544899	6.23569e-06	4.61518e-05	WNT7A_FZD5
WNT7A	FZD5	0.778759	R-HSA-5140745	WNT5A-dependent internalization of FZD2, FZD5 and ROR2	2	4	0.71765	6.07083e-05	0.000377986	WNT7A_FZD5
WNT7A	FZD9	0.774188	R-HSA-373080	Class B/2 (Secretin family receptors)	9	17	0.800933	3.96625e-12	1.11334e-10	WNT7A_FZD9
WNT7B	FZD1	0.607124	R-HSA-373080	Class B/2 (Secretin family receptors)	7	14	0.700989	6.60379e-07	5.58163e-06	WNT7B_FZD1
WNT7B	FZD10	0.860277	R-HSA-373080	Class B/2 (Secretin family receptors)	9	18	0.756555	2.29257e-11	5.67597e-10	WNT7B_FZD10
ZG16B	TLR6	0.362908	R-HSA-168898	Toll-like Receptor Cascades	50	91	0.438406	0.000168012	0.000967829	ZG16B_TLR6
SYK	FCGR2A	0.515873	R-HSA-2029480	Fcgamma receptor (FCGR) dependent phagocytosis	36	66	0.474969	5.3255e-05	0.00033331	SYK_FCGR2A
SYK	FCGR2A	0.515873	R-HSA-2029482	Regulation of actin dynamics for phagocytic cup formation	26	48	0.481074	0.000161322	0.000930569	SYK_FCGR2A
LGALS1	PTPRC	0.457047	R-HSA-202403	TCR signaling	28	51	0.612943	7.40048e-09	9.52965e-08	LGALS1_PTPRC
DLK1	NOTCH3	0.797394	R-HSA-3781865	Diseases of glycosylation	61	111	0.773287	4.60485e-44	4.83106e-41	DLK1_NOTCH3
DLK1	NOTCH3	0.797394	R-HSA-3906995	Diseases associated with O-glycosylation of proteins	32	59	0.799526	8.16144e-30	1.593e-27	DLK1_NOTCH3
DLL3	NOTCH3	0.721376	R-HSA-3781865	Diseases of glycosylation	61	111	0.773287	1.03531e-43	9.65482e-41	DLL3_NOTCH3
DLL3	NOTCH3	0.721376	R-HSA-3906995	Diseases associated with O-glycosylation of proteins	32	59	0.799526	1.83494e-29	3.42236e-27	DLL3_NOTCH3
DLL4	NOTCH3	0.676007	R-HSA-3781865	Diseases of glycosylation	61	111	0.773287	1.46051e-43	1.2258e-40	DLL4_NOTCH3
DLL4	NOTCH3	0.676007	R-HSA-3906995	Diseases associated with O-glycosylation of proteins	32	59	0.799526	2.58854e-29	4.72297e-27	DLL4_NOTCH3
FCER2	CR2	0.585947	R-HSA-977606	Regulation of Complement cascade	8	16	0.611469	2.52745e-05	0.000168892	FCER2_CR2
APOE	CHRNA4	0.435224	GO:0001666	response to hypoxia	3	6	0.774889	8.49875e-06	6.15976e-05	APOE_CHRNA4
APOE	CHRNA4	0.435224	GO:0006811	ion transport	29	53	0.742874	1.1153e-18	5.96226e-17	APOE_CHRNA4
APOE	CHRNA4	0.435224	GO:0006816	calcium ion transport	18	34	0.837659	1.60389e-23	1.38778e-21	APOE_CHRNA4
APOE	CHRNA4	0.435224	GO:0007626	locomotory behavior	4	8	0.820901	3.71409e-08	4.12879e-07	APOE_CHRNA4
APOE	CHRNA4	0.435224	GO:0014059	regulation of dopamine secretion	2	4	0.820901	8.03634e-06	5.83974e-05	APOE_CHRNA4
APOE	CHRNA4	0.435224	GO:0034220	ion transmembrane transport	53	97	0.787069	1.88996e-41	1.22019e-38	APOE_CHRNA4
APOE	CHRNA4	0.435224	GO:0035094	response to nicotine	5	10	0.836553	4.64583e-10	8.27865e-09	APOE_CHRNA4
APOE	CHRNA4	0.435224	GO:0042391	regulation of membrane potential	20	37	0.814093	2.5482e-21	1.87606e-19	APOE_CHRNA4
APOE	CHRNA4	0.435224	GO:0050877	nervous system process	6	11	0.820901	5.47372e-09	7.31543e-08	APOE_CHRNA4
APOE	CHRNA4	0.435224	GO:0050890	cognition	2	5	0.75951	6.30294e-06	4.66084e-05	APOE_CHRNA4
APOE	CHRNA4	0.435224	GO:0051899	membrane depolarization	6	11	0.839514	1.00993e-09	1.66857e-08	APOE_CHRNA4
APOE	CHRNA4	0.435224	GO:0060079	excitatory postsynaptic potential	4	8	0.820901	3.71409e-08	4.12879e-07	APOE_CHRNA4
APOE	CHRNA4	0.435224	GO:2000300	regulation of synaptic vesicle exocytosis	2	5	0.741892	1.27526e-05	9.0323e-05	APOE_CHRNA4
AREG	ERBB3	0.27744	GO:0007169	transmembrane receptor protein tyrosine kinase signaling pathway	15	28	0.672897	4.85763e-08	5.15424e-07	AREG_ERBB3
AREG	ERBB3	0.27744	GO:0033674	positive regulation of kinase activity	4	9	0.756652	3.55853e-07	3.1605e-06	AREG_ERBB3
AREG	ERBB3	0.27744	GO:0051897	positive regulation of protein kinase B signaling	29	53	0.587265	8.52591e-08	8.61106e-07	AREG_ERBB3
BTC	ERBB3	0.813283	GO:0007169	transmembrane receptor protein tyrosine kinase signaling pathway	15	28	0.672897	3.17685e-09	4.5192e-08	BTC_ERBB3
BTC	ERBB3	0.813283	GO:0033674	positive regulation of kinase activity	4	9	0.756652	2.32725e-08	2.69787e-07	BTC_ERBB3
BTC	ERBB3	0.813283	GO:0042060	wound healing	6	11	0.620378	4.87846e-05	0.00030768	BTC_ERBB3
BTC	ERBB3	0.813283	GO:0051897	positive regulation of protein kinase B signaling	29	53	0.587265	5.57588e-09	7.42831e-08	BTC_ERBB3
BTC	ERBB4	0.697303	GO:0007169	transmembrane receptor protein tyrosine kinase signaling pathway	15	28	0.668071	1.47491e-08	1.8081e-07	BTC_ERBB4
BTC	ERBB4	0.697303	GO:0033674	positive regulation of kinase activity	4	9	0.717454	8.65733e-07	7.13061e-06	BTC_ERBB4
BTC	ERBB4	0.697303	GO:0051897	positive regulation of protein kinase B signaling	29	54	0.488442	1.61606e-05	0.000112096	BTC_ERBB4
BTC	ERBB4	0.697303	GO:0060045	positive regulation of cardiac muscle cell proliferation	2	5	0.624973	0.000142303	0.000836965	BTC_ERBB4
CDH1	ERBB3	0.393498	GO:0007169	transmembrane receptor protein tyrosine kinase signaling pathway	15	28	0.672897	3.8636e-08	4.25554e-07	CDH1_ERBB3
CDH1	ERBB3	0.393498	GO:0033674	positive regulation of kinase activity	4	9	0.756652	2.83034e-07	2.55981e-06	CDH1_ERBB3
CDH1	ERBB3	0.393498	GO:0051897	positive regulation of protein kinase B signaling	29	53	0.587265	6.78123e-08	6.97486e-07	CDH1_ERBB3
COL3A1	DDR2	0.853009	GO:0007169	transmembrane receptor protein tyrosine kinase signaling pathway	15	29	0.479867	3.46707e-05	0.000224012	COL3A1_DDR2
CTGF	ERBB4	0.848611	GO:0007169	transmembrane receptor protein tyrosine kinase signaling pathway	15	28	0.668071	2.62936e-09	3.86484e-08	CTGF_ERBB4
CTGF	ERBB4	0.848611	GO:0033674	positive regulation of kinase activity	4	9	0.717454	1.54337e-07	1.48209e-06	CTGF_ERBB4
CTGF	ERBB4	0.848611	GO:0051897	positive regulation of protein kinase B signaling	29	54	0.488442	2.881e-06	2.20824e-05	CTGF_ERBB4
CTGF	ERBB4	0.848611	GO:0060045	positive regulation of cardiac muscle cell proliferation	2	5	0.624973	2.53688e-05	0.000169388	CTGF_ERBB4
DCN	ERBB4	0.653082	GO:0007169	transmembrane receptor protein tyrosine kinase signaling pathway	15	28	0.668071	2.00869e-08	2.35789e-07	DCN_ERBB4
DCN	ERBB4	0.653082	GO:0033674	positive regulation of kinase activity	4	9	0.717454	1.17905e-06	9.54268e-06	DCN_ERBB4
DCN	ERBB4	0.653082	GO:0051897	positive regulation of protein kinase B signaling	29	54	0.488442	2.20092e-05	0.000148491	DCN_ERBB4
DHH	PTCH2	0.735713	GO:0007224	smoothened signaling pathway	2	5	0.791266	2.7279e-07	2.47784e-06	DHH_PTCH2
EFEMP2	AQP1	0.732917	GO:0015701	bicarbonate transport	11	21	0.554383	4.39683e-05	0.000279989	EFEMP2_AQP1
EFEMP2	AQP1	0.732917	GO:0042493	response to drug	12	23	0.521234	0.000106711	0.000639733	EFEMP2_AQP1
EFEMP2	CATSPER1	0.762292	GO:0006816	calcium ion transport	18	34	0.708116	3.49336e-12	9.93889e-11	EFEMP2_CATSPER1
EFEMP2	CATSPER1	0.762292	GO:0034765	regulation of ion transmembrane transport	7	13	0.748297	6.49617e-08	6.72285e-07	EFEMP2_CATSPER1
EFEMP2	CATSPER1	0.762292	GO:0070588	calcium ion transmembrane transport	39	71	0.683838	2.12524e-17	1.09431e-15	EFEMP2_CATSPER1
GALP	GALR1	0.724642	GO:0007204	positive regulation of cytosolic calcium ion concentration	6	11	0.699296	7.41964e-06	5.41976e-05	GALP_GALR1
HBEGF	ERBB4	0.610784	GO:0007169	transmembrane receptor protein tyrosine kinase signaling pathway	15	28	0.668071	2.5767e-08	2.96446e-07	HBEGF_ERBB4
HBEGF	ERBB4	0.610784	GO:0033674	positive regulation of kinase activity	4	9	0.717454	1.51246e-06	1.20552e-05	HBEGF_ERBB4
HBEGF	ERBB4	0.610784	GO:0051897	positive regulation of protein kinase B signaling	29	54	0.488442	2.8233e-05	0.000186877	HBEGF_ERBB4
IHH	PTCH2	0.692584	GO:0007224	smoothened signaling pathway	2	5	0.791266	3.94186e-07	3.47887e-06	IHH_PTCH2
L1CAM	ERBB3	0.704943	GO:0007169	transmembrane receptor protein tyrosine kinase signaling pathway	15	28	0.672897	9.95929e-09	1.25697e-07	L1CAM_ERBB3
L1CAM	ERBB3	0.704943	GO:0033674	positive regulation of kinase activity	4	9	0.756652	7.29582e-08	7.46754e-07	L1CAM_ERBB3
L1CAM	ERBB3	0.704943	GO:0042060	wound healing	6	11	0.620378	0.000152938	0.000888923	L1CAM_ERBB3
L1CAM	ERBB3	0.704943	GO:0051897	positive regulation of protein kinase B signaling	29	53	0.587265	1.74801e-08	2.0899e-07	L1CAM_ERBB3
MDK	ALK	0.623121	GO:0007169	transmembrane receptor protein tyrosine kinase signaling pathway	15	29	0.637571	6.5676e-08	6.77173e-07	MDK_ALK
NPY	NPY1R	0.72697	GO:0008217	regulation of blood pressure	2	4	0.792414	7.84998e-06	5.72414e-05	NPY_NPY1R
NPY	NPY2R	0.753475	GO:0007204	positive regulation of cytosolic calcium ion concentration	6	11	0.665935	2.33359e-05	0.00015719	NPY_NPY2R
NRG1	ERBB3	0.810664	GO:0007169	transmembrane receptor protein tyrosine kinase signaling pathway	15	28	0.672897	3.34467e-09	4.74988e-08	NRG1_ERBB3
NRG1	ERBB3	0.810664	GO:0033674	positive regulation of kinase activity	4	9	0.756652	2.45018e-08	2.83256e-07	NRG1_ERBB3
NRG1	ERBB3	0.810664	GO:0042060	wound healing	6	11	0.620378	5.13616e-05	0.00032194	NRG1_ERBB3
NRG1	ERBB3	0.810664	GO:0051897	positive regulation of protein kinase B signaling	29	53	0.587265	5.87042e-09	7.70904e-08	NRG1_ERBB3
NRG1	ERBB4	0.804145	GO:0007169	transmembrane receptor protein tyrosine kinase signaling pathway	15	28	0.668071	5.13862e-09	6.9227e-08	NRG1_ERBB4
NRG1	ERBB4	0.804145	GO:0033674	positive regulation of kinase activity	4	9	0.717454	3.01624e-07	2.72208e-06	NRG1_ERBB4
NRG1	ERBB4	0.804145	GO:0051897	positive regulation of protein kinase B signaling	29	54	0.488442	5.6304e-06	4.19307e-05	NRG1_ERBB4
NRG1	ERBB4	0.804145	GO:0060045	positive regulation of cardiac muscle cell proliferation	2	5	0.624973	4.95789e-05	0.000311931	NRG1_ERBB4
NRG2	ERBB3	0.737811	GO:0007169	transmembrane receptor protein tyrosine kinase signaling pathway	15	28	0.672897	7.29631e-09	9.42122e-08	NRG2_ERBB3
NRG2	ERBB3	0.737811	GO:0033674	positive regulation of kinase activity	4	9	0.756652	5.34502e-08	5.62164e-07	NRG2_ERBB3
NRG2	ERBB3	0.737811	GO:0042060	wound healing	6	11	0.620378	0.000112044	0.000670268	NRG2_ERBB3
NRG2	ERBB3	0.737811	GO:0051897	positive regulation of protein kinase B signaling	29	53	0.587265	1.28062e-08	1.5818e-07	NRG2_ERBB3
NRG2	ERBB4	0.651633	GO:0007169	transmembrane receptor protein tyrosine kinase signaling pathway	15	28	0.668071	2.0595e-08	2.41415e-07	NRG2_ERBB4
NRG2	ERBB4	0.651633	GO:0033674	positive regulation of kinase activity	4	9	0.717454	1.20887e-06	9.76522e-06	NRG2_ERBB4
NRG2	ERBB4	0.651633	GO:0051897	positive regulation of protein kinase B signaling	29	54	0.488442	2.25659e-05	0.000152125	NRG2_ERBB4
NRG3	ERBB3	0.844769	GO:0007169	transmembrane receptor protein tyrosine kinase signaling pathway	15	28	0.672897	2.01443e-09	3.10792e-08	NRG3_ERBB3
NRG3	ERBB3	0.844769	GO:0033674	positive regulation of kinase activity	4	9	0.756652	1.4757e-08	1.8081e-07	NRG3_ERBB3
NRG3	ERBB3	0.844769	GO:0042060	wound healing	6	11	0.620378	3.09341e-05	0.000202204	NRG3_ERBB3
NRG3	ERBB3	0.844769	GO:0051897	positive regulation of protein kinase B signaling	29	53	0.587265	3.53564e-09	4.98733e-08	NRG3_ERBB3
NRG3	ERBB4	0.723447	GO:0007169	transmembrane receptor protein tyrosine kinase signaling pathway	15	28	0.668071	1.17146e-08	1.46093e-07	NRG3_ERBB4
NRG3	ERBB4	0.723447	GO:0033674	positive regulation of kinase activity	4	9	0.717454	6.87619e-07	5.78855e-06	NRG3_ERBB4
NRG3	ERBB4	0.723447	GO:0051897	positive regulation of protein kinase B signaling	29	54	0.488442	1.28357e-05	9.0835e-05	NRG3_ERBB4
NRG3	ERBB4	0.723447	GO:0060045	positive regulation of cardiac muscle cell proliferation	2	5	0.624973	0.000113026	0.000675661	NRG3_ERBB4
PYY	NPY1R	0.691506	GO:0008217	regulation of blood pressure	2	4	0.792414	1.05561e-05	7.54659e-05	PYY_NPY1R
PYY	NPY2R	0.604777	GO:0007204	positive regulation of cytosolic calcium ion concentration	6	11	0.665935	7.04917e-05	0.000433433	PYY_NPY2R
SHH	PTCH2	0.71299	GO:0007224	smoothened signaling pathway	2	5	0.791266	3.36216e-07	3.00838e-06	SHH_PTCH2
TGFA	ERBB3	0.489458	GO:0007169	transmembrane receptor protein tyrosine kinase signaling pathway	15	28	0.672897	3.00926e-08	3.43629e-07	TGFA_ERBB3
TGFA	ERBB3	0.489458	GO:0033674	positive regulation of kinase activity	4	9	0.756652	2.20448e-07	2.05975e-06	TGFA_ERBB3
TGFA	ERBB3	0.489458	GO:0051897	positive regulation of protein kinase B signaling	29	53	0.587265	5.28173e-08	5.56206e-07	TGFA_ERBB3
TGFA	ERBB4	0.688787	GO:0007169	transmembrane receptor protein tyrosine kinase signaling pathway	15	28	0.668071	1.56756e-08	1.90399e-07	TGFA_ERBB4
TGFA	ERBB4	0.688787	GO:0033674	positive regulation of kinase activity	4	9	0.717454	9.20119e-07	7.54893e-06	TGFA_ERBB4
TGFA	ERBB4	0.688787	GO:0051897	positive regulation of protein kinase B signaling	29	54	0.488442	1.71758e-05	0.00011855	TGFA_ERBB4
TGFA	ERBB4	0.688787	GO:0060045	positive regulation of cardiac muscle cell proliferation	2	5	0.624973	0.000151243	0.000880291	TGFA_ERBB4
WNT3A	APCDD1	0.667706	GO:0016055	Wnt signaling pathway	24	44	0.505954	4.2688e-05	0.000272456	WNT3A_APCDD1

## Sheet: HD LRIs (Chen et al., 2022)
L	R	LR.corr	pw.id	pw.name	rank	len	rank.corr	pval	qval	lr
ADAM12	ITGB1	0.635783	R-HSA-6806834	Signaling by MET	18	34	0.465818	3.38338e-06	6.39459e-05	ADAM12_ITGB1
ADAM12	ITGB1	0.635783	R-HSA-8875878	MET promotes cell motility	8	15	0.630732	8.52879e-07	2.21247e-05	ADAM12_ITGB1
ADAM17	ITGB1	0.620775	R-HSA-6806834	Signaling by MET	18	34	0.465818	3.72902e-06	6.89999e-05	ADAM17_ITGB1
ADAM17	ITGB1	0.620775	R-HSA-8875878	MET promotes cell motility	8	15	0.630732	9.40007e-07	2.3912e-05	ADAM17_ITGB1
ADAM9	ITGAV	0.621078	R-HSA-194138	Signaling by VEGF	36	66	0.410752	2.39103e-06	4.86667e-05	ADAM9_ITGAV
ADAM9	ITGAV	0.621078	R-HSA-4420097	VEGFA-VEGFR2 Pathway	35	65	0.410752	1.64306e-06	3.593e-05	ADAM9_ITGAV
ADAM9	ITGB1	0.877012	R-HSA-3000170	Syndecan interactions	2	4	0.650186	1.41892e-05	0.000200773	ADAM9_ITGB1
ADAM9	ITGB1	0.877012	R-HSA-6806834	Signaling by MET	18	34	0.465818	4.17436e-07	1.20058e-05	ADAM9_ITGB1
ADAM9	ITGB1	0.877012	R-HSA-8875878	MET promotes cell motility	8	15	0.630732	1.05227e-07	3.61598e-06	ADAM9_ITGB1
ALOX5AP	ALOX5	0.575182	R-HSA-6785807	Interleukin-4 and Interleukin-13 signaling	30	56	0.366651	8.68421e-05	0.000901114	ALOX5AP_ALOX5
ANGPT1	ITGB1	0.940142	R-HSA-3000170	Syndecan interactions	2	4	0.650186	5.24546e-06	8.84044e-05	ANGPT1_ITGB1
ANGPT1	ITGB1	0.940142	R-HSA-6806834	Signaling by MET	18	34	0.465818	1.54318e-07	5.04105e-06	ANGPT1_ITGB1
ANGPT1	ITGB1	0.940142	R-HSA-8875878	MET promotes cell motility	8	15	0.630732	3.89003e-08	1.70316e-06	ANGPT1_ITGB1
APOB	ITGB2	0.372762	R-HSA-6785807	Interleukin-4 and Interleukin-13 signaling	31	58	0.40982	1.17708e-05	0.000173997	APOB_ITGB2
APP	ADRA2A	0.854918	R-HSA-418597	G alpha (z) signalling events	11	21	0.459961	8.44258e-06	0.000129878	APP_ADRA2A
BDNF	SORT1	0.418858	R-HSA-199992	trans-Golgi Network Vesicle Budding	28	51	0.434464	1.15832e-05	0.000172186	BDNF_SORT1
C3	ITGB2	0.286014	R-HSA-6785807	Interleukin-4 and Interleukin-13 signaling	31	58	0.40982	1.63495e-05	0.000227688	C3_ITGB2
C5	ADRA2A	0.598751	R-HSA-418597	G alpha (z) signalling events	11	21	0.459961	6.66603e-05	0.000711842	C5_ADRA2A
CALM1	GP6	0.855799	R-HSA-114604	GPVI-mediated activation cascade	11	21	0.43918	1.70644e-05	0.000233603	CALM1_GP6
CALM1	MYLK	0.786369	R-HSA-445355	Smooth Muscle Contraction	13	25	0.419196	3.06942e-05	0.000383098	CALM1_MYLK
CALM1	PTPRA	0.835327	R-HSA-5673001	RAF/MAP kinase cascade	46	84	0.347405	1.11399e-05	0.000167478	CALM1_PTPRA
CALM1	PTPRA	0.835327	R-HSA-5684996	MAPK1/MAPK3 signaling	47	87	0.344411	7.13697e-06	0.000113138	CALM1_PTPRA
CALM1	PTPRA	0.835327	R-HSA-9607240	FLT3 Signaling	50	92	0.346084	5.83292e-06	9.58628e-05	CALM1_PTPRA
CALM2	GP6	0.704069	R-HSA-114604	GPVI-mediated activation cascade	11	21	0.43918	6.67184e-05	0.000711842	CALM2_GP6
CALM2	MYLK	0.755505	R-HSA-445355	Smooth Muscle Contraction	13	25	0.419196	4.00471e-05	0.000470954	CALM2_MYLK
CALM3	GP6	0.885018	R-HSA-114604	GPVI-mediated activation cascade	11	21	0.43918	1.19769e-05	0.000175087	CALM3_GP6
CALM3	MYLK	0.929193	R-HSA-445355	Smooth Muscle Contraction	13	25	0.419196	5.46955e-06	9.15977e-05	CALM3_MYLK
CALM3	MYLK	0.929193	R-HSA-5627123	RHO GTPases activate PAKs	9	18	0.355292	5.59063e-05	0.000616367	CALM3_MYLK
CCL5	ADRA2A	0.752861	R-HSA-418597	G alpha (z) signalling events	11	21	0.459961	2.23027e-05	0.000285086	CCL5_ADRA2A
CD14	ITGB2	0.431771	R-HSA-6785807	Interleukin-4 and Interleukin-13 signaling	31	58	0.40982	9.09945e-06	0.000139174	CD14_ITGB2
COL4A3	ITGAV	0.345925	R-HSA-194138	Signaling by VEGF	36	66	0.410752	9.6874e-06	0.000147315	COL4A3_ITGAV
COL4A3	ITGAV	0.345925	R-HSA-4420097	VEGFA-VEGFR2 Pathway	35	65	0.410752	6.65695e-06	0.000107404	COL4A3_ITGAV
COL6A3	ITGA2	0.47967	R-HSA-6806834	Signaling by MET	19	35	0.50186	1.76179e-06	3.79e-05	COL6A3_ITGA2
COL6A3	ITGA2	0.47967	R-HSA-8875878	MET promotes cell motility	8	15	0.653626	8.13804e-07	2.15333e-05	COL6A3_ITGA2
COL6A3	ITGB1	0.614212	R-HSA-6806834	Signaling by MET	18	34	0.465818	3.88796e-06	7.09486e-05	COL6A3_ITGB1
COL6A3	ITGB1	0.614212	R-HSA-8875878	MET promotes cell motility	8	15	0.630732	9.80073e-07	2.44648e-05	COL6A3_ITGB1
CXCL16	ADRA2A	0.641342	R-HSA-418597	G alpha (z) signalling events	11	21	0.459961	5.07766e-05	0.000574166	CXCL16_ADRA2A
CXCL3	ADRA2A	0.697118	R-HSA-418597	G alpha (z) signalling events	11	21	0.459961	3.44068e-05	0.00041382	CXCL3_ADRA2A
CXCL5	ADRA2A	0.839115	R-HSA-418597	G alpha (z) signalling events	11	21	0.459961	1.00294e-05	0.000151644	CXCL5_ADRA2A
DUSP18	RPSA	0.358795	R-HSA-156827	L13a-mediated translational silencing of Ceruloplasmin expression	58	107	0.767831	1.70296e-42	2.02039e-39	DUSP18_RPSA
DUSP18	RPSA	0.358795	R-HSA-156842	Eukaryotic Translation Elongation	46	84	0.767253	2.03394e-33	3.58787e-31	DUSP18_RPSA
DUSP18	RPSA	0.358795	R-HSA-156902	Peptide chain elongation	46	84	0.767253	2.03394e-33	3.58787e-31	DUSP18_RPSA
DUSP18	RPSA	0.358795	R-HSA-168255	Influenza Infection	52	96	0.743941	2.26438e-35	8.55936e-33	DUSP18_RPSA
DUSP18	RPSA	0.358795	R-HSA-168273	Influenza Viral RNA Transcription and Replication	46	85	0.758619	1.78876e-33	3.58787e-31	DUSP18_RPSA
DUSP18	RPSA	0.358795	R-HSA-1799339	SRP-dependent cotranslational protein targeting to membrane	56	103	0.708541	7.7918e-33	1.03086e-30	DUSP18_RPSA
DUSP18	RPSA	0.358795	R-HSA-192823	Viral mRNA Translation	45	83	0.764387	2.47275e-33	4.08931e-31	DUSP18_RPSA
DUSP18	RPSA	0.358795	R-HSA-2408522	Selenoamino acid metabolism	46	85	0.758619	1.78876e-33	3.58787e-31	DUSP18_RPSA
DUSP18	RPSA	0.358795	R-HSA-2408557	Selenocysteine synthesis	46	85	0.758619	1.78876e-33	3.58787e-31	DUSP18_RPSA
DUSP18	RPSA	0.358795	R-HSA-6791226	Major pathway of rRNA processing in the nucleolus and cytosol	79	145	0.682146	2.90656e-40	1.28179e-37	DUSP18_RPSA
DUSP18	RPSA	0.358795	R-HSA-72613	Eukaryotic Translation Initiation	59	108	0.767831	3.05425e-42	2.02039e-39	DUSP18_RPSA
DUSP18	RPSA	0.358795	R-HSA-72649	Translation initiation complex formation	31	57	0.785097	1.35988e-25	1.56446e-23	DUSP18_RPSA
DUSP18	RPSA	0.358795	R-HSA-72662	Activation of the mRNA upon binding of the cap-binding complex and eIFs, and subsequent binding to 43S	31	57	0.785097	1.35988e-25	1.56446e-23	DUSP18_RPSA
DUSP18	RPSA	0.358795	R-HSA-72689	Formation of a pool of free 40S subunits	53	97	0.782177	2.64666e-40	1.28179e-37	DUSP18_RPSA
DUSP18	RPSA	0.358795	R-HSA-72695	Formation of the ternary complex, and subsequently, the 43S complex	27	50	0.787567	2.40095e-23	2.64705e-21	DUSP18_RPSA
DUSP18	RPSA	0.358795	R-HSA-72702	Ribosomal scanning and start codon recognition	30	56	0.785097	7.39227e-26	9.31426e-24	DUSP18_RPSA
DUSP18	RPSA	0.358795	R-HSA-72706	GTP hydrolysis and joining of the 60S ribosomal subunit	58	107	0.767831	1.70296e-42	2.02039e-39	DUSP18_RPSA
DUSP18	RPSA	0.358795	R-HSA-72737	Cap-dependent Translation Initiation	59	108	0.767831	3.05425e-42	2.02039e-39	DUSP18_RPSA
DUSP18	RPSA	0.358795	R-HSA-72764	Eukaryotic Translation Termination	47	86	0.758619	3.21319e-33	4.72339e-31	DUSP18_RPSA
DUSP18	RPSA	0.358795	R-HSA-9010553	Regulation of expression of SLITs and ROBOs	58	106	0.708541	2.89689e-33	4.50892e-31	DUSP18_RPSA
DUSP18	RPSA	0.358795	R-HSA-927802	Nonsense-Mediated Decay (NMD)	59	109	0.698797	1.3564e-33	3.58787e-31	DUSP18_RPSA
DUSP18	RPSA	0.358795	R-HSA-9633012	Response of EIF2AK4 (GCN2) to amino acid deficiency	49	90	0.758619	7.54911e-35	2.49687e-32	DUSP18_RPSA
DUSP18	RPSA	0.358795	R-HSA-975956	Nonsense Mediated Decay (NMD) independent of the Exon Junction Complex (EJC)	50	91	0.745051	6.11697e-33	8.51868e-31	DUSP18_RPSA
DUSP18	RPSA	0.358795	R-HSA-975957	Nonsense Mediated Decay (NMD) enhanced by the Exon Junction Complex (EJC)	59	109	0.698797	1.3564e-33	3.58787e-31	DUSP18_RPSA
EFNB2	PECAM1	0.349108	R-HSA-114608	Platelet degranulation	6	12	0.865698	5.28599e-11	3.99621e-09	EFNB2_PECAM1
EFNB2	PECAM1	0.349108	R-HSA-76005	Response to elevated platelet cytosolic Ca2+	8	16	0.857504	4.05557e-13	3.70036e-11	EFNB2_PECAM1
F13A1	ITGB1	0.981745	R-HSA-3000170	Syndecan interactions	2	4	0.650186	1.33787e-06	3.13275e-05	F13A1_ITGB1
F13A1	ITGB1	0.981745	R-HSA-6806834	Signaling by MET	18	34	0.465818	3.93592e-08	1.70316e-06	F13A1_ITGB1
F13A1	ITGB1	0.981745	R-HSA-8875878	MET promotes cell motility	8	15	0.630732	9.92164e-09	5.35769e-07	F13A1_ITGB1
FGA	ITGB2	0.282756	R-HSA-6785807	Interleukin-4 and Interleukin-13 signaling	31	58	0.40982	1.65342e-05	0.000227862	FGA_ITGB2
GNAI2	S1PR1	0.335646	R-HSA-6785807	Interleukin-4 and Interleukin-13 signaling	31	57	0.404583	3.94202e-05	0.000467739	GNAI2_S1PR1
GNAS	PTGDR	0.618502	R-HSA-9660821	ADORA2B mediated anti-inflammatory cytokines production	10	19	0.483255	4.43788e-05	0.000517297	GNAS_PTGDR
GNAS	PTGDR	0.618502	R-HSA-9662851	Anti-inflammatory response favouring Leishmania parasite infection	20	37	0.43048	2.36929e-05	0.000299958	GNAS_PTGDR
GNAS	PTGDR	0.618502	R-HSA-9664433	Leishmania parasite growth and survival	20	37	0.43048	2.36929e-05	0.000299958	GNAS_PTGDR
HP	ITGB2	0.271182	R-HSA-6785807	Interleukin-4 and Interleukin-13 signaling	31	58	0.40982	1.71966e-05	0.000233603	HP_ITGB2
ICAM1	ITGB2	0.566829	R-HSA-166016	Toll Like Receptor 4 (TLR4) Cascade	48	88	0.349544	5.06849e-05	0.000574166	ICAM1_ITGB2
ICAM1	ITGB2	0.566829	R-HSA-6785807	Interleukin-4 and Interleukin-13 signaling	31	58	0.40982	4.50783e-06	7.77677e-05	ICAM1_ITGB2
ICAM3	ITGB2	0.582575	R-HSA-166016	Toll Like Receptor 4 (TLR4) Cascade	48	88	0.349544	4.61811e-05	0.000535944	ICAM3_ITGB2
ICAM3	ITGB2	0.582575	R-HSA-168898	Toll-like Receptor Cascades	51	94	0.332912	9.17354e-05	0.000948171	ICAM3_ITGB2
ICAM3	ITGB2	0.582575	R-HSA-6785807	Interleukin-4 and Interleukin-13 signaling	31	58	0.40982	4.10727e-06	7.44372e-05	ICAM3_ITGB2
ITGB3BP	ITGB3	0.733062	R-HSA-354194	GRB2:SOS provides linkage to MAPK signaling for Integrins	5	10	0.655349	1.03733e-06	2.51419e-05	ITGB3BP_ITGB3
ITGB3BP	ITGB3	0.733062	R-HSA-4420097	VEGFA-VEGFR2 Pathway	36	66	0.505567	1.93641e-10	1.38479e-08	ITGB3BP_ITGB3
ITGB3BP	ITGB3	0.733062	R-HSA-5674135	MAP2K and MAPK activation	14	26	0.412002	9.761e-05	0.000996373	ITGB3BP_ITGB3
ITGB3BP	ITGB3	0.733062	R-HSA-6802946	Signaling by moderate kinase activity BRAF mutants	17	32	0.412002	3.38648e-05	0.000411038	ITGB3BP_ITGB3
ITGB3BP	ITGB3	0.733062	R-HSA-6802948	Signaling by high-kinase activity BRAF mutants	14	26	0.412002	9.761e-05	0.000996373	ITGB3BP_ITGB3
ITGB3BP	ITGB3	0.733062	R-HSA-6802949	Signaling by RAS mutants	17	32	0.412002	3.38648e-05	0.000411038	ITGB3BP_ITGB3
ITGB3BP	ITGB3	0.733062	R-HSA-6802952	Signaling by BRAF and RAF fusions	27	50	0.464781	1.41601e-07	4.74274e-06	ITGB3BP_ITGB3
ITGB3BP	ITGB3	0.733062	R-HSA-6802955	Paradoxical activation of RAF signaling by kinase inactive BRAF	17	32	0.412002	3.38648e-05	0.000411038	ITGB3BP_ITGB3
ITGB3BP	ITGB3	0.733062	R-HSA-6802957	Oncogenic MAPK signaling	28	52	0.464781	8.69598e-08	3.11437e-06	ITGB3BP_ITGB3
ITGB3BP	ITGB3	0.733062	R-HSA-76005	Response to elevated platelet cytosolic Ca2+	11	20	0.599358	3.29828e-07	9.69694e-06	ITGB3BP_ITGB3
ITGB3BP	ITGB3	0.733062	R-HSA-9649948	Signaling downstream of RAS mutants	17	32	0.412002	3.38648e-05	0.000411038	ITGB3BP_ITGB3
JAM3	ITGB1	0.928049	R-HSA-3000170	Syndecan interactions	2	4	0.650186	6.64469e-06	0.000107404	JAM3_ITGB1
JAM3	ITGB1	0.928049	R-HSA-6806834	Signaling by MET	18	34	0.465818	1.95482e-07	6.23187e-06	JAM3_ITGB1
JAM3	ITGB1	0.928049	R-HSA-8875878	MET promotes cell motility	8	15	0.630732	4.92769e-08	1.97556e-06	JAM3_ITGB1
KITLG	EPOR	0.574864	R-HSA-9027276	Erythropoietin activates Phosphoinositide-3-kinase (PI3K)	5	10	0.55616	5.53079e-05	0.000612321	KITLG_EPOR
KITLG	EPOR	0.574864	R-HSA-9027283	Erythropoietin activates STAT5	2	5	0.640122	2.08458e-05	0.000270382	KITLG_EPOR
LAMB2	ITGB1	0.578428	R-HSA-6806834	Signaling by MET	18	34	0.465818	4.84219e-06	8.21309e-05	LAMB2_ITGB1
LAMB2	ITGB1	0.578428	R-HSA-8875878	MET promotes cell motility	8	15	0.630732	1.22061e-06	2.8837e-05	LAMB2_ITGB1
LAMC1	ITGA2	0.640291	R-HSA-6806834	Signaling by MET	19	35	0.50186	6.96133e-07	1.86057e-05	LAMC1_ITGA2
LAMC1	ITGA2	0.640291	R-HSA-8875878	MET promotes cell motility	8	15	0.653626	3.21557e-07	9.55999e-06	LAMC1_ITGA2
LAMC1	ITGAV	0.554332	R-HSA-194138	Signaling by VEGF	36	66	0.410752	3.57975e-06	6.67043e-05	LAMC1_ITGAV
LAMC1	ITGAV	0.554332	R-HSA-4420097	VEGFA-VEGFR2 Pathway	35	65	0.410752	2.45991e-06	4.93101e-05	LAMC1_ITGAV
LAMC1	ITGB1	0.637794	R-HSA-6806834	Signaling by MET	18	34	0.465818	3.33893e-06	6.35597e-05	LAMC1_ITGB1
LAMC1	ITGB1	0.637794	R-HSA-8875878	MET promotes cell motility	8	15	0.630732	8.41673e-07	2.20502e-05	LAMC1_ITGB1
LGALS3BP	ITGB1	0.634234	R-HSA-6806834	Signaling by MET	18	34	0.465818	3.41794e-06	6.41408e-05	LGALS3BP_ITGB1
LGALS3BP	ITGB1	0.634234	R-HSA-8875878	MET promotes cell motility	8	15	0.630732	8.6159e-07	2.21337e-05	LGALS3BP_ITGB1
LIPH	LPAR1	0.598174	R-HSA-416476	G alpha (q) signalling events	28	51	0.444355	2.3288e-06	4.77674e-05	LIPH_LPAR1
LIPH	LPAR4	0.805438	R-HSA-416476	G alpha (q) signalling events	28	51	0.566149	2.06269e-11	1.70559e-09	LIPH_LPAR4
MMP1	ITGA2	0.666147	R-HSA-6806834	Signaling by MET	19	35	0.50186	5.8429e-07	1.59385e-05	MMP1_ITGA2
MMP1	ITGA2	0.666147	R-HSA-8875878	MET promotes cell motility	8	15	0.653626	2.69894e-07	8.11522e-06	MMP1_ITGA2
MMP9	ITGB2	0.48717	R-HSA-166016	Toll Like Receptor 4 (TLR4) Cascade	48	88	0.349544	7.82403e-05	0.000821523	MMP9_ITGB2
MMP9	ITGB2	0.48717	R-HSA-6785807	Interleukin-4 and Interleukin-13 signaling	31	58	0.40982	6.95856e-06	0.00011159	MMP9_ITGB2
NID1	ITGAV	0.616759	R-HSA-194138	Signaling by VEGF	36	66	0.410752	2.45779e-06	4.93101e-05	NID1_ITGAV
NID1	ITGAV	0.616759	R-HSA-4420097	VEGFA-VEGFR2 Pathway	35	65	0.410752	1.68894e-06	3.66305e-05	NID1_ITGAV
NID1	ITGB1	0.845456	R-HSA-3000170	Syndecan interactions	2	4	0.650186	2.04619e-05	0.000268031	NID1_ITGB1
NID1	ITGB1	0.845456	R-HSA-6806834	Signaling by MET	18	34	0.465818	6.01975e-07	1.62533e-05	NID1_ITGB1
NID1	ITGB1	0.845456	R-HSA-8875878	MET promotes cell motility	8	15	0.630732	1.51745e-07	5.01898e-06	NID1_ITGB1
NID1	ITGB3	0.886479	R-HSA-194138	Signaling by VEGF	36	67	0.308447	7.6809e-05	0.000809707	NID1_ITGB3
NID1	ITGB3	0.886479	R-HSA-354194	GRB2:SOS provides linkage to MAPK signaling for Integrins	5	10	0.655349	2.28157e-07	6.93911e-06	NID1_ITGB3
NID1	ITGB3	0.886479	R-HSA-4420097	VEGFA-VEGFR2 Pathway	36	66	0.505567	4.25907e-11	3.31456e-09	NID1_ITGB3
NID1	ITGB3	0.886479	R-HSA-5674135	MAP2K and MAPK activation	14	26	0.412002	2.1469e-05	0.000275762	NID1_ITGB3
NID1	ITGB3	0.886479	R-HSA-6802946	Signaling by moderate kinase activity BRAF mutants	17	32	0.412002	7.44847e-06	0.000115255	NID1_ITGB3
NID1	ITGB3	0.886479	R-HSA-6802948	Signaling by high-kinase activity BRAF mutants	14	26	0.412002	2.1469e-05	0.000275762	NID1_ITGB3
NID1	ITGB3	0.886479	R-HSA-6802949	Signaling by RAS mutants	17	32	0.412002	7.44847e-06	0.000115255	NID1_ITGB3
NID1	ITGB3	0.886479	R-HSA-6802952	Signaling by BRAF and RAF fusions	27	50	0.464781	3.11448e-08	1.39676e-06	NID1_ITGB3
NID1	ITGB3	0.886479	R-HSA-6802955	Paradoxical activation of RAF signaling by kinase inactive BRAF	17	32	0.412002	7.44847e-06	0.000115255	NID1_ITGB3
NID1	ITGB3	0.886479	R-HSA-6802957	Oncogenic MAPK signaling	28	52	0.464781	1.91266e-08	9.0373e-07	NID1_ITGB3
NID1	ITGB3	0.886479	R-HSA-76005	Response to elevated platelet cytosolic Ca2+	11	20	0.599358	7.25446e-08	2.78193e-06	NID1_ITGB3
NID1	ITGB3	0.886479	R-HSA-9649948	Signaling downstream of RAS mutants	17	32	0.412002	7.44847e-06	0.000115255	NID1_ITGB3
PDGFA	PDGFRA	0.852586	R-HSA-5673001	RAF/MAP kinase cascade	46	85	0.325278	2.57183e-05	0.000324051	PDGFA_PDGFRA
PDGFA	PDGFRA	0.852586	R-HSA-5684996	MAPK1/MAPK3 signaling	48	88	0.30948	7.51095e-05	0.000794959	PDGFA_PDGFRA
PDGFA	PDGFRA	0.852586	R-HSA-9607240	FLT3 Signaling	53	97	0.325278	2.06547e-05	0.000269223	PDGFA_PDGFRA
PDGFB	ITGAV	0.541144	R-HSA-194138	Signaling by VEGF	36	66	0.410752	3.85636e-06	7.08606e-05	PDGFB_ITGAV
PDGFB	ITGAV	0.541144	R-HSA-4420097	VEGFA-VEGFR2 Pathway	35	65	0.410752	2.65e-06	5.2721e-05	PDGFB_ITGAV
PDGFB	PDGFRA	0.691096	R-HSA-9607240	FLT3 Signaling	53	97	0.325278	8.56938e-05	0.0008927	PDGFB_PDGFRA
PDGFC	PDGFRA	0.776029	R-HSA-5673001	RAF/MAP kinase cascade	46	85	0.325278	5.43818e-05	0.000604598	PDGFC_PDGFRA
PDGFC	PDGFRA	0.776029	R-HSA-9607240	FLT3 Signaling	53	97	0.325278	4.36747e-05	0.000511342	PDGFC_PDGFRA
PF4	ADRA2A	0.776913	R-HSA-418597	G alpha (z) signalling events	11	21	0.459961	1.81835e-05	0.00024461	PF4_ADRA2A
PLAT	ITGB2	0.369586	R-HSA-6785807	Interleukin-4 and Interleukin-13 signaling	31	58	0.40982	1.19255e-05	0.000175087	PLAT_ITGB2
PON2	HTR2A	0.355818	R-HSA-416476	G alpha (q) signalling events	28	51	0.421541	3.43704e-05	0.00041382	PON2_HTR2A
PPBP	ADRA2A	0.806358	R-HSA-418597	G alpha (z) signalling events	11	21	0.459961	1.3912e-05	0.000198979	PPBP_ADRA2A
PSAP	SORT1	0.859381	R-HSA-199992	trans-Golgi Network Vesicle Budding	28	51	0.434464	5.3797e-07	1.51433e-05	PSAP_SORT1
PSAP	SORT1	0.859381	R-HSA-432722	Golgi Associated Vesicle Biogenesis	23	43	0.341979	7.4984e-05	0.000794959	PSAP_SORT1
SELPLG	ITGB2	0.365465	R-HSA-6785807	Interleukin-4 and Interleukin-13 signaling	31	58	0.40982	1.21278e-05	0.000176319	SELPLG_ITGB2
SERPINE1	ITGAV	0.700893	R-HSA-194138	Signaling by VEGF	36	66	0.410752	1.38085e-06	3.20503e-05	SERPINE1_ITGAV
SERPINE1	ITGAV	0.700893	R-HSA-4420097	VEGFA-VEGFR2 Pathway	35	65	0.410752	9.48888e-07	2.3912e-05	SERPINE1_ITGAV
SPON2	ITGB2	0.571606	R-HSA-166016	Toll Like Receptor 4 (TLR4) Cascade	48	88	0.349544	4.9287e-05	0.000562127	SPON2_ITGB2
SPON2	ITGB2	0.571606	R-HSA-168898	Toll-like Receptor Cascades	51	94	0.332912	9.79051e-05	0.000996373	SPON2_ITGB2
SPON2	ITGB2	0.571606	R-HSA-6785807	Interleukin-4 and Interleukin-13 signaling	31	58	0.40982	4.38351e-06	7.77677e-05	SPON2_ITGB2
TGFB1	ITGAV	0.577288	R-HSA-194138	Signaling by VEGF	36	66	0.410752	3.13198e-06	6.09354e-05	TGFB1_ITGAV
TGFB1	ITGAV	0.577288	R-HSA-4420097	VEGFA-VEGFR2 Pathway	35	65	0.410752	2.15222e-06	4.44904e-05	TGFB1_ITGAV
TGFB1	ITGB1	0.924021	R-HSA-3000170	Syndecan interactions	2	4	0.650186	7.14063e-06	0.000113138	TGFB1_ITGB1
TGFB1	ITGB1	0.924021	R-HSA-6806834	Signaling by MET	18	34	0.465818	2.10072e-07	6.61728e-06	TGFB1_ITGB1
TGFB1	ITGB1	0.924021	R-HSA-8875878	MET promotes cell motility	8	15	0.630732	5.29549e-08	2.09132e-06	TGFB1_ITGB1
TGFB1	ITGB3	0.919732	R-HSA-194138	Signaling by VEGF	36	67	0.308447	4.69771e-05	0.000542801	TGFB1_ITGB3
TGFB1	ITGB3	0.919732	R-HSA-354194	GRB2:SOS provides linkage to MAPK signaling for Integrins	5	10	0.655349	1.39543e-07	4.73372e-06	TGFB1_ITGB3
TGFB1	ITGB3	0.919732	R-HSA-4420097	VEGFA-VEGFR2 Pathway	36	66	0.505567	2.60489e-11	2.08864e-09	TGFB1_ITGB3
TGFB1	ITGB3	0.919732	R-HSA-5673001	RAF/MAP kinase cascade	45	83	0.287886	9.40867e-05	0.000968691	TGFB1_ITGB3
TGFB1	ITGB3	0.919732	R-HSA-5674135	MAP2K and MAPK activation	14	26	0.412002	1.31307e-05	0.000188825	TGFB1_ITGB3
TGFB1	ITGB3	0.919732	R-HSA-6802946	Signaling by moderate kinase activity BRAF mutants	17	32	0.412002	4.55555e-06	7.77677e-05	TGFB1_ITGB3
TGFB1	ITGB3	0.919732	R-HSA-6802948	Signaling by high-kinase activity BRAF mutants	14	26	0.412002	1.31307e-05	0.000188825	TGFB1_ITGB3
TGFB1	ITGB3	0.919732	R-HSA-6802949	Signaling by RAS mutants	17	32	0.412002	4.55555e-06	7.77677e-05	TGFB1_ITGB3
TGFB1	ITGB3	0.919732	R-HSA-6802952	Signaling by BRAF and RAF fusions	27	50	0.464781	1.90484e-08	9.0373e-07	TGFB1_ITGB3
TGFB1	ITGB3	0.919732	R-HSA-6802955	Paradoxical activation of RAF signaling by kinase inactive BRAF	17	32	0.412002	4.55555e-06	7.77677e-05	TGFB1_ITGB3
TGFB1	ITGB3	0.919732	R-HSA-6802957	Oncogenic MAPK signaling	28	52	0.464781	1.1698e-08	6.19057e-07	TGFB1_ITGB3
TGFB1	ITGB3	0.919732	R-HSA-76005	Response to elevated platelet cytosolic Ca2+	11	20	0.599358	4.4369e-08	1.8635e-06	TGFB1_ITGB3
TGFB1	ITGB3	0.919732	R-HSA-9649948	Signaling downstream of RAS mutants	17	32	0.412002	4.55555e-06	7.77677e-05	TGFB1_ITGB3
THBS1	ITGA2B	0.969658	R-HSA-114608	Platelet degranulation	8	15	0.629376	1.83358e-08	9.0373e-07	THBS1_ITGA2B
THBS1	ITGA2B	0.969658	R-HSA-354194	GRB2:SOS provides linkage to MAPK signaling for Integrins	6	11	0.809276	2.02226e-10	1.40813e-08	THBS1_ITGA2B
THBS1	ITGA2B	0.969658	R-HSA-5673001	RAF/MAP kinase cascade	46	84	0.358416	5.23208e-07	1.48861e-05	THBS1_ITGA2B
THBS1	ITGA2B	0.969658	R-HSA-5674135	MAP2K and MAPK activation	14	27	0.396571	3.18454e-06	6.10601e-05	THBS1_ITGA2B
THBS1	ITGA2B	0.969658	R-HSA-5684996	MAPK1/MAPK3 signaling	47	87	0.29522	1.62427e-05	0.000227397	THBS1_ITGA2B
THBS1	ITGA2B	0.969658	R-HSA-6802946	Signaling by moderate kinase activity BRAF mutants	18	33	0.479677	8.94527e-08	3.11437e-06	THBS1_ITGA2B
THBS1	ITGA2B	0.969658	R-HSA-6802948	Signaling by high-kinase activity BRAF mutants	14	27	0.396571	3.18454e-06	6.10601e-05	THBS1_ITGA2B
THBS1	ITGA2B	0.969658	R-HSA-6802949	Signaling by RAS mutants	18	33	0.479677	8.94527e-08	3.11437e-06	THBS1_ITGA2B
THBS1	ITGA2B	0.969658	R-HSA-6802952	Signaling by BRAF and RAF fusions	28	51	0.4934	1.01574e-09	6.71914e-08	THBS1_ITGA2B
THBS1	ITGA2B	0.969658	R-HSA-6802955	Paradoxical activation of RAF signaling by kinase inactive BRAF	18	33	0.479677	8.94527e-08	3.11437e-06	THBS1_ITGA2B
THBS1	ITGA2B	0.969658	R-HSA-6802957	Oncogenic MAPK signaling	29	53	0.4934	5.69854e-10	3.86624e-08	THBS1_ITGA2B
THBS1	ITGA2B	0.969658	R-HSA-76005	Response to elevated platelet cytosolic Ca2+	10	19	0.629376	1.76022e-09	1.13599e-07	THBS1_ITGA2B
THBS1	ITGA2B	0.969658	R-HSA-8878171	Transcriptional regulation by RUNX1	42	77	0.337774	2.7673e-06	5.46438e-05	THBS1_ITGA2B
THBS1	ITGA2B	0.969658	R-HSA-8936459	RUNX1 regulates genes involved in megakaryocyte differentiation and platelet function	22	40	0.698181	2.97871e-16	3.03141e-14	THBS1_ITGA2B
THBS1	ITGA2B	0.969658	R-HSA-9607240	FLT3 Signaling	50	92	0.29522	1.65283e-05	0.000227862	THBS1_ITGA2B
THBS1	ITGA2B	0.969658	R-HSA-9649948	Signaling downstream of RAS mutants	18	33	0.479677	8.94527e-08	3.11437e-06	THBS1_ITGA2B
THBS1	ITGB1	0.962134	R-HSA-3000170	Syndecan interactions	2	4	0.650186	3.01798e-06	5.91523e-05	THBS1_ITGB1
THBS1	ITGB1	0.962134	R-HSA-6806834	Signaling by MET	18	34	0.465818	8.87868e-08	3.11437e-06	THBS1_ITGB1
THBS1	ITGB1	0.962134	R-HSA-8875878	MET promotes cell motility	8	15	0.630732	2.23813e-08	1.02105e-06	THBS1_ITGB1
THBS1	ITGB3	0.966851	R-HSA-194138	Signaling by VEGF	36	67	0.308447	1.58252e-05	0.000222731	THBS1_ITGB3
THBS1	ITGB3	0.966851	R-HSA-354194	GRB2:SOS provides linkage to MAPK signaling for Integrins	5	10	0.655349	4.70079e-08	1.93268e-06	THBS1_ITGB3
THBS1	ITGB3	0.966851	R-HSA-4420097	VEGFA-VEGFR2 Pathway	36	66	0.505567	8.7751e-12	7.73964e-10	THBS1_ITGB3
THBS1	ITGB3	0.966851	R-HSA-5673001	RAF/MAP kinase cascade	45	83	0.287886	3.16951e-05	0.000393733	THBS1_ITGB3
THBS1	ITGB3	0.966851	R-HSA-5674135	MAP2K and MAPK activation	14	26	0.412002	4.42334e-06	7.77677e-05	THBS1_ITGB3
THBS1	ITGB3	0.966851	R-HSA-5684996	MAPK1/MAPK3 signaling	47	86	0.281794	4.7358e-05	0.000544823	THBS1_ITGB3
THBS1	ITGB3	0.966851	R-HSA-6802946	Signaling by moderate kinase activity BRAF mutants	17	32	0.412002	1.53463e-06	3.44122e-05	THBS1_ITGB3
THBS1	ITGB3	0.966851	R-HSA-6802948	Signaling by high-kinase activity BRAF mutants	14	26	0.412002	4.42334e-06	7.77677e-05	THBS1_ITGB3
THBS1	ITGB3	0.966851	R-HSA-6802949	Signaling by RAS mutants	17	32	0.412002	1.53463e-06	3.44122e-05	THBS1_ITGB3
THBS1	ITGB3	0.966851	R-HSA-6802952	Signaling by BRAF and RAF fusions	27	50	0.464781	6.41686e-09	3.77311e-07	THBS1_ITGB3
THBS1	ITGB3	0.966851	R-HSA-6802955	Paradoxical activation of RAF signaling by kinase inactive BRAF	17	32	0.412002	1.53463e-06	3.44122e-05	THBS1_ITGB3
THBS1	ITGB3	0.966851	R-HSA-6802957	Oncogenic MAPK signaling	28	52	0.464781	3.94071e-09	2.42491e-07	THBS1_ITGB3
THBS1	ITGB3	0.966851	R-HSA-76005	Response to elevated platelet cytosolic Ca2+	11	20	0.599358	1.49466e-08	7.60553e-07	THBS1_ITGB3
THBS1	ITGB3	0.966851	R-HSA-9607240	FLT3 Signaling	50	91	0.281794	4.85649e-05	0.000556289	THBS1_ITGB3
THBS1	ITGB3	0.966851	R-HSA-9649948	Signaling downstream of RAS mutants	17	32	0.412002	1.53463e-06	3.44122e-05	THBS1_ITGB3
TLN1	ITGB3	0.959573	R-HSA-194138	Signaling by VEGF	36	67	0.308447	1.9912e-05	0.000262125	TLN1_ITGB3
TLN1	ITGB3	0.959573	R-HSA-354194	GRB2:SOS provides linkage to MAPK signaling for Integrins	5	10	0.655349	5.91474e-08	2.30153e-06	TLN1_ITGB3
TLN1	ITGB3	0.959573	R-HSA-4420097	VEGFA-VEGFR2 Pathway	36	66	0.505567	1.10412e-11	9.42421e-10	TLN1_ITGB3
TLN1	ITGB3	0.959573	R-HSA-5673001	RAF/MAP kinase cascade	45	83	0.287886	3.98801e-05	0.000470954	TLN1_ITGB3
TLN1	ITGB3	0.959573	R-HSA-5674135	MAP2K and MAPK activation	14	26	0.412002	5.56563e-06	9.20417e-05	TLN1_ITGB3
TLN1	ITGB3	0.959573	R-HSA-5684996	MAPK1/MAPK3 signaling	47	86	0.281794	5.95879e-05	0.000651527	TLN1_ITGB3
TLN1	ITGB3	0.959573	R-HSA-6802946	Signaling by moderate kinase activity BRAF mutants	17	32	0.412002	1.93094e-06	4.02305e-05	TLN1_ITGB3
TLN1	ITGB3	0.959573	R-HSA-6802948	Signaling by high-kinase activity BRAF mutants	14	26	0.412002	5.56563e-06	9.20417e-05	TLN1_ITGB3
TLN1	ITGB3	0.959573	R-HSA-6802949	Signaling by RAS mutants	17	32	0.412002	1.93094e-06	4.02305e-05	TLN1_ITGB3
TLN1	ITGB3	0.959573	R-HSA-6802952	Signaling by BRAF and RAF fusions	27	50	0.464781	8.07397e-09	4.54547e-07	TLN1_ITGB3
TLN1	ITGB3	0.959573	R-HSA-6802955	Paradoxical activation of RAF signaling by kinase inactive BRAF	17	32	0.412002	1.93094e-06	4.02305e-05	TLN1_ITGB3
TLN1	ITGB3	0.959573	R-HSA-6802957	Oncogenic MAPK signaling	28	52	0.464781	4.95837e-09	2.98178e-07	TLN1_ITGB3
TLN1	ITGB3	0.959573	R-HSA-76005	Response to elevated platelet cytosolic Ca2+	11	20	0.599358	1.88065e-08	9.0373e-07	TLN1_ITGB3
TLN1	ITGB3	0.959573	R-HSA-9607240	FLT3 Signaling	50	91	0.281794	6.11064e-05	0.000663497	TLN1_ITGB3
TLN1	ITGB3	0.959573	R-HSA-9649948	Signaling downstream of RAS mutants	17	32	0.412002	1.93094e-06	4.02305e-05	TLN1_ITGB3
VCAM1	ITGB2	0.328823	R-HSA-6785807	Interleukin-4 and Interleukin-13 signaling	31	58	0.40982	1.40025e-05	0.000199197	VCAM1_ITGB2
VCAN	ITGB1	0.310852	R-HSA-6806834	Signaling by MET	18	34	0.465818	1.72156e-05	0.000233603	VCAN_ITGB1
VCAN	ITGB1	0.310852	R-HSA-8875878	MET promotes cell motility	8	15	0.630732	4.3397e-06	7.77677e-05	VCAN_ITGB1
VCL	ITGB5	0.936282	R-HSA-445355	Smooth Muscle Contraction	13	24	0.348507	8.53132e-05	0.000892247	VCL_ITGB5
VEGFC	ITGB1	0.741804	R-HSA-3000170	Syndecan interactions	2	4	0.650186	5.32864e-05	0.000594979	VEGFC_ITGB1
VEGFC	ITGB1	0.741804	R-HSA-6806834	Signaling by MET	18	34	0.465818	1.56765e-06	3.48571e-05	VEGFC_ITGB1
VEGFC	ITGB1	0.741804	R-HSA-8875878	MET promotes cell motility	8	15	0.630732	3.95171e-07	1.14904e-05	VEGFC_ITGB1
VWF	GP1BA	0.770935	R-HSA-140837	Intrinsic Pathway of Fibrin Clot Formation	2	4	0.849886	5.74302e-07	1.58292e-05	VWF_GP1BA
VWF	GP1BA	0.770935	R-HSA-140877	Formation of Fibrin Clot (Clotting Cascade)	3	6	0.849886	3.99077e-08	1.70316e-06	VWF_GP1BA
VWF	GP1BA	0.770935	R-HSA-430116	GP1b-IX-V activation signalling	3	6	0.88322	9.65773e-09	5.32382e-07	VWF_GP1BA
VWF	GP1BA	0.770935	R-HSA-76009	Platelet Aggregation (Plug Formation)	12	22	0.826059	1.47632e-14	1.39512e-12	VWF_GP1BA
VWF	GP1BA	0.770935	R-HSA-8878171	Transcriptional regulation by RUNX1	42	77	0.360069	1.15691e-05	0.000172186	VWF_GP1BA
VWF	GP1BA	0.770935	R-HSA-8936459	RUNX1 regulates genes involved in megakaryocyte differentiation and platelet function	22	40	0.724429	2.65945e-16	2.81476e-14	VWF_GP1BA
VWF	ITGA2B	0.816286	R-HSA-114608	Platelet degranulation	8	15	0.629376	2.16191e-07	6.7299e-06	VWF_ITGA2B
VWF	ITGA2B	0.816286	R-HSA-354194	GRB2:SOS provides linkage to MAPK signaling for Integrins	6	11	0.809276	2.38438e-09	1.50216e-07	VWF_ITGA2B
VWF	ITGA2B	0.816286	R-HSA-5673001	RAF/MAP kinase cascade	46	84	0.358416	6.16897e-06	0.00010076	VWF_ITGA2B
VWF	ITGA2B	0.816286	R-HSA-5674135	MAP2K and MAPK activation	14	27	0.396571	3.75478e-05	0.00044753	VWF_ITGA2B
VWF	ITGA2B	0.816286	R-HSA-6802946	Signaling by moderate kinase activity BRAF mutants	18	33	0.479677	1.05471e-06	2.51419e-05	VWF_ITGA2B
VWF	ITGA2B	0.816286	R-HSA-6802948	Signaling by high-kinase activity BRAF mutants	14	27	0.396571	3.75478e-05	0.00044753	VWF_ITGA2B
VWF	ITGA2B	0.816286	R-HSA-6802949	Signaling by RAS mutants	18	33	0.479677	1.05471e-06	2.51419e-05	VWF_ITGA2B
VWF	ITGA2B	0.816286	R-HSA-6802952	Signaling by BRAF and RAF fusions	28	51	0.4934	1.19763e-08	6.21358e-07	VWF_ITGA2B
VWF	ITGA2B	0.816286	R-HSA-6802955	Paradoxical activation of RAF signaling by kinase inactive BRAF	18	33	0.479677	1.05471e-06	2.51419e-05	VWF_ITGA2B
VWF	ITGA2B	0.816286	R-HSA-6802957	Oncogenic MAPK signaling	29	53	0.4934	6.71896e-09	3.86486e-07	VWF_ITGA2B
VWF	ITGA2B	0.816286	R-HSA-76005	Response to elevated platelet cytosolic Ca2+	10	19	0.629376	2.07542e-08	9.63432e-07	VWF_ITGA2B
VWF	ITGA2B	0.816286	R-HSA-8878171	Transcriptional regulation by RUNX1	42	77	0.337774	3.26283e-05	0.000403432	VWF_ITGA2B
VWF	ITGA2B	0.816286	R-HSA-8936459	RUNX1 regulates genes involved in megakaryocyte differentiation and platelet function	22	40	0.698181	3.5121e-15	3.44186e-13	VWF_ITGA2B
VWF	ITGA2B	0.816286	R-HSA-9649948	Signaling downstream of RAS mutants	18	33	0.479677	1.05471e-06	2.51419e-05	VWF_ITGA2B
VWF	ITGB3	0.803541	R-HSA-354194	GRB2:SOS provides linkage to MAPK signaling for Integrins	5	10	0.655349	5.66345e-07	1.57742e-05	VWF_ITGB3
VWF	ITGB3	0.803541	R-HSA-4420097	VEGFA-VEGFR2 Pathway	36	66	0.505567	1.05721e-10	7.77051e-09	VWF_ITGB3
VWF	ITGB3	0.803541	R-HSA-5674135	MAP2K and MAPK activation	14	26	0.412002	5.32918e-05	0.000594979	VWF_ITGB3
VWF	ITGB3	0.803541	R-HSA-6802946	Signaling by moderate kinase activity BRAF mutants	17	32	0.412002	1.84891e-05	0.00024461	VWF_ITGB3
VWF	ITGB3	0.803541	R-HSA-6802948	Signaling by high-kinase activity BRAF mutants	14	26	0.412002	5.32918e-05	0.000594979	VWF_ITGB3
VWF	ITGB3	0.803541	R-HSA-6802949	Signaling by RAS mutants	17	32	0.412002	1.84891e-05	0.00024461	VWF_ITGB3
VWF	ITGB3	0.803541	R-HSA-6802952	Signaling by BRAF and RAF fusions	27	50	0.464781	7.73094e-08	2.9223e-06	VWF_ITGB3
VWF	ITGB3	0.803541	R-HSA-6802955	Paradoxical activation of RAF signaling by kinase inactive BRAF	17	32	0.412002	1.84891e-05	0.00024461	VWF_ITGB3
VWF	ITGB3	0.803541	R-HSA-6802957	Oncogenic MAPK signaling	28	52	0.464781	4.74771e-08	1.93268e-06	VWF_ITGB3
VWF	ITGB3	0.803541	R-HSA-76005	Response to elevated platelet cytosolic Ca2+	11	20	0.599358	1.80075e-07	5.81071e-06	VWF_ITGB3
VWF	ITGB3	0.803541	R-HSA-9649948	Signaling downstream of RAS mutants	17	32	0.412002	1.84891e-05	0.00024461	VWF_ITGB3
SYK	FCGR2A	0.398742	R-HSA-2029480	Fcgamma receptor (FCGR) dependent phagocytosis	35	64	0.458647	2.27394e-07	6.93911e-06	SYK_FCGR2A
SYK	FCGR2A	0.398742	R-HSA-2029482	Regulation of actin dynamics for phagocytic cup formation	25	47	0.458647	1.63694e-06	3.593e-05	SYK_FCGR2A
SYK	FCGR2A	0.398742	R-HSA-9662851	Anti-inflammatory response favouring Leishmania parasite infection	19	35	0.443149	6.14349e-05	0.000663497	SYK_FCGR2A
SYK	FCGR2A	0.398742	R-HSA-9664433	Leishmania parasite growth and survival	19	35	0.443149	6.14349e-05	0.000663497	SYK_FCGR2A
CD22	PTPRC	0.489746	R-HSA-202403	TCR signaling	26	49	0.400494	3.06596e-05	0.000383098	CD22_PTPRC
MRC1	PTPRC	0.348236	R-HSA-202403	TCR signaling	26	49	0.400494	5.80021e-05	0.00063682	MRC1_PTPRC
TIMP1	CD63	0.764116	GO:0016477	cell migration	23	42	0.38085	6.4753e-05	0.000696489	TIMP1_CD63

## Sheet: LC LRIs (Zhu et al., 2021)
L	R	LR.corr	pw.id	pw.name	rank	len	rank.corr	pval	qval	lr
ADAM12	SDC4	0.44667	R-HSA-3000170	Syndecan interactions	2	4	0.761345	0.000198321	0.000944924	ADAM12_SDC4
ADAM12	SDC4	0.44667	R-HSA-3000171	Non-integrin membrane-ECM interactions	2	4	0.761345	0.000198321	0.000944924	ADAM12_SDC4
ADCYAP1	ADCYAP1R1	0.863266	R-HSA-373080	Class B/2 (Secretin family receptors)	13	24	0.61103	2.62014e-06	2.06329e-05	ADCYAP1_ADCYAP1R1
ADCYAP1	ADCYAP1R1	0.863266	R-HSA-418555	G alpha (s) signalling events	37	68	0.744247	1.79292e-21	1.09813e-19	ADCYAP1_ADCYAP1R1
ADCYAP1	ADRB2	0.641179	R-HSA-418555	G alpha (s) signalling events	40	73	0.613561	7.33724e-11	1.2489e-09	ADCYAP1_ADRB2
ADCYAP1	ADRB3	0.852002	R-HSA-418555	G alpha (s) signalling events	36	67	0.661812	2.68922e-14	7.24471e-13	ADCYAP1_ADRB3
ADCYAP1	PTH1R	0.745754	R-HSA-373080	Class B/2 (Secretin family receptors)	13	24	0.648618	1.31558e-06	1.09749e-05	ADCYAP1_PTH1R
ADCYAP1	PTH1R	0.745754	R-HSA-418555	G alpha (s) signalling events	37	68	0.7367	5.2428e-20	2.57328e-18	ADCYAP1_PTH1R
ADCYAP1	SCTR	0.846898	R-HSA-373080	Class B/2 (Secretin family receptors)	13	25	0.617341	7.22449e-07	6.4552e-06	ADCYAP1_SCTR
ADCYAP1	SCTR	0.846898	R-HSA-418555	G alpha (s) signalling events	38	70	0.756742	1.94297e-23	1.45035e-21	ADCYAP1_SCTR
ADCYAP1	TSHR	0.75742	R-HSA-418555	G alpha (s) signalling events	37	68	0.727908	3.32594e-19	1.48035e-17	ADCYAP1_TSHR
ADCYAP1	VIPR1	0.717076	R-HSA-418555	G alpha (s) signalling events	37	68	0.708149	3.52357e-17	1.2625e-15	ADCYAP1_VIPR1
ADCYAP1	VIPR2	0.794709	R-HSA-373080	Class B/2 (Secretin family receptors)	13	24	0.594313	1.27995e-05	8.438e-05	ADCYAP1_VIPR2
ADCYAP1	VIPR2	0.794709	R-HSA-418555	G alpha (s) signalling events	37	69	0.694756	4.05444e-17	1.44548e-15	ADCYAP1_VIPR2
ADM2	ADCYAP1R1	0.859327	R-HSA-373080	Class B/2 (Secretin family receptors)	13	24	0.61103	2.79854e-06	2.18934e-05	ADM2_ADCYAP1R1
ADM2	ADCYAP1R1	0.859327	R-HSA-418555	G alpha (s) signalling events	37	68	0.744247	1.915e-21	1.16296e-19	ADM2_ADCYAP1R1
ADM2	ADRB2	0.62952	R-HSA-418555	G alpha (s) signalling events	40	73	0.613561	7.70275e-11	1.30184e-09	ADM2_ADRB2
ADM2	ADRB3	0.775502	R-HSA-418555	G alpha (s) signalling events	36	67	0.661812	6.69282e-14	1.69473e-12	ADM2_ADRB3
ADM2	CALCR	0.814268	R-HSA-373080	Class B/2 (Secretin family receptors)	14	27	0.505454	5.57481e-05	0.000299918	ADM2_CALCR
ADM2	CALCR	0.814268	R-HSA-418555	G alpha (s) signalling events	39	72	0.784444	3.93648e-28	6.00188e-26	ADM2_CALCR
ADM2	PTH1R	0.842978	R-HSA-373080	Class B/2 (Secretin family receptors)	13	24	0.648618	5.07361e-07	4.65525e-06	ADM2_PTH1R
ADM2	PTH1R	0.842978	R-HSA-418555	G alpha (s) signalling events	37	68	0.7367	2.02192e-20	1.0576e-18	ADM2_PTH1R
ADM2	RAMP1	0.790761	R-HSA-418555	G alpha (s) signalling events	39	71	0.58126	1.60722e-09	2.21487e-08	ADM2_RAMP1
ADM2	TSHR	0.765502	R-HSA-418555	G alpha (s) signalling events	37	68	0.727908	3.12521e-19	1.40851e-17	ADM2_TSHR
ADM2	VIPR1	0.801423	R-HSA-373080	Class B/2 (Secretin family receptors)	13	24	0.516983	0.00015472	0.000755262	ADM2_VIPR1
ADM2	VIPR1	0.801423	R-HSA-418555	G alpha (s) signalling events	37	68	0.708149	1.77906e-17	6.78125e-16	ADM2_VIPR1
ADM	ADCYAP1R1	0.812302	R-HSA-373080	Class B/2 (Secretin family receptors)	13	24	0.61103	5.36038e-06	3.96823e-05	ADM_ADCYAP1R1
ADM	ADCYAP1R1	0.812302	R-HSA-418555	G alpha (s) signalling events	37	68	0.744247	3.66804e-21	2.10281e-19	ADM_ADCYAP1R1
ADM	ADRB2	0.594799	R-HSA-418555	G alpha (s) signalling events	40	73	0.613561	8.76067e-11	1.45322e-09	ADM_ADRB2
ADM	ADRB3	0.666459	R-HSA-418555	G alpha (s) signalling events	36	67	0.661812	1.34876e-13	3.28749e-12	ADM_ADRB3
ADM	CALCR	0.585005	R-HSA-418555	G alpha (s) signalling events	39	72	0.784444	1.61209e-27	2.17967e-25	ADM_CALCR
ADM	PTH1R	0.763249	R-HSA-373080	Class B/2 (Secretin family receptors)	13	24	0.648618	1.16832e-06	9.95499e-06	ADM_PTH1R
ADM	PTH1R	0.763249	R-HSA-418555	G alpha (s) signalling events	37	68	0.7367	4.65593e-20	2.31697e-18	ADM_PTH1R
ADM	TSHR	0.70204	R-HSA-418555	G alpha (s) signalling events	37	68	0.727908	4.90621e-19	2.14377e-17	ADM_TSHR
ADM	VIPR1	0.761878	R-HSA-418555	G alpha (s) signalling events	37	68	0.708149	2.54057e-17	9.43304e-16	ADM_VIPR1
AGRN	ATP1A3	0.897878	R-HSA-5576891	Cardiac conduction	58	106	0.838507	1.14362e-54	2.73172e-51	AGRN_ATP1A3
AGRN	ATP1A3	0.897878	R-HSA-5578775	Ion homeostasis	21	39	0.654433	7.1325e-10	1.05182e-08	AGRN_ATP1A3
AGRN	ATP1A3	0.897878	R-HSA-936837	Ion transport by P-type ATPases	15	28	0.741902	8.87124e-12	1.76098e-10	AGRN_ATP1A3
AGRN	ATP1A3	0.897878	R-HSA-983712	Ion channel transport	52	96	0.808223	2.14682e-43	2.56402e-40	AGRN_ATP1A3
AGRN	LRP1	0.690713	R-HSA-196854	Metabolism of vitamins and cofactors	54	99	0.418487	3.01871e-05	0.000174614	AGRN_LRP1
AGRN	LRP1	0.690713	R-HSA-2187338	Visual phototransduction	24	45	0.481709	5.31182e-05	0.000287713	AGRN_LRP1
AGRN	LRP2	0.797167	R-HSA-196854	Metabolism of vitamins and cofactors	51	93	0.594951	3.2079e-12	6.68251e-11	AGRN_LRP2
AGRN	LRP2	0.797167	R-HSA-2187338	Visual phototransduction	22	40	0.783942	6.54582e-17	2.23368e-15	AGRN_LRP2
AGRN	LRP2	0.797167	R-HSA-6806667	Metabolism of fat-soluble vitamins	10	19	0.745737	4.40701e-09	5.71078e-08	AGRN_LRP2
AGRN	LRP2	0.797167	R-HSA-8856825	Cargo recognition for clathrin-mediated endocytosis	40	74	0.449484	8.95031e-06	6.17899e-05	AGRN_LRP2
AGRN	LRP2	0.797167	R-HSA-975634	Retinoid metabolism and transport	10	19	0.745737	4.40701e-09	5.71078e-08	AGRN_LRP2
AGT	AGTR1	0.638554	R-HSA-8856825	Cargo recognition for clathrin-mediated endocytosis	42	78	0.443931	2.47737e-05	0.000146839	AGT_AGTR1
AGT	LRP2	0.818406	R-HSA-196854	Metabolism of vitamins and cofactors	51	93	0.594951	2.58984e-12	5.42655e-11	AGT_LRP2
AGT	LRP2	0.818406	R-HSA-2187338	Visual phototransduction	22	40	0.783942	5.28464e-17	1.82066e-15	AGT_LRP2
AGT	LRP2	0.818406	R-HSA-6806667	Metabolism of fat-soluble vitamins	10	19	0.745737	3.55792e-09	4.64409e-08	AGT_LRP2
AGT	LRP2	0.818406	R-HSA-8856825	Cargo recognition for clathrin-mediated endocytosis	40	74	0.449484	7.22587e-06	5.14369e-05	AGT_LRP2
AGT	LRP2	0.818406	R-HSA-975634	Retinoid metabolism and transport	10	19	0.745737	3.55792e-09	4.64409e-08	AGT_LRP2
AHSG	INSR	0.749054	R-HSA-199418	Negative regulation of the PI3K/AKT network	44	81	0.500526	2.72319e-07	2.61237e-06	AHSG_INSR
AHSG	INSR	0.749054	R-HSA-6811558	PI5P, PP2A and IER3 Regulate PI3K/AKT Signaling	42	78	0.500526	2.63482e-07	2.5412e-06	AHSG_INSR
AMH	EGFR	0.647682	R-HSA-8847993	ERBB2 Activates PTK6 Signaling	3	6	0.757722	2.60289e-05	0.000152759	AMH_EGFR
AMH	EGFR	0.647682	R-HSA-8866910	TFAP2 (AP-2) family regulates transcription of growth factors and their receptors	2	4	0.789746	4.32882e-05	0.00024092	AMH_EGFR
AMH	EGFR	0.647682	R-HSA-9012852	Signaling by NOTCH3	11	21	0.59224	4.26906e-05	0.000238256	AMH_EGFR
APOA1	LDLR	0.337699	R-HSA-196854	Metabolism of vitamins and cofactors	54	99	0.571109	8.20035e-11	1.3762e-09	APOA1_LDLR
APOA1	LDLR	0.337699	R-HSA-2187338	Visual phototransduction	24	45	0.689544	2.5975e-11	4.70043e-10	APOA1_LDLR
APOA1	LDLR	0.337699	R-HSA-6806667	Metabolism of fat-soluble vitamins	13	24	0.673198	1.2367e-06	1.04261e-05	APOA1_LDLR
APOA1	LDLR	0.337699	R-HSA-975634	Retinoid metabolism and transport	13	24	0.673198	1.2367e-06	1.04261e-05	APOA1_LDLR
APOA1	LRP2	0.45964	R-HSA-196854	Metabolism of vitamins and cofactors	51	93	0.594951	1.51984e-11	2.90431e-10	APOA1_LRP2
APOA1	LRP2	0.45964	R-HSA-2187338	Visual phototransduction	22	40	0.783942	3.10128e-16	9.74727e-15	APOA1_LRP2
APOA1	LRP2	0.45964	R-HSA-6806667	Metabolism of fat-soluble vitamins	10	19	0.745737	2.08795e-08	2.44083e-07	APOA1_LRP2
APOA1	LRP2	0.45964	R-HSA-8856825	Cargo recognition for clathrin-mediated endocytosis	40	74	0.449484	4.24048e-05	0.00023703	APOA1_LRP2
APOA1	LRP2	0.45964	R-HSA-975634	Retinoid metabolism and transport	10	19	0.745737	2.08795e-08	2.44083e-07	APOA1_LRP2
APOA2	LDLR	0.359355	R-HSA-196854	Metabolism of vitamins and cofactors	54	99	0.571109	7.80196e-11	1.3155e-09	APOA2_LDLR
APOA2	LDLR	0.359355	R-HSA-2187338	Visual phototransduction	24	45	0.689544	2.47131e-11	4.50621e-10	APOA2_LDLR
APOA2	LDLR	0.359355	R-HSA-6806667	Metabolism of fat-soluble vitamins	13	24	0.673198	1.17662e-06	9.96275e-06	APOA2_LDLR
APOA2	LDLR	0.359355	R-HSA-975634	Retinoid metabolism and transport	13	24	0.673198	1.17662e-06	9.96275e-06	APOA2_LDLR
APOA2	LRP2	0.347649	R-HSA-196854	Metabolism of vitamins and cofactors	51	93	0.594951	1.92529e-11	3.63069e-10	APOA2_LRP2
APOA2	LRP2	0.347649	R-HSA-2187338	Visual phototransduction	22	40	0.783942	3.92861e-16	1.21872e-14	APOA2_LRP2
APOA2	LRP2	0.347649	R-HSA-6806667	Metabolism of fat-soluble vitamins	10	19	0.745737	2.64496e-08	3.04723e-07	APOA2_LRP2
APOA2	LRP2	0.347649	R-HSA-8856825	Cargo recognition for clathrin-mediated endocytosis	40	74	0.449484	5.37172e-05	0.000290738	APOA2_LRP2
APOA2	LRP2	0.347649	R-HSA-975634	Retinoid metabolism and transport	10	19	0.745737	2.64496e-08	3.04723e-07	APOA2_LRP2
APOA4	LDLR	0.827016	R-HSA-196854	Metabolism of vitamins and cofactors	54	99	0.571109	9.78438e-12	1.92623e-10	APOA4_LDLR
APOA4	LDLR	0.827016	R-HSA-2187338	Visual phototransduction	24	45	0.689544	3.09926e-12	6.475e-11	APOA4_LDLR
APOA4	LDLR	0.827016	R-HSA-6806667	Metabolism of fat-soluble vitamins	13	24	0.673198	1.47559e-07	1.47477e-06	APOA4_LDLR
APOA4	LDLR	0.827016	R-HSA-975634	Retinoid metabolism and transport	13	24	0.673198	1.47559e-07	1.47477e-06	APOA4_LDLR
APOA4	LRP1	0.637024	R-HSA-196854	Metabolism of vitamins and cofactors	54	99	0.418487	3.84657e-05	0.000217902	APOA4_LRP1
APOA4	LRP1	0.637024	R-HSA-2187338	Visual phototransduction	24	45	0.481709	6.76856e-05	0.000357169	APOA4_LRP1
APOA4	LRP2	0.784943	R-HSA-196854	Metabolism of vitamins and cofactors	51	93	0.594951	3.5956e-12	7.46843e-11	APOA4_LRP2
APOA4	LRP2	0.784943	R-HSA-2187338	Visual phototransduction	22	40	0.783942	7.33693e-17	2.48002e-15	APOA4_LRP2
APOA4	LRP2	0.784943	R-HSA-6806667	Metabolism of fat-soluble vitamins	10	19	0.745737	4.93963e-09	6.32096e-08	APOA4_LRP2
APOA4	LRP2	0.784943	R-HSA-8856825	Cargo recognition for clathrin-mediated endocytosis	40	74	0.449484	1.0032e-05	6.80128e-05	APOA4_LRP2
APOA4	LRP2	0.784943	R-HSA-975634	Retinoid metabolism and transport	10	19	0.745737	4.93963e-09	6.32096e-08	APOA4_LRP2
APOB	CALCR	0.382441	R-HSA-418555	G alpha (s) signalling events	39	72	0.784444	2.59295e-27	3.04608e-25	APOB_CALCR
APOB	LDLR	0.307919	R-HSA-196854	Metabolism of vitamins and cofactors	54	99	0.571109	8.67492e-11	1.44233e-09	APOB_LDLR
APOB	LDLR	0.307919	R-HSA-2187338	Visual phototransduction	24	45	0.689544	2.74783e-11	4.94747e-10	APOB_LDLR
APOB	LDLR	0.307919	R-HSA-6806667	Metabolism of fat-soluble vitamins	13	24	0.673198	1.30827e-06	1.09267e-05	APOB_LDLR
APOB	LDLR	0.307919	R-HSA-975634	Retinoid metabolism and transport	13	24	0.673198	1.30827e-06	1.09267e-05	APOB_LDLR
APOB	LRP2	0.321123	R-HSA-196854	Metabolism of vitamins and cofactors	51	93	0.594951	2.03865e-11	3.81435e-10	APOB_LRP2
APOB	LRP2	0.321123	R-HSA-2187338	Visual phototransduction	22	40	0.783942	4.15993e-16	1.28492e-14	APOB_LRP2
APOB	LRP2	0.321123	R-HSA-6806667	Metabolism of fat-soluble vitamins	10	19	0.745737	2.80069e-08	3.19074e-07	APOB_LRP2
APOB	LRP2	0.321123	R-HSA-8856825	Cargo recognition for clathrin-mediated endocytosis	40	74	0.449484	5.68801e-05	0.000305778	APOB_LRP2
APOB	LRP2	0.321123	R-HSA-975634	Retinoid metabolism and transport	10	19	0.745737	2.80069e-08	3.19074e-07	APOB_LRP2
APOB	LRP8	0.272549	R-HSA-196854	Metabolism of vitamins and cofactors	55	101	0.501331	1.17598e-07	1.21252e-06	APOB_LRP8
APOB	LRP8	0.272549	R-HSA-2187338	Visual phototransduction	25	47	0.502404	4.86933e-05	0.000266771	APOB_LRP8
APOC2	LDLR	0.407706	R-HSA-196854	Metabolism of vitamins and cofactors	54	99	0.571109	7.0514e-11	1.2031e-09	APOC2_LDLR
APOC2	LDLR	0.407706	R-HSA-2187338	Visual phototransduction	24	45	0.689544	2.23357e-11	4.10118e-10	APOC2_LDLR
APOC2	LDLR	0.407706	R-HSA-6806667	Metabolism of fat-soluble vitamins	13	24	0.673198	1.06343e-06	9.11547e-06	APOC2_LDLR
APOC2	LDLR	0.407706	R-HSA-975634	Retinoid metabolism and transport	13	24	0.673198	1.06343e-06	9.11547e-06	APOC2_LDLR
APOC2	LRP2	0.373623	R-HSA-196854	Metabolism of vitamins and cofactors	51	93	0.594951	1.83094e-11	3.46187e-10	APOC2_LRP2
APOC2	LRP2	0.373623	R-HSA-2187338	Visual phototransduction	22	40	0.783942	3.73608e-16	1.16403e-14	APOC2_LRP2
APOC2	LRP2	0.373623	R-HSA-6806667	Metabolism of fat-soluble vitamins	10	19	0.745737	2.51534e-08	2.90805e-07	APOC2_LRP2
APOC2	LRP2	0.373623	R-HSA-8856825	Cargo recognition for clathrin-mediated endocytosis	40	74	0.449484	5.10847e-05	0.000277749	APOC2_LRP2
APOC2	LRP2	0.373623	R-HSA-975634	Retinoid metabolism and transport	10	19	0.745737	2.51534e-08	2.90805e-07	APOC2_LRP2
APOE	LRP5	0.328875	R-HSA-3772470	Negative regulation of TCF-dependent signaling by WNT ligand antagonists	2	4	0.808403	4.56031e-05	0.000251766	APOE_LRP5
APOE	LRP5	0.328875	R-HSA-4641263	Regulation of FZD by ubiquitination	3	6	0.733539	0.000160448	0.000782156	APOE_LRP5
APOE	LRP8	0.261591	R-HSA-196854	Metabolism of vitamins and cofactors	55	101	0.501331	1.20186e-07	1.2286e-06	APOE_LRP8
APOE	LRP8	0.261591	R-HSA-2187338	Visual phototransduction	25	47	0.502404	4.9765e-05	0.000271811	APOE_LRP8
AREG	EGFR	0.492732	R-HSA-8847993	ERBB2 Activates PTK6 Signaling	3	6	0.757722	4.15242e-05	0.000232471	AREG_EGFR
AREG	EGFR	0.492732	R-HSA-8866910	TFAP2 (AP-2) family regulates transcription of growth factors and their receptors	2	4	0.789746	6.90582e-05	0.000362543	AREG_EGFR
AREG	EGFR	0.492732	R-HSA-9012852	Signaling by NOTCH3	11	21	0.59224	6.81047e-05	0.000358852	AREG_EGFR
ARTN	GFRA1	0.702801	R-HSA-419037	NCAM1 interactions	3	7	0.809947	7.31378e-08	7.85765e-07	ARTN_GFRA1
ARTN	GFRA2	0.828943	R-HSA-375165	NCAM signaling for neurite out-growth	8	16	0.641146	3.12953e-06	2.43535e-05	ARTN_GFRA2
ARTN	GFRA2	0.828943	R-HSA-419037	NCAM1 interactions	4	8	0.861749	1.22519e-09	1.71145e-08	ARTN_GFRA2
AVP	ADCYAP1R1	0.821033	R-HSA-373080	Class B/2 (Secretin family receptors)	13	24	0.61103	4.88797e-06	3.66777e-05	AVP_ADCYAP1R1
AVP	ADCYAP1R1	0.821033	R-HSA-418555	G alpha (s) signalling events	37	68	0.744247	3.34477e-21	1.94867e-19	AVP_ADCYAP1R1
AVP	ADRB2	0.631464	R-HSA-418555	G alpha (s) signalling events	40	73	0.613561	7.70275e-11	1.30184e-09	AVP_ADRB2
AVP	ADRB3	0.800444	R-HSA-418555	G alpha (s) signalling events	36	67	0.661812	5.16398e-14	1.34076e-12	AVP_ADRB3
AVP	AVPR1B	0.690681	R-HSA-5619115	Disorders of transmembrane transporters	26	49	0.654842	1.08853e-10	1.77281e-09	AVP_AVPR1B
AVP	LDLR	0.605958	R-HSA-196854	Metabolism of vitamins and cofactors	54	99	0.571109	4.26617e-11	7.54848e-10	AVP_LDLR
AVP	LDLR	0.605958	R-HSA-2187338	Visual phototransduction	24	45	0.689544	1.35133e-11	2.60313e-10	AVP_LDLR
AVP	LDLR	0.605958	R-HSA-6806667	Metabolism of fat-soluble vitamins	13	24	0.673198	6.43386e-07	5.78482e-06	AVP_LDLR
AVP	LDLR	0.605958	R-HSA-975634	Retinoid metabolism and transport	13	24	0.673198	6.43386e-07	5.78482e-06	AVP_LDLR
AVP	LRP2	0.717033	R-HSA-196854	Metabolism of vitamins and cofactors	51	93	0.594951	6.10263e-12	1.22841e-10	AVP_LRP2
AVP	LRP2	0.717033	R-HSA-2187338	Visual phototransduction	22	40	0.783942	1.24526e-16	4.09336e-15	AVP_LRP2
AVP	LRP2	0.717033	R-HSA-6806667	Metabolism of fat-soluble vitamins	10	19	0.745737	8.38378e-09	1.04484e-07	AVP_LRP2
AVP	LRP2	0.717033	R-HSA-8856825	Cargo recognition for clathrin-mediated endocytosis	40	74	0.449484	1.70269e-05	0.000106656	AVP_LRP2
AVP	LRP2	0.717033	R-HSA-975634	Retinoid metabolism and transport	10	19	0.745737	8.38378e-09	1.04484e-07	AVP_LRP2
AVP	PTH1R	0.65805	R-HSA-373080	Class B/2 (Secretin family receptors)	13	24	0.648618	2.21709e-06	1.76926e-05	AVP_PTH1R
AVP	PTH1R	0.65805	R-HSA-418555	G alpha (s) signalling events	37	68	0.7367	8.83547e-20	4.16546e-18	AVP_PTH1R
AVP	TSHR	0.538303	R-HSA-418555	G alpha (s) signalling events	37	68	0.727908	9.18495e-19	3.87173e-17	AVP_TSHR
AVP	VIPR1	0.795507	R-HSA-373080	Class B/2 (Secretin family receptors)	13	24	0.516983	0.000167508	0.000813805	AVP_VIPR1
AVP	VIPR1	0.795507	R-HSA-418555	G alpha (s) signalling events	37	68	0.708149	1.9261e-17	7.26444e-16	AVP_VIPR1
BCAN	EGFR	0.842945	R-HSA-1963640	GRB2 events in ERBB2 signaling	4	8	0.591371	0.000197148	0.000941213	BCAN_EGFR
BCAN	EGFR	0.842945	R-HSA-8847993	ERBB2 Activates PTK6 Signaling	3	6	0.757722	5.65077e-06	4.15743e-05	BCAN_EGFR
BCAN	EGFR	0.842945	R-HSA-8866910	TFAP2 (AP-2) family regulates transcription of growth factors and their receptors	2	4	0.789746	9.3977e-06	6.43608e-05	BCAN_EGFR
BCAN	EGFR	0.842945	R-HSA-9012852	Signaling by NOTCH3	11	21	0.59224	9.26794e-06	6.37983e-05	BCAN_EGFR
BCAN	NRCAM	0.6991	R-HSA-373760	L1CAM interactions	30	55	0.640103	2.24967e-10	3.5276e-09	BCAN_NRCAM
BCAN	NRCAM	0.6991	R-HSA-445095	Interaction between L1 and Ankyrins	14	27	0.716822	8.6775e-10	1.24615e-08	BCAN_NRCAM
BDNF	NTRK2	0.769724	R-HSA-187015	Activation of TRKA receptors	2	4	0.737983	0.000103095	0.0005247	BDNF_NTRK2
BDNF	NTRK2	0.769724	R-HSA-187024	NGF-independant TRKA activation	2	4	0.737983	0.000103095	0.0005247	BDNF_NTRK2
BMP2	ACVR2B	0.83093	R-HSA-1181150	Signaling by NODAL	4	8	0.603361	0.000185599	0.000892022	BMP2_ACVR2B
BMP2	ACVR2B	0.83093	R-HSA-1433617	Regulation of signaling by NODAL	2	4	0.682835	0.000201137	0.000956433	BMP2_ACVR2B
BMP7	ACVR2B	0.823238	R-HSA-1181150	Signaling by NODAL	4	8	0.603361	0.000204736	0.000972903	BMP7_ACVR2B
BTC	EGFR	0.810416	R-HSA-8847993	ERBB2 Activates PTK6 Signaling	3	6	0.757722	8.37566e-06	5.87855e-05	BTC_EGFR
BTC	EGFR	0.810416	R-HSA-8866910	TFAP2 (AP-2) family regulates transcription of growth factors and their receptors	2	4	0.789746	1.39294e-05	9.00887e-05	BTC_EGFR
BTC	EGFR	0.810416	R-HSA-9012852	Signaling by NOTCH3	11	21	0.59224	1.37371e-05	8.91974e-05	BTC_EGFR
BTC	ERBB2	0.655612	R-HSA-8866910	TFAP2 (AP-2) family regulates transcription of growth factors and their receptors	4	8	0.753189	7.37962e-06	5.24627e-05	BTC_ERBB2
C1QB	LRP1	0.313467	R-HSA-196854	Metabolism of vitamins and cofactors	54	99	0.418487	8.7549e-05	0.000450701	C1QB_LRP1
C1QB	LRP1	0.313467	R-HSA-2187338	Visual phototransduction	24	45	0.481709	0.000154054	0.000752524	C1QB_LRP1
C3	LRP1	0.368908	R-HSA-196854	Metabolism of vitamins and cofactors	54	99	0.418487	7.80405e-05	0.000404952	C3_LRP1
C3	LRP1	0.368908	R-HSA-2187338	Visual phototransduction	24	45	0.481709	0.000137323	0.000677723	C3_LRP1
CALCA	ADCYAP1R1	0.801682	R-HSA-373080	Class B/2 (Secretin family receptors)	13	24	0.61103	6.09426e-06	4.43816e-05	CALCA_ADCYAP1R1
CALCA	ADCYAP1R1	0.801682	R-HSA-418555	G alpha (s) signalling events	37	68	0.744247	4.17022e-21	2.35306e-19	CALCA_ADCYAP1R1
CALCA	ADRB2	0.655434	R-HSA-418555	G alpha (s) signalling events	40	73	0.613561	6.96785e-11	1.19169e-09	CALCA_ADRB2
CALCA	ADRB3	0.645299	R-HSA-418555	G alpha (s) signalling events	36	67	0.661812	1.47513e-13	3.58333e-12	CALCA_ADRB3
CALCA	CALCR	0.720955	R-HSA-373080	Class B/2 (Secretin family receptors)	14	27	0.505454	0.000122525	0.000613566	CALCA_CALCR
CALCA	CALCR	0.720955	R-HSA-418555	G alpha (s) signalling events	39	72	0.784444	8.65172e-28	1.21565e-25	CALCA_CALCR
CALCA	PTH1R	0.721749	R-HSA-373080	Class B/2 (Secretin family receptors)	13	24	0.648618	1.58157e-06	1.29674e-05	CALCA_PTH1R
CALCA	PTH1R	0.721749	R-HSA-418555	G alpha (s) signalling events	37	68	0.7367	6.30281e-20	3.03127e-18	CALCA_PTH1R
CALCA	RAMP1	0.581089	R-HSA-418555	G alpha (s) signalling events	39	71	0.58126	5.21039e-09	6.64371e-08	CALCA_RAMP1
CALCA	TSHR	0.785509	R-HSA-418555	G alpha (s) signalling events	37	68	0.727908	2.63553e-19	1.19533e-17	CALCA_TSHR
CALCA	VIPR1	0.718015	R-HSA-418555	G alpha (s) signalling events	37	68	0.708149	3.52357e-17	1.2625e-15	CALCA_VIPR1
CALCB	ADCYAP1R1	0.800341	R-HSA-373080	Class B/2 (Secretin family receptors)	13	24	0.61103	6.34479e-06	4.57873e-05	CALCB_ADCYAP1R1
CALCB	ADCYAP1R1	0.800341	R-HSA-418555	G alpha (s) signalling events	37	68	0.744247	4.34166e-21	2.43065e-19	CALCB_ADCYAP1R1
CALCB	ADRB2	0.746862	R-HSA-418555	G alpha (s) signalling events	40	73	0.613561	4.0612e-11	7.2036e-10	CALCB_ADRB2
CALCB	ADRB3	0.784067	R-HSA-418555	G alpha (s) signalling events	36	67	0.661812	6.24653e-14	1.59298e-12	CALCB_ADRB3
CALCB	CALCR	0.660127	R-HSA-373080	Class B/2 (Secretin family receptors)	14	27	0.505454	0.000168651	0.000818251	CALCB_CALCR
CALCB	CALCR	0.660127	R-HSA-418555	G alpha (s) signalling events	39	72	0.784444	1.19088e-27	1.64113e-25	CALCB_CALCR
CALCB	PTH1R	0.798003	R-HSA-373080	Class B/2 (Secretin family receptors)	13	24	0.648618	8.51756e-07	7.4526e-06	CALCB_PTH1R
CALCB	PTH1R	0.798003	R-HSA-418555	G alpha (s) signalling events	37	68	0.7367	3.39439e-20	1.70099e-18	CALCB_PTH1R
CALCB	RAMP1	0.61857	R-HSA-418555	G alpha (s) signalling events	39	71	0.58126	4.56248e-09	5.86979e-08	CALCB_RAMP1
CALCB	TSHR	0.627546	R-HSA-418555	G alpha (s) signalling events	37	68	0.727908	6.9962e-19	3.00208e-17	CALCB_TSHR
CALCB	VIPR1	0.823002	R-HSA-373080	Class B/2 (Secretin family receptors)	13	24	0.516983	0.000124095	0.000619697	CALCB_VIPR1
CALCB	VIPR1	0.823002	R-HSA-418555	G alpha (s) signalling events	37	68	0.708149	1.42691e-17	5.52717e-16	CALCB_VIPR1
CALM1	GP6	0.851821	R-HSA-114604	GPVI-mediated activation cascade	12	22	0.587955	1.51113e-05	9.6945e-05	CALM1_GP6
CALM1	MYLK	0.87507	R-HSA-5627123	RHO GTPases activate PAKs	9	18	0.564706	1.27293e-05	8.41498e-05	CALM1_MYLK
CALM2	GP6	0.647899	R-HSA-114604	GPVI-mediated activation cascade	12	22	0.587955	8.14759e-05	0.000421253	CALM2_GP6
CALM2	MYLK	0.766106	R-HSA-5627123	RHO GTPases activate PAKs	9	18	0.564706	5.05531e-05	0.000275067	CALM2_MYLK
CALM3	GP6	0.909244	R-HSA-114604	GPVI-mediated activation cascade	12	22	0.587955	5.20336e-06	3.88005e-05	CALM3_GP6
CALM3	MYLK	0.830532	R-HSA-5627123	RHO GTPases activate PAKs	9	18	0.564706	2.65631e-05	0.000155643	CALM3_MYLK
CAMP	EGFR	0.435826	R-HSA-8847993	ERBB2 Activates PTK6 Signaling	3	6	0.757722	4.73053e-05	0.000259961	CAMP_EGFR
CAMP	EGFR	0.435826	R-HSA-8866910	TFAP2 (AP-2) family regulates transcription of growth factors and their receptors	2	4	0.789746	7.86726e-05	0.000407936	CAMP_EGFR
CAMP	EGFR	0.435826	R-HSA-9012852	Signaling by NOTCH3	11	21	0.59224	7.75863e-05	0.000403179	CAMP_EGFR
CCL5	SDC4	0.629412	R-HSA-3000170	Syndecan interactions	2	4	0.761345	0.000119516	0.000599755	CCL5_SDC4
CCL5	SDC4	0.629412	R-HSA-3000171	Non-integrin membrane-ECM interactions	2	4	0.761345	0.000119516	0.000599755	CCL5_SDC4
CDH1	CDH2	0.360268	R-HSA-381426	Regulation of Insulin-like Growth Factor (IGF) transport and uptake by Insulin-like Growth Factor Binding Proteins (IGFBPs)	55	100	0.444278	1.66631e-05	0.00010502	CDH1_CDH2
CDH1	CDH2	0.360268	R-HSA-8957275	Post-translational protein phosphorylation	50	92	0.426344	6.61487e-05	0.000349911	CDH1_CDH2
CDH1	EGFR	0.644908	R-HSA-8847993	ERBB2 Activates PTK6 Signaling	3	6	0.757722	2.60289e-05	0.000152759	CDH1_EGFR
CDH1	EGFR	0.644908	R-HSA-8866910	TFAP2 (AP-2) family regulates transcription of growth factors and their receptors	2	4	0.789746	4.32882e-05	0.00024092	CDH1_EGFR
CDH1	EGFR	0.644908	R-HSA-9012852	Signaling by NOTCH3	11	21	0.59224	4.26906e-05	0.000238256	CDH1_EGFR
CDH1	LRP5	0.685714	R-HSA-3772470	Negative regulation of TCF-dependent signaling by WNT ligand antagonists	2	4	0.808403	1.65782e-05	0.000104577	CDH1_LRP5
CDH1	LRP5	0.685714	R-HSA-4641263	Regulation of FZD by ubiquitination	3	6	0.733539	5.8328e-05	0.000311691	CDH1_LRP5
CDH1	LRP5	0.685714	R-HSA-4791275	Signaling by WNT in cancer	12	23	0.528571	0.00016264	0.000790692	CDH1_LRP5
CDH1	LRP5	0.685714	R-HSA-5340588	RNF mutants show enhanced WNT signaling and proliferation	2	5	0.658309	0.000152548	0.000746185	CDH1_LRP5
CELA3B	CHRM3	0.788219	R-HSA-163685	Integration of energy metabolism	39	71	0.55912	1.39209e-08	1.69079e-07	CELA3B_CHRM3
CELA3B	CHRM3	0.788219	R-HSA-422356	Regulation of insulin secretion	31	57	0.610983	1.68713e-09	2.31609e-08	CELA3B_CHRM3
CNTN2	NRCAM	0.792525	R-HSA-373760	L1CAM interactions	30	55	0.640103	1.16464e-10	1.89247e-09	CNTN2_NRCAM
CNTN2	NRCAM	0.792525	R-HSA-445095	Interaction between L1 and Ankyrins	14	27	0.716822	4.49229e-10	6.86392e-09	CNTN2_NRCAM
COL18A1	GPC1	0.844133	R-HSA-1630316	Glycosaminoglycan metabolism	45	82	0.672926	8.03797e-17	2.69159e-15	COL18A1_GPC1
COL18A1	GPC1	0.844133	R-HSA-1638091	Heparan sulfate/heparin (HS-GAG) metabolism	16	30	0.772193	1.04875e-13	2.5915e-12	COL18A1_GPC1
COL18A1	GPC1	0.844133	R-HSA-1793185	Chondroitin sulfate/dermatan sulfate metabolism	13	24	0.78626	1.92419e-12	4.14076e-11	COL18A1_GPC1
COL18A1	GPC1	0.844133	R-HSA-196854	Metabolism of vitamins and cofactors	56	103	0.589521	1.77557e-13	4.26971e-12	COL18A1_GPC1
COL18A1	GPC1	0.844133	R-HSA-1971475	A tetrasaccharide linker sequence is required for GAG synthesis	11	21	0.794545	2.236e-12	4.73578e-11	COL18A1_GPC1
COL18A1	GPC1	0.844133	R-HSA-2022928	HS-GAG biosynthesis	6	11	0.778708	1.3408e-07	1.35326e-06	COL18A1_GPC1
COL18A1	GPC1	0.844133	R-HSA-2024096	HS-GAG degradation	10	19	0.742505	3.49875e-09	4.58355e-08	COL18A1_GPC1
COL18A1	GPC1	0.844133	R-HSA-2187338	Visual phototransduction	26	49	0.772193	5.84683e-20	2.85023e-18	COL18A1_GPC1
COL18A1	GPC1	0.844133	R-HSA-3560782	Diseases associated with glycosaminoglycan metabolism	13	24	0.778708	5.75282e-12	1.16454e-10	COL18A1_GPC1
COL18A1	GPC1	0.844133	R-HSA-3560783	Defective B4GALT7 causes EDS, progeroid type	9	18	0.778708	5.15528e-11	8.96669e-10	COL18A1_GPC1
COL18A1	GPC1	0.844133	R-HSA-3560801	Defective B3GAT3 causes JDSSDHD	9	18	0.778708	5.15528e-11	8.96669e-10	COL18A1_GPC1
COL18A1	GPC1	0.844133	R-HSA-3656237	Defective EXT2 causes exostoses 2	6	11	0.778708	1.3408e-07	1.35326e-06	COL18A1_GPC1
COL18A1	GPC1	0.844133	R-HSA-3656253	Defective EXT1 causes exostoses 1, TRPS2 and CHDS	6	11	0.778708	1.3408e-07	1.35326e-06	COL18A1_GPC1
COL18A1	GPC1	0.844133	R-HSA-3781865	Diseases of glycosylation	61	112	0.767549	2.25861e-37	1.26195e-34	COL18A1_GPC1
COL18A1	GPC1	0.844133	R-HSA-4420332	Defective B3GALT6 causes EDSP2 and SEMDJL1	9	18	0.778708	5.15528e-11	8.96669e-10	COL18A1_GPC1
COL18A1	GPC1	0.844133	R-HSA-6806667	Metabolism of fat-soluble vitamins	15	28	0.719008	2.92762e-10	4.5214e-09	COL18A1_GPC1
COL18A1	GPC1	0.844133	R-HSA-975634	Retinoid metabolism and transport	15	28	0.719008	2.92762e-10	4.5214e-09	COL18A1_GPC1
COL18A1	GPC4	0.786265	R-HSA-1630316	Glycosaminoglycan metabolism	45	82	0.646297	2.62535e-14	7.09934e-13	COL18A1_GPC4
COL18A1	GPC4	0.786265	R-HSA-1638091	Heparan sulfate/heparin (HS-GAG) metabolism	16	30	0.706255	8.3623e-10	1.2033e-08	COL18A1_GPC4
COL18A1	GPC4	0.786265	R-HSA-1793185	Chondroitin sulfate/dermatan sulfate metabolism	13	24	0.73019	2.39841e-09	3.23065e-08	COL18A1_GPC4
COL18A1	GPC4	0.786265	R-HSA-196854	Metabolism of vitamins and cofactors	56	103	0.542375	1.49933e-10	2.37179e-09	COL18A1_GPC4
COL18A1	GPC4	0.786265	R-HSA-1971475	A tetrasaccharide linker sequence is required for GAG synthesis	11	21	0.734492	3.43971e-09	4.51446e-08	COL18A1_GPC4
COL18A1	GPC4	0.786265	R-HSA-2022928	HS-GAG biosynthesis	6	11	0.706255	1.32116e-05	8.67773e-05	COL18A1_GPC4
COL18A1	GPC4	0.786265	R-HSA-2024096	HS-GAG degradation	10	19	0.653054	2.37191e-06	1.8823e-05	COL18A1_GPC4
COL18A1	GPC4	0.786265	R-HSA-2187338	Visual phototransduction	26	49	0.706255	6.31009e-14	1.60348e-12	COL18A1_GPC4
COL18A1	GPC4	0.786265	R-HSA-3560782	Diseases associated with glycosaminoglycan metabolism	13	24	0.734492	1.65031e-09	2.26989e-08	COL18A1_GPC4
COL18A1	GPC4	0.786265	R-HSA-3560783	Defective B4GALT7 causes EDS, progeroid type	9	18	0.706255	6.79208e-08	7.34118e-07	COL18A1_GPC4
COL18A1	GPC4	0.786265	R-HSA-3560801	Defective B3GAT3 causes JDSSDHD	9	18	0.706255	6.79208e-08	7.34118e-07	COL18A1_GPC4
COL18A1	GPC4	0.786265	R-HSA-3656237	Defective EXT2 causes exostoses 2	6	11	0.706255	1.32116e-05	8.67773e-05	COL18A1_GPC4
COL18A1	GPC4	0.786265	R-HSA-3656253	Defective EXT1 causes exostoses 1, TRPS2 and CHDS	6	11	0.706255	1.32116e-05	8.67773e-05	COL18A1_GPC4
COL18A1	GPC4	0.786265	R-HSA-3781865	Diseases of glycosylation	61	112	0.722647	1.10295e-28	1.88185e-26	COL18A1_GPC4
COL18A1	GPC4	0.786265	R-HSA-4420332	Defective B3GALT6 causes EDSP2 and SEMDJL1	9	18	0.706255	6.79208e-08	7.34118e-07	COL18A1_GPC4
COL18A1	GPC4	0.786265	R-HSA-6806667	Metabolism of fat-soluble vitamins	15	28	0.691722	7.13647e-09	8.98769e-08	COL18A1_GPC4
COL18A1	GPC4	0.786265	R-HSA-975634	Retinoid metabolism and transport	15	28	0.691722	7.13647e-09	8.98769e-08	COL18A1_GPC4
COL1A1	TMPRSS6	0.93586	R-HSA-1474228	Degradation of the extracellular matrix	24	44	0.835683	3.68507e-26	3.66767e-24	COL1A1_TMPRSS6
COL2A1	ITGA10	0.827005	R-HSA-216083	Integrin cell surface interactions	4	8	0.689696	2.23154e-05	0.000134155	COL2A1_ITGA10
COL4A1	ITGB8	0.889421	R-HSA-1566948	Elastic fibre formation	3	7	0.661792	7.45823e-06	5.29165e-05	COL4A1_ITGB8
COL5A1	SDC3	0.926525	R-HSA-1630316	Glycosaminoglycan metabolism	44	81	0.659895	8.76841e-17	2.92253e-15	COL5A1_SDC3
COL5A1	SDC3	0.926525	R-HSA-1638091	Heparan sulfate/heparin (HS-GAG) metabolism	15	29	0.724546	5.53542e-12	1.12371e-10	COL5A1_SDC3
COL5A1	SDC3	0.926525	R-HSA-1793185	Chondroitin sulfate/dermatan sulfate metabolism	12	23	0.741963	3.72138e-11	6.63369e-10	COL5A1_SDC3
COL5A1	SDC3	0.926525	R-HSA-196854	Metabolism of vitamins and cofactors	56	103	0.545416	1.38666e-11	2.66403e-10	COL5A1_SDC3
COL5A1	SDC3	0.926525	R-HSA-1971475	A tetrasaccharide linker sequence is required for GAG synthesis	11	20	0.758036	2.8902e-10	4.48294e-09	COL5A1_SDC3
COL5A1	SDC3	0.926525	R-HSA-2022928	HS-GAG biosynthesis	6	11	0.758036	8.62539e-08	9.12433e-07	COL5A1_SDC3
COL5A1	SDC3	0.926525	R-HSA-2024096	HS-GAG degradation	10	19	0.720701	4.14561e-09	5.39155e-08	COL5A1_SDC3
COL5A1	SDC3	0.926525	R-HSA-2187338	Visual phototransduction	26	49	0.726521	1.16733e-16	3.87274e-15	COL5A1_SDC3
COL5A1	SDC3	0.926525	R-HSA-3560782	Diseases associated with glycosaminoglycan metabolism	12	23	0.738395	5.54752e-11	9.6023e-10	COL5A1_SDC3
COL5A1	SDC3	0.926525	R-HSA-3560783	Defective B4GALT7 causes EDS, progeroid type	9	17	0.758036	7.36256e-10	1.07018e-08	COL5A1_SDC3
COL5A1	SDC3	0.926525	R-HSA-3560801	Defective B3GAT3 causes JDSSDHD	9	17	0.758036	7.36256e-10	1.07018e-08	COL5A1_SDC3
COL5A1	SDC3	0.926525	R-HSA-3656237	Defective EXT2 causes exostoses 2	6	11	0.758036	8.62539e-08	9.12433e-07	COL5A1_SDC3
COL5A1	SDC3	0.926525	R-HSA-3656253	Defective EXT1 causes exostoses 1, TRPS2 and CHDS	6	11	0.758036	8.62539e-08	9.12433e-07	COL5A1_SDC3
COL5A1	SDC3	0.926525	R-HSA-3781865	Diseases of glycosylation	61	111	0.728393	1.37682e-29	2.59639e-27	COL5A1_SDC3
COL5A1	SDC3	0.926525	R-HSA-4420332	Defective B3GALT6 causes EDSP2 and SEMDJL1	9	17	0.758036	7.36256e-10	1.07018e-08	COL5A1_SDC3
COL5A1	SDC3	0.926525	R-HSA-6806667	Metabolism of fat-soluble vitamins	15	28	0.696765	4.74125e-10	7.12281e-09	COL5A1_SDC3
COL5A1	SDC3	0.926525	R-HSA-975634	Retinoid metabolism and transport	15	28	0.696765	4.74125e-10	7.12281e-09	COL5A1_SDC3
COL5A3	SDC3	0.910963	R-HSA-1630316	Glycosaminoglycan metabolism	44	81	0.659895	1.32469e-16	4.33456e-15	COL5A3_SDC3
COL5A3	SDC3	0.910963	R-HSA-1638091	Heparan sulfate/heparin (HS-GAG) metabolism	15	29	0.724546	8.36262e-12	1.66463e-10	COL5A3_SDC3
COL5A3	SDC3	0.910963	R-HSA-1793185	Chondroitin sulfate/dermatan sulfate metabolism	12	23	0.741963	5.62207e-11	9.70789e-10	COL5A3_SDC3
COL5A3	SDC3	0.910963	R-HSA-196854	Metabolism of vitamins and cofactors	56	103	0.545416	2.0949e-11	3.87908e-10	COL5A3_SDC3
COL5A3	SDC3	0.910963	R-HSA-1971475	A tetrasaccharide linker sequence is required for GAG synthesis	11	20	0.758036	4.36637e-10	6.68577e-09	COL5A3_SDC3
COL5A3	SDC3	0.910963	R-HSA-2022928	HS-GAG biosynthesis	6	11	0.758036	1.30308e-07	1.32264e-06	COL5A3_SDC3
COL5A3	SDC3	0.910963	R-HSA-2024096	HS-GAG degradation	10	19	0.720701	6.26297e-09	7.92941e-08	COL5A3_SDC3
COL5A3	SDC3	0.910963	R-HSA-2187338	Visual phototransduction	26	49	0.726521	1.76355e-16	5.6926e-15	COL5A3_SDC3
COL5A3	SDC3	0.910963	R-HSA-3560782	Diseases associated with glycosaminoglycan metabolism	12	23	0.738395	8.3809e-11	1.40321e-09	COL5A3_SDC3
COL5A3	SDC3	0.910963	R-HSA-3560783	Defective B4GALT7 causes EDS, progeroid type	9	17	0.758036	1.1123e-09	1.56904e-08	COL5A3_SDC3
COL5A3	SDC3	0.910963	R-HSA-3560801	Defective B3GAT3 causes JDSSDHD	9	17	0.758036	1.1123e-09	1.56904e-08	COL5A3_SDC3
COL5A3	SDC3	0.910963	R-HSA-3656237	Defective EXT2 causes exostoses 2	6	11	0.758036	1.30308e-07	1.32264e-06	COL5A3_SDC3
COL5A3	SDC3	0.910963	R-HSA-3656253	Defective EXT1 causes exostoses 1, TRPS2 and CHDS	6	11	0.758036	1.30308e-07	1.32264e-06	COL5A3_SDC3
COL5A3	SDC3	0.910963	R-HSA-3781865	Diseases of glycosylation	61	111	0.728393	2.08002e-29	3.72636e-27	COL5A3_SDC3
COL5A3	SDC3	0.910963	R-HSA-4420332	Defective B3GALT6 causes EDSP2 and SEMDJL1	9	17	0.758036	1.1123e-09	1.56904e-08	COL5A3_SDC3
COL5A3	SDC3	0.910963	R-HSA-6806667	Metabolism of fat-soluble vitamins	15	28	0.696765	7.16283e-10	1.05182e-08	COL5A3_SDC3
COL5A3	SDC3	0.910963	R-HSA-975634	Retinoid metabolism and transport	15	28	0.696765	7.16283e-10	1.05182e-08	COL5A3_SDC3
CPAMD8	SCTR	0.81785	R-HSA-373080	Class B/2 (Secretin family receptors)	13	25	0.617341	1.036e-06	8.91233e-06	CPAMD8_SCTR
CPAMD8	SCTR	0.81785	R-HSA-418555	G alpha (s) signalling events	38	70	0.756742	2.78624e-23	2.03737e-21	CPAMD8_SCTR
CRH	ADCYAP1R1	0.823613	R-HSA-373080	Class B/2 (Secretin family receptors)	13	24	0.61103	4.88797e-06	3.66777e-05	CRH_ADCYAP1R1
CRH	ADCYAP1R1	0.823613	R-HSA-418555	G alpha (s) signalling events	37	68	0.744247	3.34477e-21	1.94867e-19	CRH_ADCYAP1R1
CRH	ADRB2	0.751237	R-HSA-418555	G alpha (s) signalling events	40	73	0.613561	3.94651e-11	7.01754e-10	CRH_ADRB2
CRH	ADRB3	0.770489	R-HSA-418555	G alpha (s) signalling events	36	67	0.661812	6.91845e-14	1.74569e-12	CRH_ADRB3
CRH	CRHR1	0.759743	R-HSA-373080	Class B/2 (Secretin family receptors)	13	24	0.589149	2.0334e-05	0.000123929	CRH_CRHR1
CRH	CRHR1	0.759743	R-HSA-418555	G alpha (s) signalling events	37	69	0.714166	2.08869e-18	8.55288e-17	CRH_CRHR1
CRH	CRHR2	0.740212	R-HSA-2980736	Peptide hormone metabolism	4	9	0.70511	4.1208e-06	3.12153e-05	CRH_CRHR2
CRH	CRHR2	0.740212	R-HSA-418555	G alpha (s) signalling events	37	69	0.761321	2.6225e-24	2.26419e-22	CRH_CRHR2
CRH	PTH1R	0.665738	R-HSA-373080	Class B/2 (Secretin family receptors)	13	24	0.648618	2.13683e-06	1.72051e-05	CRH_PTH1R
CRH	PTH1R	0.665738	R-HSA-418555	G alpha (s) signalling events	37	68	0.7367	8.51561e-20	4.04125e-18	CRH_PTH1R
CRH	TSHR	0.66644	R-HSA-418555	G alpha (s) signalling events	37	68	0.727908	5.89892e-19	2.54648e-17	CRH_TSHR
CRH	VIPR1	0.796711	R-HSA-373080	Class B/2 (Secretin family receptors)	13	24	0.516983	0.000161081	0.000784707	CRH_VIPR1
CRH	VIPR1	0.796711	R-HSA-418555	G alpha (s) signalling events	37	68	0.708149	1.8522e-17	7.02266e-16	CRH_VIPR1
CUBN	LRP2	0.570707	R-HSA-196854	Metabolism of vitamins and cofactors	51	93	0.594951	1.14998e-11	2.22722e-10	CUBN_LRP2
CUBN	LRP2	0.570707	R-HSA-2187338	Visual phototransduction	22	40	0.783942	2.34656e-16	7.44046e-15	CUBN_LRP2
CUBN	LRP2	0.570707	R-HSA-6806667	Metabolism of fat-soluble vitamins	10	19	0.745737	1.57983e-08	1.90912e-07	CUBN_LRP2
CUBN	LRP2	0.570707	R-HSA-8856825	Cargo recognition for clathrin-mediated endocytosis	40	74	0.449484	3.20853e-05	0.000183939	CUBN_LRP2
CUBN	LRP2	0.570707	R-HSA-975634	Retinoid metabolism and transport	10	19	0.745737	1.57983e-08	1.90912e-07	CUBN_LRP2
DCN	EGFR	0.672997	R-HSA-8847993	ERBB2 Activates PTK6 Signaling	3	6	0.757722	2.29046e-05	0.000136782	DCN_EGFR
DCN	EGFR	0.672997	R-HSA-8866910	TFAP2 (AP-2) family regulates transcription of growth factors and their receptors	2	4	0.789746	3.80922e-05	0.000215956	DCN_EGFR
DCN	EGFR	0.672997	R-HSA-9012852	Signaling by NOTCH3	11	21	0.59224	3.75662e-05	0.000213312	DCN_EGFR
DHH	PTCH1	0.760736	R-HSA-5635838	Activation of SMO	2	4	0.836747	3.20335e-06	2.48702e-05	DHH_PTCH1
DLK2	NOTCH1	0.683358	R-HSA-186712	Regulation of beta-cell development	15	29	0.610749	1.15127e-06	9.82144e-06	DLK2_NOTCH1
DLK2	NOTCH1	0.683358	R-HSA-3781865	Diseases of glycosylation	61	112	0.605645	8.1469e-15	2.32592e-13	DLK2_NOTCH1
DLK2	NOTCH1	0.683358	R-HSA-3906995	Diseases associated with O-glycosylation of proteins	32	59	0.621594	5.23105e-10	7.82582e-09	DLK2_NOTCH1
DLL1	NOTCH1	0.637916	R-HSA-186712	Regulation of beta-cell development	15	29	0.610749	1.43675e-06	1.19026e-05	DLL1_NOTCH1
DLL1	NOTCH1	0.637916	R-HSA-3781865	Diseases of glycosylation	61	112	0.605645	1.01671e-14	2.87973e-13	DLL1_NOTCH1
DLL1	NOTCH1	0.637916	R-HSA-3906995	Diseases associated with O-glycosylation of proteins	32	59	0.621594	6.52818e-10	9.6855e-09	DLL1_NOTCH1
DLL1	NOTCH3	0.760512	R-HSA-3781865	Diseases of glycosylation	61	111	0.734778	8.74705e-30	1.69409e-27	DLL1_NOTCH3
DLL1	NOTCH3	0.760512	R-HSA-3906995	Diseases associated with O-glycosylation of proteins	31	58	0.786279	2.50397e-24	2.20927e-22	DLL1_NOTCH3
DLL4	NOTCH1	0.573633	R-HSA-186712	Regulation of beta-cell development	15	29	0.610749	1.79453e-06	1.46132e-05	DLL4_NOTCH1
DLL4	NOTCH1	0.573633	R-HSA-3781865	Diseases of glycosylation	61	112	0.605645	1.26989e-14	3.52714e-13	DLL4_NOTCH1
DLL4	NOTCH1	0.573633	R-HSA-3906995	Diseases associated with O-glycosylation of proteins	32	59	0.621594	8.15383e-10	1.17566e-08	DLL4_NOTCH1
DSCAM	DCC	0.919361	R-HSA-373752	Netrin-1 signaling	19	36	0.433128	3.51962e-05	0.000200171	DSCAM_DCC
DSCAM	DCC	0.919361	R-HSA-418886	Netrin mediated repulsion signals	3	6	0.774966	6.23368e-07	5.63311e-06	DSCAM_DCC
DSCAM	DCC	0.919361	R-HSA-418890	Role of second messengers in netrin-1 signaling	4	8	0.715405	1.56273e-06	1.28571e-05	DSCAM_DCC
DSCAM	DCC	0.919361	R-HSA-428542	Regulation of commissural axon pathfinding by SLIT and ROBO	2	4	0.803536	1.28219e-06	1.07716e-05	DSCAM_DCC
DUSP18	ITGB4	0.304287	R-HSA-1474290	Collagen formation	33	61	0.801648	1.20618e-26	1.25268e-24	DUSP18_ITGB4
DUSP18	ITGB4	0.304287	R-HSA-2022090	Assembly of collagen fibrils and other multimeric structures	12	22	0.818494	1.70662e-12	3.69005e-11	DUSP18_ITGB4
DUSP18	RPSA	0.314846	R-HSA-156827	L13a-mediated translational silencing of Ceruloplasmin expression	59	108	0.705322	5.45413e-24	4.39149e-22	DUSP18_RPSA
DUSP18	RPSA	0.314846	R-HSA-156842	Eukaryotic Translation Elongation	46	85	0.72493	3.33424e-22	2.23301e-20	DUSP18_RPSA
DUSP18	RPSA	0.314846	R-HSA-156902	Peptide chain elongation	46	85	0.72493	3.33424e-22	2.23301e-20	DUSP18_RPSA
DUSP18	RPSA	0.314846	R-HSA-168255	Influenza Infection	53	98	0.705322	1.53742e-22	1.06963e-20	DUSP18_RPSA
DUSP18	RPSA	0.314846	R-HSA-168273	Influenza Viral RNA Transcription and Replication	47	86	0.720168	1.76145e-21	1.08815e-19	DUSP18_RPSA
DUSP18	RPSA	0.314846	R-HSA-192823	Viral mRNA Translation	46	84	0.72493	1.97643e-21	1.19017e-19	DUSP18_RPSA
DUSP18	RPSA	0.314846	R-HSA-2408522	Selenoamino acid metabolism	47	86	0.720168	1.76145e-21	1.08815e-19	DUSP18_RPSA
DUSP18	RPSA	0.314846	R-HSA-2408557	Selenocysteine synthesis	47	86	0.720168	1.76145e-21	1.08815e-19	DUSP18_RPSA
DUSP18	RPSA	0.314846	R-HSA-6791226	Major pathway of rRNA processing in the nucleolus and cytosol	80	146	0.568627	3.2468e-14	8.68155e-13	DUSP18_RPSA
DUSP18	RPSA	0.314846	R-HSA-72613	Eukaryotic Translation Initiation	59	109	0.701401	3.70022e-24	3.08323e-22	DUSP18_RPSA
DUSP18	RPSA	0.314846	R-HSA-72649	Translation initiation complex formation	31	57	0.670308	8.92755e-12	1.76239e-10	DUSP18_RPSA
DUSP18	RPSA	0.314846	R-HSA-72662	Activation of the mRNA upon binding of the cap-binding complex and eIFs, and subsequent binding to 43S	31	57	0.670308	8.92755e-12	1.76239e-10	DUSP18_RPSA
DUSP18	RPSA	0.314846	R-HSA-72689	Formation of a pool of free 40S subunits	53	98	0.712515	1.49572e-23	1.12825e-21	DUSP18_RPSA
DUSP18	RPSA	0.314846	R-HSA-72695	Formation of the ternary complex, and subsequently, the 43S complex	27	50	0.705322	6.37423e-13	1.45009e-11	DUSP18_RPSA
DUSP18	RPSA	0.314846	R-HSA-72702	Ribosomal scanning and start codon recognition	30	56	0.670308	5.28696e-12	1.07632e-10	DUSP18_RPSA
DUSP18	RPSA	0.314846	R-HSA-72706	GTP hydrolysis and joining of the 60S ribosomal subunit	59	108	0.705322	5.45413e-24	4.39149e-22	DUSP18_RPSA
DUSP18	RPSA	0.314846	R-HSA-72737	Cap-dependent Translation Initiation	59	109	0.701401	3.70022e-24	3.08323e-22	DUSP18_RPSA
DUSP18	RPSA	0.314846	R-HSA-72764	Eukaryotic Translation Termination	47	87	0.719608	3.06077e-22	2.0889e-20	DUSP18_RPSA
DUSP18	RPSA	0.314846	R-HSA-9010553	Regulation of expression of SLITs and ROBOs	58	107	0.677591	8.8592e-21	4.73769e-19	DUSP18_RPSA
DUSP18	RPSA	0.314846	R-HSA-927802	Nonsense-Mediated Decay (NMD)	60	110	0.676751	5.76348e-21	3.17701e-19	DUSP18_RPSA
DUSP18	RPSA	0.314846	R-HSA-9633012	Response of EIF2AK4 (GCN2) to amino acid deficiency	50	91	0.718818	2.69678e-22	1.85819e-20	DUSP18_RPSA
DUSP18	RPSA	0.314846	R-HSA-975956	Nonsense Mediated Decay (NMD) independent of the Exon Junction Complex (EJC)	50	92	0.709244	1.42788e-21	9.21819e-20	DUSP18_RPSA
DUSP18	RPSA	0.314846	R-HSA-975957	Nonsense Mediated Decay (NMD) enhanced by the Exon Junction Complex (EJC)	60	110	0.676751	5.76348e-21	3.17701e-19	DUSP18_RPSA
EFEMP1	EGFR	0.832329	R-HSA-8847993	ERBB2 Activates PTK6 Signaling	3	6	0.757722	6.29332e-06	4.54617e-05	EFEMP1_EGFR
EFEMP1	EGFR	0.832329	R-HSA-8866910	TFAP2 (AP-2) family regulates transcription of growth factors and their receptors	2	4	0.789746	1.04663e-05	7.04903e-05	EFEMP1_EGFR
EFEMP1	EGFR	0.832329	R-HSA-9012852	Signaling by NOTCH3	11	21	0.59224	1.03218e-05	6.96479e-05	EFEMP1_EGFR
EFNA3	EPHA1	0.745319	R-HSA-2892247	POU5F1 (OCT4), SOX2, NANOG activate genes related to proliferation	4	8	0.641435	0.000178124	0.000857822	EFNA3_EPHA1
EFNA5	EPHA1	0.895508	R-HSA-2892247	POU5F1 (OCT4), SOX2, NANOG activate genes related to proliferation	4	8	0.641435	2.52583e-05	0.000149218	EFNA5_EPHA1
EFNB2	GRM1	0.57941	R-HSA-6794361	Neurexins and neuroligins	15	29	0.839695	3.46743e-19	1.5338e-17	EFNB2_GRM1
EFNB2	GRM1	0.57941	R-HSA-6794362	Protein-protein interactions at synapses	20	38	0.850618	1.91628e-24	1.71651e-22	EFNB2_GRM1
EFNB2	GRM5	0.446503	R-HSA-6794361	Neurexins and neuroligins	15	29	0.820399	3.44238e-17	1.25858e-15	EFNB2_GRM5
EFNB2	GRM5	0.446503	R-HSA-6794362	Protein-protein interactions at synapses	20	38	0.849109	2.66009e-24	2.26931e-22	EFNB2_GRM5
EREG	EGFR	0.442588	R-HSA-8847993	ERBB2 Activates PTK6 Signaling	3	6	0.757722	4.65092e-05	0.00025657	EREG_EGFR
EREG	EGFR	0.442588	R-HSA-8866910	TFAP2 (AP-2) family regulates transcription of growth factors and their receptors	2	4	0.789746	7.73486e-05	0.000402235	EREG_EGFR
EREG	EGFR	0.442588	R-HSA-9012852	Signaling by NOTCH3	11	21	0.59224	7.62807e-05	0.000397258	EREG_EGFR
EREG	ERBB2	0.395982	R-HSA-8866910	TFAP2 (AP-2) family regulates transcription of growth factors and their receptors	4	8	0.753189	1.53827e-05	9.80715e-05	EREG_ERBB2
FCN2	LRP1	0.44461	R-HSA-196854	Metabolism of vitamins and cofactors	54	99	0.418487	6.59094e-05	0.000349081	FCN2_LRP1
FCN2	LRP1	0.44461	R-HSA-2187338	Visual phototransduction	24	45	0.481709	0.000115976	0.000583629	FCN2_LRP1
FGF13	EGFR	0.500595	R-HSA-8847993	ERBB2 Activates PTK6 Signaling	3	6	0.757722	4.07766e-05	0.000228822	FGF13_EGFR
FGF13	EGFR	0.500595	R-HSA-8866910	TFAP2 (AP-2) family regulates transcription of growth factors and their receptors	2	4	0.789746	6.78149e-05	0.000357588	FGF13_EGFR
FGF13	EGFR	0.500595	R-HSA-9012852	Signaling by NOTCH3	11	21	0.59224	6.68786e-05	0.00035317	FGF13_EGFR
FGF13	SCN5A	0.53823	R-HSA-445095	Interaction between L1 and Ankyrins	8	16	0.747858	3.72604e-08	4.19164e-07	FGF13_SCN5A
FGF13	SCN5A	0.53823	R-HSA-5576891	Cardiac conduction	57	105	0.825672	4.32679e-50	7.75145e-47	FGF13_SCN5A
FGF13	SCN5A	0.53823	R-HSA-5576892	Phase 0 - rapid depolarisation	22	40	0.865755	2.78639e-26	2.81229e-24	FGF13_SCN5A
FGF13	SCN8A	0.562124	R-HSA-373760	L1CAM interactions	22	40	0.549478	2.09694e-05	0.000126915	FGF13_SCN8A
FGF13	SCN8A	0.562124	R-HSA-445095	Interaction between L1 and Ankyrins	8	16	0.761101	1.29242e-08	1.57776e-07	FGF13_SCN8A
FGF13	SCN8A	0.562124	R-HSA-5576891	Cardiac conduction	57	105	0.818305	7.76432e-48	1.11278e-44	FGF13_SCN8A
FGF13	SCN8A	0.562124	R-HSA-5576892	Phase 0 - rapid depolarisation	22	40	0.867526	5.25955e-27	5.79846e-25	FGF13_SCN8A
FGF17	FGFR4	0.898127	R-HSA-2219528	PI3K/AKT Signaling in Cancer	33	60	0.374767	0.000200178	0.000952507	FGF17_FGFR4
FGF1	EGFR	0.836718	R-HSA-1963640	GRB2 events in ERBB2 signaling	4	8	0.591371	0.000208229	0.000988848	FGF1_EGFR
FGF1	EGFR	0.836718	R-HSA-8847993	ERBB2 Activates PTK6 Signaling	3	6	0.757722	5.9684e-06	4.35535e-05	FGF1_EGFR
FGF1	EGFR	0.836718	R-HSA-8866910	TFAP2 (AP-2) family regulates transcription of growth factors and their receptors	2	4	0.789746	9.92594e-06	6.73573e-05	FGF1_EGFR
FGF1	EGFR	0.836718	R-HSA-9012852	Signaling by NOTCH3	11	21	0.59224	9.78889e-06	6.66165e-05	FGF1_EGFR
FGF2	SDC4	0.736695	R-HSA-3000170	Syndecan interactions	2	4	0.761345	6.84144e-05	0.00035975	FGF2_SDC4
FGF2	SDC4	0.736695	R-HSA-3000171	Non-integrin membrane-ECM interactions	2	4	0.761345	6.84144e-05	0.00035975	FGF2_SDC4
FGF5	FGFR4	0.912904	R-HSA-2219528	PI3K/AKT Signaling in Cancer	33	60	0.374767	0.000139183	0.000686431	FGF5_FGFR4
FGL1	EGFR	0.279145	R-HSA-8847993	ERBB2 Activates PTK6 Signaling	3	6	0.757722	6.56243e-05	0.000348041	FGL1_EGFR
FGL1	EGFR	0.279145	R-HSA-8866910	TFAP2 (AP-2) family regulates transcription of growth factors and their receptors	2	4	0.789746	0.000109139	0.000551732	FGL1_EGFR
FGL1	EGFR	0.279145	R-HSA-9012852	Signaling by NOTCH3	11	21	0.59224	0.000107632	0.000546239	FGL1_EGFR
FN1	COL13A1	0.364402	R-HSA-1474290	Collagen formation	36	67	0.836665	4.61866e-36	1.83874e-33	FN1_COL13A1
FN1	COL13A1	0.364402	R-HSA-1650814	Collagen biosynthesis and modifying enzymes	31	57	0.833077	6.33277e-30	1.26057e-27	FN1_COL13A1
FN1	ITGA8	0.580597	R-HSA-1566948	Elastic fibre formation	3	6	0.762601	2.83139e-05	0.000164823	FN1_ITGA8
FN1	ITGB8	0.471723	R-HSA-1566948	Elastic fibre formation	3	7	0.661792	0.000128393	0.000638489	FN1_ITGB8
FN1	SDC2	0.562785	R-HSA-1630316	Glycosaminoglycan metabolism	45	82	0.5111	3.76838e-07	3.52535e-06	FN1_SDC2
FN1	SDC2	0.562785	R-HSA-1638091	Heparan sulfate/heparin (HS-GAG) metabolism	16	30	0.593135	7.22816e-06	5.14369e-05	FN1_SDC2
FN1	SDC2	0.562785	R-HSA-1793185	Chondroitin sulfate/dermatan sulfate metabolism	13	24	0.614178	1.94841e-05	0.000119745	FN1_SDC2
FN1	SDC2	0.562785	R-HSA-196854	Metabolism of vitamins and cofactors	56	103	0.454921	2.57852e-06	2.03275e-05	FN1_SDC2
FN1	SDC2	0.562785	R-HSA-1971475	A tetrasaccharide linker sequence is required for GAG synthesis	11	21	0.620646	1.59143e-05	0.000100833	FN1_SDC2
FN1	SDC2	0.562785	R-HSA-2024096	HS-GAG degradation	10	19	0.610729	5.19764e-05	0.000282383	FN1_SDC2
FN1	SDC2	0.562785	R-HSA-2187338	Visual phototransduction	26	49	0.592889	7.24095e-08	7.79109e-07	FN1_SDC2
FN1	SDC2	0.562785	R-HSA-3560782	Diseases associated with glycosaminoglycan metabolism	13	24	0.614178	1.94841e-05	0.000119745	FN1_SDC2
FN1	SDC2	0.562785	R-HSA-3560783	Defective B4GALT7 causes EDS, progeroid type	9	18	0.620646	1.7848e-05	0.000111119	FN1_SDC2
FN1	SDC2	0.562785	R-HSA-3560801	Defective B3GAT3 causes JDSSDHD	9	18	0.620646	1.7848e-05	0.000111119	FN1_SDC2
FN1	SDC2	0.562785	R-HSA-3781865	Diseases of glycosylation	61	112	0.587922	3.42838e-13	8.02868e-12	FN1_SDC2
FN1	SDC2	0.562785	R-HSA-381426	Regulation of Insulin-like Growth Factor (IGF) transport and uptake by Insulin-like Growth Factor Binding Proteins (IGFBPs)	52	96	0.473423	8.67763e-07	7.5834e-06	FN1_SDC2
FN1	SDC2	0.562785	R-HSA-4420332	Defective B3GALT6 causes EDSP2 and SEMDJL1	9	18	0.620646	1.7848e-05	0.000111119	FN1_SDC2
FN1	SDC2	0.562785	R-HSA-6806667	Metabolism of fat-soluble vitamins	15	28	0.610729	6.14355e-06	4.46498e-05	FN1_SDC2
FN1	SDC2	0.562785	R-HSA-8957275	Post-translational protein phosphorylation	48	89	0.443383	1.36754e-05	8.91974e-05	FN1_SDC2
FN1	SDC2	0.562785	R-HSA-975634	Retinoid metabolism and transport	15	28	0.610729	6.14355e-06	4.46498e-05	FN1_SDC2
FN1	TMPRSS6	0.374501	R-HSA-1474228	Degradation of the extracellular matrix	24	44	0.835683	2.52805e-24	2.20927e-22	FN1_TMPRSS6
FN1	TSHR	0.43347	R-HSA-418555	G alpha (s) signalling events	37	68	0.727908	1.17252e-18	4.88506e-17	FN1_TSHR
GDF2	ACVR2B	0.831915	R-HSA-1181150	Signaling by NODAL	4	8	0.603361	0.000176302	0.000849619	GDF2_ACVR2B
GDF2	ACVR2B	0.831915	R-HSA-1433617	Regulation of signaling by NODAL	2	4	0.682835	0.000191061	0.000914593	GDF2_ACVR2B
GDF9	FXYD6	0.729538	R-HSA-5576891	Cardiac conduction	58	106	0.782401	2.07858e-38	1.86189e-35	GDF9_FXYD6
GDF9	FXYD6	0.729538	R-HSA-5578775	Ion homeostasis	21	39	0.607228	2.38582e-07	2.3135e-06	GDF9_FXYD6
GDF9	FXYD6	0.729538	R-HSA-936837	Ion transport by P-type ATPases	15	28	0.654962	2.19072e-07	2.1417e-06	GDF9_FXYD6
GDF9	FXYD6	0.729538	R-HSA-983712	Ion channel transport	52	96	0.7545	3.04538e-30	6.61308e-28	GDF9_FXYD6
GDNF	GFRA1	0.78228	R-HSA-419037	NCAM1 interactions	3	7	0.809947	4.16506e-08	4.67087e-07	GDNF_GFRA1
GDNF	GFRA2	0.865003	R-HSA-375165	NCAM signaling for neurite out-growth	8	16	0.641146	1.85051e-06	1.50349e-05	GDNF_GFRA2
GDNF	GFRA2	0.865003	R-HSA-419037	NCAM1 interactions	4	8	0.861749	7.24466e-10	1.06166e-08	GDNF_GFRA2
GHRL	GHRHR	0.612079	R-HSA-418555	G alpha (s) signalling events	37	69	0.664045	3.72185e-14	9.87805e-13	GHRL_GHRHR
GHRL	GPR39	0.741054	R-HSA-418555	G alpha (s) signalling events	37	68	0.741091	2.01338e-20	1.0576e-18	GHRL_GPR39
GIP	ADCYAP1R1	0.817251	R-HSA-373080	Class B/2 (Secretin family receptors)	13	24	0.61103	5.12235e-06	3.82761e-05	GIP_ADCYAP1R1
GIP	ADCYAP1R1	0.817251	R-HSA-418555	G alpha (s) signalling events	37	68	0.744247	3.50516e-21	2.02564e-19	GIP_ADCYAP1R1
GIP	ADRB2	0.623253	R-HSA-418555	G alpha (s) signalling events	40	73	0.613561	7.94344e-11	1.33621e-09	GIP_ADRB2
GIP	ADRB3	0.754759	R-HSA-418555	G alpha (s) signalling events	36	67	0.661812	7.83629e-14	1.94982e-12	GIP_ADRB3
GIP	GIPR	0.811134	R-HSA-373080	Class B/2 (Secretin family receptors)	13	24	0.625277	2.67213e-06	2.10192e-05	GIP_GIPR
GIP	GIPR	0.811134	R-HSA-418555	G alpha (s) signalling events	37	69	0.711138	1.30374e-18	5.36931e-17	GIP_GIPR
GIP	INSR	0.763813	R-HSA-199418	Negative regulation of the PI3K/AKT network	44	81	0.500526	2.41836e-07	2.34189e-06	GIP_INSR
GIP	INSR	0.763813	R-HSA-6811558	PI5P, PP2A and IER3 Regulate PI3K/AKT Signaling	42	78	0.500526	2.33988e-07	2.27203e-06	GIP_INSR
GIP	PTH1R	0.877328	R-HSA-373080	Class B/2 (Secretin family receptors)	13	24	0.648618	2.85059e-07	2.72364e-06	GIP_PTH1R
GIP	PTH1R	0.877328	R-HSA-418555	G alpha (s) signalling events	37	68	0.7367	1.13601e-20	6.03009e-19	GIP_PTH1R
GIP	TSHR	0.757645	R-HSA-418555	G alpha (s) signalling events	37	68	0.727908	3.32594e-19	1.48035e-17	GIP_TSHR
GIP	VIPR1	0.789867	R-HSA-373080	Class B/2 (Secretin family receptors)	13	24	0.516983	0.000173998	0.00083908	GIP_VIPR1
GIP	VIPR1	0.789867	R-HSA-418555	G alpha (s) signalling events	37	68	0.708149	2.00073e-17	7.46731e-16	GIP_VIPR1
GNB3	GABBR2	0.836796	R-HSA-1296041	Activation of G protein gated Potassium channels	13	25	0.634031	3.42224e-07	3.22257e-06	GNB3_GABBR2
GNB3	GABBR2	0.836796	R-HSA-1296059	G protein gated Potassium channels	13	25	0.634031	3.42224e-07	3.22257e-06	GNB3_GABBR2
GNB3	GABBR2	0.836796	R-HSA-1296065	Inwardly rectifying K+ channels	13	25	0.634031	3.42224e-07	3.22257e-06	GNB3_GABBR2
GNB3	GABBR2	0.836796	R-HSA-1296071	Potassium Channels	13	25	0.634031	3.42224e-07	3.22257e-06	GNB3_GABBR2
GNB3	GABBR2	0.836796	R-HSA-977443	GABA receptor activation	15	28	0.606915	1.28826e-06	1.07846e-05	GNB3_GABBR2
GNB3	GABBR2	0.836796	R-HSA-977444	GABA B receptor activation	15	28	0.606915	1.28826e-06	1.07846e-05	GNB3_GABBR2
GNB3	GABBR2	0.836796	R-HSA-991365	Activation of GABAB receptors	15	28	0.606915	1.28826e-06	1.07846e-05	GNB3_GABBR2
GNB3	GABBR2	0.836796	R-HSA-997272	Inhibition of voltage gated Ca2+ channels via Gbeta/gamma subunits	13	25	0.634031	3.42224e-07	3.22257e-06	GNB3_GABBR2
GPC3	LRP1	0.367185	R-HSA-196854	Metabolism of vitamins and cofactors	54	99	0.418487	7.80405e-05	0.000404952	GPC3_LRP1
GPC3	LRP1	0.367185	R-HSA-2187338	Visual phototransduction	24	45	0.481709	0.000137323	0.000677723	GPC3_LRP1
GPC3	LRP2	0.659673	R-HSA-196854	Metabolism of vitamins and cofactors	51	93	0.594951	8.19897e-12	1.6366e-10	GPC3_LRP2
GPC3	LRP2	0.659673	R-HSA-2187338	Visual phototransduction	22	40	0.783942	1.67302e-16	5.42484e-15	GPC3_LRP2
GPC3	LRP2	0.659673	R-HSA-6806667	Metabolism of fat-soluble vitamins	10	19	0.745737	1.12637e-08	1.38687e-07	GPC3_LRP2
GPC3	LRP2	0.659673	R-HSA-8856825	Cargo recognition for clathrin-mediated endocytosis	40	74	0.449484	2.28758e-05	0.000136782	GPC3_LRP2
GPC3	LRP2	0.659673	R-HSA-975634	Retinoid metabolism and transport	10	19	0.745737	1.12637e-08	1.38687e-07	GPC3_LRP2
GPC6	LRP1	0.379389	R-HSA-196854	Metabolism of vitamins and cofactors	54	99	0.418487	7.60924e-05	0.000396566	GPC6_LRP1
GPC6	LRP1	0.379389	R-HSA-2187338	Visual phototransduction	24	45	0.481709	0.000133895	0.000662631	GPC6_LRP1
GPC6	LRP2	0.777981	R-HSA-196854	Metabolism of vitamins and cofactors	51	93	0.594951	3.85981e-12	7.9481e-11	GPC6_LRP2
GPC6	LRP2	0.777981	R-HSA-2187338	Visual phototransduction	22	40	0.783942	7.87606e-17	2.64976e-15	GPC6_LRP2
GPC6	LRP2	0.777981	R-HSA-6806667	Metabolism of fat-soluble vitamins	10	19	0.745737	5.3026e-09	6.73731e-08	GPC6_LRP2
GPC6	LRP2	0.777981	R-HSA-8856825	Cargo recognition for clathrin-mediated endocytosis	40	74	0.449484	1.07692e-05	7.2462e-05	GPC6_LRP2
GPC6	LRP2	0.777981	R-HSA-975634	Retinoid metabolism and transport	10	19	0.745737	5.3026e-09	6.73731e-08	GPC6_LRP2
HBEGF	EGFR	0.688551	R-HSA-8847993	ERBB2 Activates PTK6 Signaling	3	6	0.757722	2.1121e-05	0.000127724	HBEGF_EGFR
HBEGF	EGFR	0.688551	R-HSA-8866910	TFAP2 (AP-2) family regulates transcription of growth factors and their receptors	2	4	0.789746	3.5126e-05	0.000199931	HBEGF_EGFR
HBEGF	EGFR	0.688551	R-HSA-9012852	Signaling by NOTCH3	11	21	0.59224	3.4641e-05	0.000197484	HBEGF_EGFR
HBEGF	ERBB2	0.498001	R-HSA-8866910	TFAP2 (AP-2) family regulates transcription of growth factors and their receptors	4	8	0.753189	1.22979e-05	8.15232e-05	HBEGF_ERBB2
HGF	SDC1	0.353078	R-HSA-1630316	Glycosaminoglycan metabolism	44	81	0.519249	2.21449e-07	2.162e-06	HGF_SDC1
HGF	SDC1	0.353078	R-HSA-1638091	Heparan sulfate/heparin (HS-GAG) metabolism	15	29	0.550194	4.79343e-05	0.000263015	HGF_SDC1
HGF	SDC1	0.353078	R-HSA-1793185	Chondroitin sulfate/dermatan sulfate metabolism	12	23	0.59549	4.33024e-05	0.00024092	HGF_SDC1
HGF	SDC1	0.353078	R-HSA-196854	Metabolism of vitamins and cofactors	56	102	0.474092	1.56632e-06	1.28719e-05	HGF_SDC1
HGF	SDC1	0.353078	R-HSA-1971475	A tetrasaccharide linker sequence is required for GAG synthesis	11	20	0.653054	2.23099e-05	0.000134155	HGF_SDC1
HGF	SDC1	0.353078	R-HSA-2022928	HS-GAG biosynthesis	5	10	0.705922	3.46054e-05	0.000197438	HGF_SDC1
HGF	SDC1	0.353078	R-HSA-2187338	Visual phototransduction	26	48	0.616178	5.31855e-08	5.89564e-07	HGF_SDC1
HGF	SDC1	0.353078	R-HSA-3560782	Diseases associated with glycosaminoglycan metabolism	12	23	0.653054	2.28133e-06	1.81645e-05	HGF_SDC1
HGF	SDC1	0.353078	R-HSA-3560783	Defective B4GALT7 causes EDS, progeroid type	9	17	0.661874	2.07484e-05	0.000126003	HGF_SDC1
HGF	SDC1	0.353078	R-HSA-3560801	Defective B3GAT3 causes JDSSDHD	9	17	0.661874	2.07484e-05	0.000126003	HGF_SDC1
HGF	SDC1	0.353078	R-HSA-3656237	Defective EXT2 causes exostoses 2	5	10	0.705922	3.46054e-05	0.000197438	HGF_SDC1
HGF	SDC1	0.353078	R-HSA-3656253	Defective EXT1 causes exostoses 1, TRPS2 and CHDS	5	10	0.705922	3.46054e-05	0.000197438	HGF_SDC1
HGF	SDC1	0.353078	R-HSA-3781865	Diseases of glycosylation	61	111	0.607614	6.18157e-14	1.58204e-12	HGF_SDC1
HGF	SDC1	0.353078	R-HSA-4420332	Defective B3GALT6 causes EDSP2 and SEMDJL1	9	17	0.661874	2.07484e-05	0.000126003	HGF_SDC1
HGF	SDC1	0.353078	R-HSA-6806667	Metabolism of fat-soluble vitamins	14	27	0.59549	1.27691e-05	8.42572e-05	HGF_SDC1
HGF	SDC1	0.353078	R-HSA-975634	Retinoid metabolism and transport	14	27	0.59549	1.27691e-05	8.42572e-05	HGF_SDC1
HGF	SDC2	0.406055	R-HSA-1630316	Glycosaminoglycan metabolism	45	82	0.5111	5.43708e-07	4.95072e-06	HGF_SDC2
HGF	SDC2	0.406055	R-HSA-1638091	Heparan sulfate/heparin (HS-GAG) metabolism	16	30	0.593135	1.04289e-05	7.03045e-05	HGF_SDC2
HGF	SDC2	0.406055	R-HSA-1793185	Chondroitin sulfate/dermatan sulfate metabolism	13	24	0.614178	2.8112e-05	0.000163781	HGF_SDC2
HGF	SDC2	0.406055	R-HSA-196854	Metabolism of vitamins and cofactors	56	103	0.454921	3.72034e-06	2.83919e-05	HGF_SDC2
HGF	SDC2	0.406055	R-HSA-1971475	A tetrasaccharide linker sequence is required for GAG synthesis	11	21	0.620646	2.29614e-05	0.000136782	HGF_SDC2
HGF	SDC2	0.406055	R-HSA-2024096	HS-GAG degradation	10	19	0.610729	7.49925e-05	0.00039226	HGF_SDC2
HGF	SDC2	0.406055	R-HSA-2187338	Visual phototransduction	26	49	0.592889	1.04474e-07	1.08344e-06	HGF_SDC2
HGF	SDC2	0.406055	R-HSA-3560782	Diseases associated with glycosaminoglycan metabolism	13	24	0.614178	2.8112e-05	0.000163781	HGF_SDC2
HGF	SDC2	0.406055	R-HSA-3560783	Defective B4GALT7 causes EDS, progeroid type	9	18	0.620646	2.57514e-05	0.000151382	HGF_SDC2
HGF	SDC2	0.406055	R-HSA-3560801	Defective B3GAT3 causes JDSSDHD	9	18	0.620646	2.57514e-05	0.000151382	HGF_SDC2
HGF	SDC2	0.406055	R-HSA-3781865	Diseases of glycosylation	61	112	0.587922	4.94653e-13	1.13612e-11	HGF_SDC2
HGF	SDC2	0.406055	R-HSA-381426	Regulation of Insulin-like Growth Factor (IGF) transport and uptake by Insulin-like Growth Factor Binding Proteins (IGFBPs)	52	96	0.473423	1.25203e-06	1.05429e-05	HGF_SDC2
HGF	SDC2	0.406055	R-HSA-4420332	Defective B3GALT6 causes EDSP2 and SEMDJL1	9	18	0.620646	2.57514e-05	0.000151382	HGF_SDC2
HGF	SDC2	0.406055	R-HSA-6806667	Metabolism of fat-soluble vitamins	15	28	0.610729	8.86403e-06	6.13124e-05	HGF_SDC2
HGF	SDC2	0.406055	R-HSA-8957275	Post-translational protein phosphorylation	48	89	0.443383	1.97311e-05	0.00012054	HGF_SDC2
HGF	SDC2	0.406055	R-HSA-975634	Retinoid metabolism and transport	15	28	0.610729	8.86403e-06	6.13124e-05	HGF_SDC2
HHLA3	CHRM3	0.267382	R-HSA-163685	Integration of energy metabolism	39	71	0.55912	8.78215e-08	9.26847e-07	HHLA3_CHRM3
HHLA3	CHRM3	0.267382	R-HSA-422356	Regulation of insulin secretion	31	57	0.610983	1.06435e-08	1.31729e-07	HHLA3_CHRM3
HPX	LRP1	0.442823	R-HSA-196854	Metabolism of vitamins and cofactors	54	99	0.418487	6.6473e-05	0.000351287	HPX_LRP1
HPX	LRP1	0.442823	R-HSA-2187338	Visual phototransduction	24	45	0.481709	0.000116968	0.000587793	HPX_LRP1
HRAS	AGTR1	0.437353	R-HSA-8856825	Cargo recognition for clathrin-mediated endocytosis	42	78	0.443931	4.31768e-05	0.000240782	HRAS_AGTR1
HRAS	GRIN2D	0.719582	R-HSA-438064	Post NMDA receptor activation events	27	50	0.526877	3.23264e-06	2.50433e-05	HRAS_GRIN2D
HRAS	GRIN2D	0.719582	R-HSA-438066	Unblocking of NMDA receptors, glutamate binding and activation	11	20	0.797966	6.17496e-11	1.0637e-09	HRAS_GRIN2D
HRAS	GRIN2D	0.719582	R-HSA-442742	CREB1 phosphorylation through NMDA receptor-mediated activation of RAS signaling	12	23	0.601766	9.72892e-06	6.64139e-05	HRAS_GRIN2D
HRAS	GRIN2D	0.719582	R-HSA-442755	Activation of NMDA receptors and postsynaptic events	28	52	0.597099	1.74893e-08	2.09931e-07	HRAS_GRIN2D
HRAS	GRIN2D	0.719582	R-HSA-442982	Ras activation upon Ca2+ influx through NMDA receptor	9	17	0.630782	2.5144e-05	0.000148896	HRAS_GRIN2D
HRAS	GRIN2D	0.719582	R-HSA-6794361	Neurexins and neuroligins	7	13	0.791842	2.74251e-08	3.14949e-07	HRAS_GRIN2D
HRAS	GRIN2D	0.719582	R-HSA-6794362	Protein-protein interactions at synapses	13	24	0.798639	1.11002e-12	2.44001e-11	HRAS_GRIN2D
HRAS	GRIN2D	0.719582	R-HSA-8849932	Synaptic adhesion-like molecules	5	10	0.808756	1.95506e-08	2.31187e-07	HRAS_GRIN2D
HRAS	GRIN2D	0.719582	R-HSA-9609736	Assembly and cell surface presentation of NMDA receptors	7	14	0.703025	1.09382e-06	9.36476e-06	HRAS_GRIN2D
HRAS	GRIN2D	0.719582	R-HSA-9617324	Negative regulation of NMDA receptor-mediated neuronal transmission	9	18	0.630782	6.44182e-06	4.64408e-05	HRAS_GRIN2D
HRAS	GRIN2D	0.719582	R-HSA-9620244	Long-term potentiation	10	19	0.791842	8.53353e-11	1.42212e-09	HRAS_GRIN2D
HRAS	INSR	0.540094	R-HSA-199418	Negative regulation of the PI3K/AKT network	44	81	0.500526	6.88707e-07	6.1691e-06	HRAS_INSR
HRAS	INSR	0.540094	R-HSA-6811558	PI5P, PP2A and IER3 Regulate PI3K/AKT Signaling	42	78	0.500526	6.66358e-07	5.97638e-06	HRAS_INSR
HRAS	SDC2	0.501996	R-HSA-1630316	Glycosaminoglycan metabolism	45	82	0.5111	4.41772e-07	4.0954e-06	HRAS_SDC2
HRAS	SDC2	0.501996	R-HSA-1638091	Heparan sulfate/heparin (HS-GAG) metabolism	16	30	0.593135	8.47368e-06	5.92414e-05	HRAS_SDC2
HRAS	SDC2	0.501996	R-HSA-1793185	Chondroitin sulfate/dermatan sulfate metabolism	13	24	0.614178	2.28415e-05	0.000136782	HRAS_SDC2
HRAS	SDC2	0.501996	R-HSA-196854	Metabolism of vitamins and cofactors	56	103	0.454921	3.02284e-06	2.35709e-05	HRAS_SDC2
HRAS	SDC2	0.501996	R-HSA-1971475	A tetrasaccharide linker sequence is required for GAG synthesis	11	21	0.620646	1.86566e-05	0.000115551	HRAS_SDC2
HRAS	SDC2	0.501996	R-HSA-2024096	HS-GAG degradation	10	19	0.610729	6.09327e-05	0.000324884	HRAS_SDC2
HRAS	SDC2	0.501996	R-HSA-2187338	Visual phototransduction	26	49	0.592889	8.48867e-08	9.0252e-07	HRAS_SDC2
HRAS	SDC2	0.501996	R-HSA-3560782	Diseases associated with glycosaminoglycan metabolism	13	24	0.614178	2.28415e-05	0.000136782	HRAS_SDC2
HRAS	SDC2	0.501996	R-HSA-3560783	Defective B4GALT7 causes EDS, progeroid type	9	18	0.620646	2.09234e-05	0.000126743	HRAS_SDC2
HRAS	SDC2	0.501996	R-HSA-3560801	Defective B3GAT3 causes JDSSDHD	9	18	0.620646	2.09234e-05	0.000126743	HRAS_SDC2
HRAS	SDC2	0.501996	R-HSA-3781865	Diseases of glycosylation	61	112	0.587922	4.01914e-13	9.2907e-12	HRAS_SDC2
HRAS	SDC2	0.501996	R-HSA-381426	Regulation of Insulin-like Growth Factor (IGF) transport and uptake by Insulin-like Growth Factor Binding Proteins (IGFBPs)	52	96	0.473423	1.01729e-06	8.77246e-06	HRAS_SDC2
HRAS	SDC2	0.501996	R-HSA-4420332	Defective B3GALT6 causes EDSP2 and SEMDJL1	9	18	0.620646	2.09234e-05	0.000126743	HRAS_SDC2
HRAS	SDC2	0.501996	R-HSA-6806667	Metabolism of fat-soluble vitamins	15	28	0.610729	7.20218e-06	5.1354e-05	HRAS_SDC2
HRAS	SDC2	0.501996	R-HSA-8957275	Post-translational protein phosphorylation	48	89	0.443383	1.60319e-05	0.000101398	HRAS_SDC2
HRAS	SDC2	0.501996	R-HSA-975634	Retinoid metabolism and transport	15	28	0.610729	7.20218e-06	5.1354e-05	HRAS_SDC2
HSPG2	CHRM3	0.813699	R-HSA-163685	Integration of energy metabolism	39	71	0.55912	1.04929e-08	1.3009e-07	HSPG2_CHRM3
HSPG2	CHRM3	0.813699	R-HSA-422356	Regulation of insulin secretion	31	57	0.610983	1.27168e-09	1.77292e-08	HSPG2_CHRM3
HSPG2	COL13A1	0.88275	R-HSA-1474290	Collagen formation	36	67	0.836665	2.28934e-37	1.26195e-34	HSPG2_COL13A1
HSPG2	COL13A1	0.88275	R-HSA-1650814	Collagen biosynthesis and modifying enzymes	31	57	0.833077	3.13897e-31	8.33106e-29	HSPG2_COL13A1
HSPG2	LRP1	0.623529	R-HSA-196854	Metabolism of vitamins and cofactors	54	99	0.418487	4.09607e-05	0.000229675	HSPG2_LRP1
HSPG2	LRP1	0.623529	R-HSA-2187338	Visual phototransduction	24	45	0.481709	7.20759e-05	0.000377831	HSPG2_LRP1
HSPG2	LRP2	0.833942	R-HSA-196854	Metabolism of vitamins and cofactors	51	93	0.594951	2.12812e-12	4.52525e-11	HSPG2_LRP2
HSPG2	LRP2	0.833942	R-HSA-2187338	Visual phototransduction	22	40	0.783942	4.34249e-17	1.53292e-15	HSPG2_LRP2
HSPG2	LRP2	0.833942	R-HSA-6806667	Metabolism of fat-soluble vitamins	10	19	0.745737	2.92361e-09	3.87256e-08	HSPG2_LRP2
HSPG2	LRP2	0.833942	R-HSA-8856825	Cargo recognition for clathrin-mediated endocytosis	40	74	0.449484	5.93763e-06	4.33731e-05	HSPG2_LRP2
HSPG2	LRP2	0.833942	R-HSA-975634	Retinoid metabolism and transport	10	19	0.745737	2.92361e-09	3.87256e-08	HSPG2_LRP2
HSPG2	SDC1	0.735522	R-HSA-1630316	Glycosaminoglycan metabolism	44	81	0.519249	6.23918e-08	6.78452e-07	HSPG2_SDC1
HSPG2	SDC1	0.735522	R-HSA-1638091	Heparan sulfate/heparin (HS-GAG) metabolism	15	29	0.550194	1.35052e-05	8.83011e-05	HSPG2_SDC1
HSPG2	SDC1	0.735522	R-HSA-1793185	Chondroitin sulfate/dermatan sulfate metabolism	12	23	0.59549	1.22002e-05	8.09503e-05	HSPG2_SDC1
HSPG2	SDC1	0.735522	R-HSA-196854	Metabolism of vitamins and cofactors	56	102	0.474092	4.41301e-07	4.0954e-06	HSPG2_SDC1
HSPG2	SDC1	0.735522	R-HSA-1971475	A tetrasaccharide linker sequence is required for GAG synthesis	11	20	0.653054	6.28568e-06	4.54555e-05	HSPG2_SDC1
HSPG2	SDC1	0.735522	R-HSA-2022928	HS-GAG biosynthesis	5	10	0.705922	9.74985e-06	6.64139e-05	HSPG2_SDC1
HSPG2	SDC1	0.735522	R-HSA-2024096	HS-GAG degradation	9	18	0.551632	8.92502e-05	0.0004588	HSPG2_SDC1
HSPG2	SDC1	0.735522	R-HSA-2187338	Visual phototransduction	26	48	0.616178	1.49846e-08	1.81692e-07	HSPG2_SDC1
HSPG2	SDC1	0.735522	R-HSA-3560782	Diseases associated with glycosaminoglycan metabolism	12	23	0.653054	6.4275e-07	5.78482e-06	HSPG2_SDC1
HSPG2	SDC1	0.735522	R-HSA-3560783	Defective B4GALT7 causes EDS, progeroid type	9	17	0.661874	5.84573e-06	4.2789e-05	HSPG2_SDC1
HSPG2	SDC1	0.735522	R-HSA-3560801	Defective B3GAT3 causes JDSSDHD	9	17	0.661874	5.84573e-06	4.2789e-05	HSPG2_SDC1
HSPG2	SDC1	0.735522	R-HSA-3656237	Defective EXT2 causes exostoses 2	5	10	0.705922	9.74985e-06	6.64139e-05	HSPG2_SDC1
HSPG2	SDC1	0.735522	R-HSA-3656253	Defective EXT1 causes exostoses 1, TRPS2 and CHDS	5	10	0.705922	9.74985e-06	6.64139e-05	HSPG2_SDC1
HSPG2	SDC1	0.735522	R-HSA-3781865	Diseases of glycosylation	61	111	0.607614	1.74162e-14	4.80016e-13	HSPG2_SDC1
HSPG2	SDC1	0.735522	R-HSA-4420332	Defective B3GALT6 causes EDSP2 and SEMDJL1	9	17	0.661874	5.84573e-06	4.2789e-05	HSPG2_SDC1
HSPG2	SDC1	0.735522	R-HSA-6806667	Metabolism of fat-soluble vitamins	14	27	0.59549	3.59761e-06	2.75138e-05	HSPG2_SDC1
HSPG2	SDC1	0.735522	R-HSA-975634	Retinoid metabolism and transport	14	27	0.59549	3.59761e-06	2.75138e-05	HSPG2_SDC1
ICAM1	EGFR	0.533445	R-HSA-8847993	ERBB2 Activates PTK6 Signaling	3	6	0.757722	3.78027e-05	0.000214484	ICAM1_EGFR
ICAM1	EGFR	0.533445	R-HSA-8866910	TFAP2 (AP-2) family regulates transcription of growth factors and their receptors	2	4	0.789746	6.2869e-05	0.000334213	ICAM1_EGFR
ICAM1	EGFR	0.533445	R-HSA-9012852	Signaling by NOTCH3	11	21	0.59224	6.20009e-05	0.000330077	ICAM1_EGFR
IGFBP4	FZD8	0.427734	R-HSA-373080	Class B/2 (Secretin family receptors)	8	15	0.742137	5.55772e-07	5.05414e-06	IGFBP4_FZD8
IHH	PTCH1	0.866028	R-HSA-5635838	Activation of SMO	2	4	0.836747	9.35221e-07	8.15303e-06	IHH_PTCH1
INHA	ACVR2B	0.846675	R-HSA-1181150	Signaling by NODAL	4	8	0.603361	0.000149618	0.000732851	INHA_ACVR2B
INHA	ACVR2B	0.846675	R-HSA-1433617	Regulation of signaling by NODAL	2	4	0.682835	0.000162143	0.000788808	INHA_ACVR2B
INHBA	ACVR2B	0.902762	R-HSA-1181150	Signaling by NODAL	4	8	0.603361	5.01944e-05	0.000273323	INHBA_ACVR2B
INHBA	ACVR2B	0.902762	R-HSA-1433617	Regulation of signaling by NODAL	2	4	0.682835	5.43963e-05	0.000293527	INHBA_ACVR2B
INHBA	ACVR2B	0.902762	R-HSA-1502540	Signaling by Activin	3	6	0.603361	9.61505e-05	0.000492153	INHBA_ACVR2B
INHBE	ACVR2B	0.933181	R-HSA-1181150	Signaling by NODAL	4	8	0.603361	2.46266e-05	0.000146088	INHBE_ACVR2B
INHBE	ACVR2B	0.933181	R-HSA-1433617	Regulation of signaling by NODAL	2	4	0.682835	2.66882e-05	0.000156248	INHBE_ACVR2B
INHBE	ACVR2B	0.933181	R-HSA-1502540	Signaling by Activin	3	6	0.603361	4.71738e-05	0.000259837	INHBE_ACVR2B
INSL3	ADCYAP1R1	0.73301	R-HSA-373080	Class B/2 (Secretin family receptors)	13	24	0.61103	1.09229e-05	7.34273e-05	INSL3_ADCYAP1R1
INSL3	ADCYAP1R1	0.73301	R-HSA-418555	G alpha (s) signalling events	37	68	0.744247	7.4744e-21	4.05769e-19	INSL3_ADCYAP1R1
INSL3	ADRB2	0.475135	R-HSA-418555	G alpha (s) signalling events	40	73	0.613561	1.20322e-10	1.94196e-09	INSL3_ADRB2
INSL3	ADRB3	0.700629	R-HSA-418555	G alpha (s) signalling events	36	67	0.661812	1.12178e-13	2.76244e-12	INSL3_ADRB3
INSL3	PTH1R	0.624418	R-HSA-373080	Class B/2 (Secretin family receptors)	13	24	0.648618	2.53431e-06	2.0023e-05	INSL3_PTH1R
INSL3	PTH1R	0.624418	R-HSA-418555	G alpha (s) signalling events	37	68	0.7367	1.00996e-19	4.73033e-18	INSL3_PTH1R
INSL3	TSHR	0.457161	R-HSA-418555	G alpha (s) signalling events	37	68	0.727908	1.11402e-18	4.66848e-17	INSL3_TSHR
INSL3	VIPR1	0.652918	R-HSA-418555	G alpha (s) signalling events	37	68	0.708149	4.90832e-17	1.70688e-15	INSL3_VIPR1
ITGB3BP	ITGB3	0.34958	R-HSA-76005	Response to elevated platelet cytosolic Ca2+	12	22	0.636975	2.15314e-05	0.000129768	ITGB3BP_ITGB3
JAG1	NOTCH1	0.658029	R-HSA-186712	Regulation of beta-cell development	15	29	0.610749	1.31822e-06	1.09841e-05	JAG1_NOTCH1
JAG1	NOTCH1	0.658029	R-HSA-3781865	Diseases of glycosylation	61	112	0.605645	9.32829e-15	2.65264e-13	JAG1_NOTCH1
JAG1	NOTCH1	0.658029	R-HSA-3906995	Diseases associated with O-glycosylation of proteins	32	59	0.621594	5.98961e-10	8.90488e-09	JAG1_NOTCH1
JAG1	NOTCH3	0.895928	R-HSA-3781865	Diseases of glycosylation	61	111	0.734778	1.39288e-30	3.32712e-28	JAG1_NOTCH3
JAG1	NOTCH3	0.895928	R-HSA-3906995	Diseases associated with O-glycosylation of proteins	31	58	0.786279	3.98732e-25	3.75962e-23	JAG1_NOTCH3
JAG2	NOTCH1	0.609414	R-HSA-186712	Regulation of beta-cell development	15	29	0.610749	1.5984e-06	1.30904e-05	JAG2_NOTCH1
JAG2	NOTCH1	0.609414	R-HSA-3781865	Diseases of glycosylation	61	112	0.605645	1.1311e-14	3.15387e-13	JAG2_NOTCH1
JAG2	NOTCH1	0.609414	R-HSA-3906995	Diseases associated with O-glycosylation of proteins	32	59	0.621594	7.26266e-10	1.06213e-08	JAG2_NOTCH1
JAG2	NOTCH3	0.875789	R-HSA-3781865	Diseases of glycosylation	61	111	0.734778	2.06959e-30	4.63459e-28	JAG2_NOTCH3
JAG2	NOTCH3	0.875789	R-HSA-3906995	Diseases associated with O-glycosylation of proteins	31	58	0.786279	5.92451e-25	5.44296e-23	JAG2_NOTCH3
KISS1	MMP24	0.813631	R-HSA-1474228	Degradation of the extracellular matrix	24	44	0.81645	1.2645e-22	8.97172e-21	KISS1_MMP24
KISS1	MMP24	0.813631	R-HSA-1592389	Activation of Matrix Metalloproteinases	6	12	0.770897	2.94896e-08	3.34901e-07	KISS1_MMP24
KNG1	SDC2	0.350105	R-HSA-1630316	Glycosaminoglycan metabolism	45	82	0.5111	6.16833e-07	5.58109e-06	KNG1_SDC2
KNG1	SDC2	0.350105	R-HSA-1638091	Heparan sulfate/heparin (HS-GAG) metabolism	16	30	0.593135	1.18315e-05	7.87231e-05	KNG1_SDC2
KNG1	SDC2	0.350105	R-HSA-1793185	Chondroitin sulfate/dermatan sulfate metabolism	13	24	0.614178	3.18929e-05	0.000183129	KNG1_SDC2
KNG1	SDC2	0.350105	R-HSA-196854	Metabolism of vitamins and cofactors	56	103	0.454921	4.2207e-06	3.19046e-05	KNG1_SDC2
KNG1	SDC2	0.350105	R-HSA-1971475	A tetrasaccharide linker sequence is required for GAG synthesis	11	21	0.620646	2.60496e-05	0.000152759	KNG1_SDC2
KNG1	SDC2	0.350105	R-HSA-2024096	HS-GAG degradation	10	19	0.610729	8.50785e-05	0.000438613	KNG1_SDC2
KNG1	SDC2	0.350105	R-HSA-2187338	Visual phototransduction	26	49	0.592889	1.18525e-07	1.21858e-06	KNG1_SDC2
KNG1	SDC2	0.350105	R-HSA-3560782	Diseases associated with glycosaminoglycan metabolism	13	24	0.614178	3.18929e-05	0.000183129	KNG1_SDC2
KNG1	SDC2	0.350105	R-HSA-3560783	Defective B4GALT7 causes EDS, progeroid type	9	18	0.620646	2.92148e-05	0.000169242	KNG1_SDC2
KNG1	SDC2	0.350105	R-HSA-3560801	Defective B3GAT3 causes JDSSDHD	9	18	0.620646	2.92148e-05	0.000169242	KNG1_SDC2
KNG1	SDC2	0.350105	R-HSA-3781865	Diseases of glycosylation	61	112	0.587922	5.6118e-13	1.2848e-11	KNG1_SDC2
KNG1	SDC2	0.350105	R-HSA-381426	Regulation of Insulin-like Growth Factor (IGF) transport and uptake by Insulin-like Growth Factor Binding Proteins (IGFBPs)	52	96	0.473423	1.42041e-06	1.17945e-05	KNG1_SDC2
KNG1	SDC2	0.350105	R-HSA-4420332	Defective B3GALT6 causes EDSP2 and SEMDJL1	9	18	0.620646	2.92148e-05	0.000169242	KNG1_SDC2
KNG1	SDC2	0.350105	R-HSA-6806667	Metabolism of fat-soluble vitamins	15	28	0.610729	1.00562e-05	6.80478e-05	KNG1_SDC2
KNG1	SDC2	0.350105	R-HSA-8957275	Post-translational protein phosphorylation	48	89	0.443383	2.23848e-05	0.000134459	KNG1_SDC2
KNG1	SDC2	0.350105	R-HSA-975634	Retinoid metabolism and transport	15	28	0.610729	1.00562e-05	6.80478e-05	KNG1_SDC2
L1CAM	EGFR	0.796526	R-HSA-8847993	ERBB2 Activates PTK6 Signaling	3	6	0.757722	9.48649e-06	6.48666e-05	L1CAM_EGFR
L1CAM	EGFR	0.796526	R-HSA-8866910	TFAP2 (AP-2) family regulates transcription of growth factors and their receptors	2	4	0.789746	1.57768e-05	0.00010005	L1CAM_EGFR
L1CAM	EGFR	0.796526	R-HSA-9012852	Signaling by NOTCH3	11	21	0.59224	1.5559e-05	9.91072e-05	L1CAM_EGFR
L1CAM	ERBB2	0.771062	R-HSA-8864260	Transcriptional regulation by the AP-2 (TFAP2) family of transcription factors	9	18	0.531373	0.000116135	0.000584017	L1CAM_ERBB2
L1CAM	ERBB2	0.771062	R-HSA-8866910	TFAP2 (AP-2) family regulates transcription of growth factors and their receptors	4	8	0.753189	3.64833e-06	2.7872e-05	L1CAM_ERBB2
LAMA1	GPC1	0.786981	R-HSA-1630316	Glycosaminoglycan metabolism	45	82	0.672926	1.60028e-16	5.21256e-15	LAMA1_GPC1
LAMA1	GPC1	0.786981	R-HSA-1638091	Heparan sulfate/heparin (HS-GAG) metabolism	16	30	0.772193	2.08796e-13	5.00413e-12	LAMA1_GPC1
LAMA1	GPC1	0.786981	R-HSA-1793185	Chondroitin sulfate/dermatan sulfate metabolism	13	24	0.78626	3.83088e-12	7.91127e-11	LAMA1_GPC1
LAMA1	GPC1	0.786981	R-HSA-196854	Metabolism of vitamins and cofactors	56	103	0.589521	3.53499e-13	8.25139e-12	LAMA1_GPC1
LAMA1	GPC1	0.786981	R-HSA-1971475	A tetrasaccharide linker sequence is required for GAG synthesis	11	21	0.794545	4.45167e-12	9.14059e-11	LAMA1_GPC1
LAMA1	GPC1	0.786981	R-HSA-2022928	HS-GAG biosynthesis	6	11	0.778708	2.6694e-07	2.5642e-06	LAMA1_GPC1
LAMA1	GPC1	0.786981	R-HSA-2024096	HS-GAG degradation	10	19	0.742505	6.96568e-09	8.80354e-08	LAMA1_GPC1
LAMA1	GPC1	0.786981	R-HSA-2187338	Visual phototransduction	26	49	0.772193	1.16405e-19	5.41661e-18	LAMA1_GPC1
LAMA1	GPC1	0.786981	R-HSA-3560782	Diseases associated with glycosaminoglycan metabolism	13	24	0.778708	1.14533e-11	2.22424e-10	LAMA1_GPC1
LAMA1	GPC1	0.786981	R-HSA-3560783	Defective B4GALT7 causes EDS, progeroid type	9	18	0.778708	1.02637e-10	1.67921e-09	LAMA1_GPC1
LAMA1	GPC1	0.786981	R-HSA-3560801	Defective B3GAT3 causes JDSSDHD	9	18	0.778708	1.02637e-10	1.67921e-09	LAMA1_GPC1
LAMA1	GPC1	0.786981	R-HSA-3656237	Defective EXT2 causes exostoses 2	6	11	0.778708	2.6694e-07	2.5642e-06	LAMA1_GPC1
LAMA1	GPC1	0.786981	R-HSA-3656253	Defective EXT1 causes exostoses 1, TRPS2 and CHDS	6	11	0.778708	2.6694e-07	2.5642e-06	LAMA1_GPC1
LAMA1	GPC1	0.786981	R-HSA-3781865	Diseases of glycosylation	61	112	0.767549	4.49668e-37	2.30166e-34	LAMA1_GPC1
LAMA1	GPC1	0.786981	R-HSA-4420332	Defective B3GALT6 causes EDSP2 and SEMDJL1	9	18	0.778708	1.02637e-10	1.67921e-09	LAMA1_GPC1
LAMA1	GPC1	0.786981	R-HSA-6806667	Metabolism of fat-soluble vitamins	15	28	0.719008	5.82861e-10	8.68354e-09	LAMA1_GPC1
LAMA1	GPC1	0.786981	R-HSA-975634	Retinoid metabolism and transport	15	28	0.719008	5.82861e-10	8.68354e-09	LAMA1_GPC1
LAMA1	ITGB4	0.787684	R-HSA-1474290	Collagen formation	33	61	0.801648	2.06111e-27	2.54654e-25	LAMA1_ITGB4
LAMA1	ITGB4	0.787684	R-HSA-2022090	Assembly of collagen fibrils and other multimeric structures	12	22	0.818494	2.91625e-13	6.91982e-12	LAMA1_ITGB4
LAMA1	ITGB8	0.882525	R-HSA-1566948	Elastic fibre formation	3	7	0.661792	8.71631e-06	6.06418e-05	LAMA1_ITGB8
LAMA1	SDC2	0.610425	R-HSA-1630316	Glycosaminoglycan metabolism	45	82	0.5111	3.24384e-07	3.08293e-06	LAMA1_SDC2
LAMA1	SDC2	0.610425	R-HSA-1638091	Heparan sulfate/heparin (HS-GAG) metabolism	16	30	0.593135	6.22203e-06	4.51286e-05	LAMA1_SDC2
LAMA1	SDC2	0.610425	R-HSA-1793185	Chondroitin sulfate/dermatan sulfate metabolism	13	24	0.614178	1.6772e-05	0.000105336	LAMA1_SDC2
LAMA1	SDC2	0.610425	R-HSA-196854	Metabolism of vitamins and cofactors	56	103	0.454921	2.2196e-06	1.76926e-05	LAMA1_SDC2
LAMA1	SDC2	0.610425	R-HSA-1971475	A tetrasaccharide linker sequence is required for GAG synthesis	11	21	0.620646	1.36991e-05	8.91974e-05	LAMA1_SDC2
LAMA1	SDC2	0.610425	R-HSA-2024096	HS-GAG degradation	10	19	0.610729	4.47415e-05	0.000247964	LAMA1_SDC2
LAMA1	SDC2	0.610425	R-HSA-2187338	Visual phototransduction	26	49	0.592889	6.23304e-08	6.78452e-07	LAMA1_SDC2
LAMA1	SDC2	0.610425	R-HSA-3560782	Diseases associated with glycosaminoglycan metabolism	13	24	0.614178	1.6772e-05	0.000105336	LAMA1_SDC2
LAMA1	SDC2	0.610425	R-HSA-3560783	Defective B4GALT7 causes EDS, progeroid type	9	18	0.620646	1.53636e-05	9.80371e-05	LAMA1_SDC2
LAMA1	SDC2	0.610425	R-HSA-3560801	Defective B3GAT3 causes JDSSDHD	9	18	0.620646	1.53636e-05	9.80371e-05	LAMA1_SDC2
LAMA1	SDC2	0.610425	R-HSA-3781865	Diseases of glycosylation	61	112	0.587922	2.95116e-13	6.95659e-12	LAMA1_SDC2
LAMA1	SDC2	0.610425	R-HSA-381426	Regulation of Insulin-like Growth Factor (IGF) transport and uptake by Insulin-like Growth Factor Binding Proteins (IGFBPs)	52	96	0.473423	7.46975e-07	6.63299e-06	LAMA1_SDC2
LAMA1	SDC2	0.610425	R-HSA-4420332	Defective B3GALT6 causes EDSP2 and SEMDJL1	9	18	0.620646	1.53636e-05	9.80371e-05	LAMA1_SDC2
LAMA1	SDC2	0.610425	R-HSA-6806667	Metabolism of fat-soluble vitamins	15	28	0.610729	5.2884e-06	3.92711e-05	LAMA1_SDC2
LAMA1	SDC2	0.610425	R-HSA-8957275	Post-translational protein phosphorylation	48	89	0.443383	1.17719e-05	7.85342e-05	LAMA1_SDC2
LAMA1	SDC2	0.610425	R-HSA-975634	Retinoid metabolism and transport	15	28	0.610729	5.2884e-06	3.92711e-05	LAMA1_SDC2
LAMA1	TMPRSS6	0.856864	R-HSA-1474228	Degradation of the extracellular matrix	24	44	0.835683	2.10012e-25	2.03371e-23	LAMA1_TMPRSS6
LAMA2	ITGB4	0.532024	R-HSA-1474290	Collagen formation	33	61	0.801648	7.3277e-27	7.83736e-25	LAMA2_ITGB4
LAMA2	ITGB4	0.532024	R-HSA-2022090	Assembly of collagen fibrils and other multimeric structures	12	22	0.818494	1.03679e-12	2.28605e-11	LAMA2_ITGB4
LAMA3	ITGB4	0.801067	R-HSA-1474290	Collagen formation	33	61	0.801648	1.76626e-27	2.29912e-25	LAMA3_ITGB4
LAMA3	ITGB4	0.801067	R-HSA-2022090	Assembly of collagen fibrils and other multimeric structures	12	22	0.818494	2.49907e-13	5.96944e-12	LAMA3_ITGB4
LAMA3	SDC2	0.608977	R-HSA-1630316	Glycosaminoglycan metabolism	45	82	0.5111	3.24384e-07	3.08293e-06	LAMA3_SDC2
LAMA3	SDC2	0.608977	R-HSA-1638091	Heparan sulfate/heparin (HS-GAG) metabolism	16	30	0.593135	6.22203e-06	4.51286e-05	LAMA3_SDC2
LAMA3	SDC2	0.608977	R-HSA-1793185	Chondroitin sulfate/dermatan sulfate metabolism	13	24	0.614178	1.6772e-05	0.000105336	LAMA3_SDC2
LAMA3	SDC2	0.608977	R-HSA-196854	Metabolism of vitamins and cofactors	56	103	0.454921	2.2196e-06	1.76926e-05	LAMA3_SDC2
LAMA3	SDC2	0.608977	R-HSA-1971475	A tetrasaccharide linker sequence is required for GAG synthesis	11	21	0.620646	1.36991e-05	8.91974e-05	LAMA3_SDC2
LAMA3	SDC2	0.608977	R-HSA-2024096	HS-GAG degradation	10	19	0.610729	4.47415e-05	0.000247964	LAMA3_SDC2
LAMA3	SDC2	0.608977	R-HSA-2187338	Visual phototransduction	26	49	0.592889	6.23304e-08	6.78452e-07	LAMA3_SDC2
LAMA3	SDC2	0.608977	R-HSA-3560782	Diseases associated with glycosaminoglycan metabolism	13	24	0.614178	1.6772e-05	0.000105336	LAMA3_SDC2
LAMA3	SDC2	0.608977	R-HSA-3560783	Defective B4GALT7 causes EDS, progeroid type	9	18	0.620646	1.53636e-05	9.80371e-05	LAMA3_SDC2
LAMA3	SDC2	0.608977	R-HSA-3560801	Defective B3GAT3 causes JDSSDHD	9	18	0.620646	1.53636e-05	9.80371e-05	LAMA3_SDC2
LAMA3	SDC2	0.608977	R-HSA-3781865	Diseases of glycosylation	61	112	0.587922	2.95116e-13	6.95659e-12	LAMA3_SDC2
LAMA3	SDC2	0.608977	R-HSA-381426	Regulation of Insulin-like Growth Factor (IGF) transport and uptake by Insulin-like Growth Factor Binding Proteins (IGFBPs)	52	96	0.473423	7.46975e-07	6.63299e-06	LAMA3_SDC2
LAMA3	SDC2	0.608977	R-HSA-4420332	Defective B3GALT6 causes EDSP2 and SEMDJL1	9	18	0.620646	1.53636e-05	9.80371e-05	LAMA3_SDC2
LAMA3	SDC2	0.608977	R-HSA-6806667	Metabolism of fat-soluble vitamins	15	28	0.610729	5.2884e-06	3.92711e-05	LAMA3_SDC2
LAMA3	SDC2	0.608977	R-HSA-8957275	Post-translational protein phosphorylation	48	89	0.443383	1.17719e-05	7.85342e-05	LAMA3_SDC2
LAMA3	SDC2	0.608977	R-HSA-975634	Retinoid metabolism and transport	15	28	0.610729	5.2884e-06	3.92711e-05	LAMA3_SDC2
LAMA5	ITGB4	0.910339	R-HSA-1474290	Collagen formation	33	61	0.801648	2.87983e-28	4.6902e-26	LAMA5_ITGB4
LAMA5	ITGB4	0.910339	R-HSA-2022090	Assembly of collagen fibrils and other multimeric structures	12	22	0.818494	4.07466e-14	1.07745e-12	LAMA5_ITGB4
LAMA5	SDC1	0.664188	R-HSA-1630316	Glycosaminoglycan metabolism	44	81	0.519249	9.33398e-08	9.79316e-07	LAMA5_SDC1
LAMA5	SDC1	0.664188	R-HSA-1638091	Heparan sulfate/heparin (HS-GAG) metabolism	15	29	0.550194	2.02041e-05	0.000123324	LAMA5_SDC1
LAMA5	SDC1	0.664188	R-HSA-1793185	Chondroitin sulfate/dermatan sulfate metabolism	12	23	0.59549	1.82518e-05	0.000113535	LAMA5_SDC1
LAMA5	SDC1	0.664188	R-HSA-196854	Metabolism of vitamins and cofactors	56	102	0.474092	6.60198e-07	5.92855e-06	LAMA5_SDC1
LAMA5	SDC1	0.664188	R-HSA-1971475	A tetrasaccharide linker sequence is required for GAG synthesis	11	20	0.653054	9.40353e-06	6.43608e-05	LAMA5_SDC1
LAMA5	SDC1	0.664188	R-HSA-2022928	HS-GAG biosynthesis	5	10	0.705922	1.4586e-05	9.38271e-05	LAMA5_SDC1
LAMA5	SDC1	0.664188	R-HSA-2024096	HS-GAG degradation	9	18	0.551632	0.000133521	0.000661236	LAMA5_SDC1
LAMA5	SDC1	0.664188	R-HSA-2187338	Visual phototransduction	26	48	0.616178	2.24174e-08	2.61634e-07	LAMA5_SDC1
LAMA5	SDC1	0.664188	R-HSA-3560782	Diseases associated with glycosaminoglycan metabolism	12	23	0.653054	9.6157e-07	8.33206e-06	LAMA5_SDC1
LAMA5	SDC1	0.664188	R-HSA-3560783	Defective B4GALT7 causes EDS, progeroid type	9	17	0.661874	8.74536e-06	6.06672e-05	LAMA5_SDC1
LAMA5	SDC1	0.664188	R-HSA-3560801	Defective B3GAT3 causes JDSSDHD	9	17	0.661874	8.74536e-06	6.06672e-05	LAMA5_SDC1
LAMA5	SDC1	0.664188	R-HSA-3656237	Defective EXT2 causes exostoses 2	5	10	0.705922	1.4586e-05	9.38271e-05	LAMA5_SDC1
LAMA5	SDC1	0.664188	R-HSA-3656253	Defective EXT1 causes exostoses 1, TRPS2 and CHDS	5	10	0.705922	1.4586e-05	9.38271e-05	LAMA5_SDC1
LAMA5	SDC1	0.664188	R-HSA-3781865	Diseases of glycosylation	61	111	0.607614	2.6055e-14	7.07236e-13	LAMA5_SDC1
LAMA5	SDC1	0.664188	R-HSA-4420332	Defective B3GALT6 causes EDSP2 and SEMDJL1	9	17	0.661874	8.74536e-06	6.06672e-05	LAMA5_SDC1
LAMA5	SDC1	0.664188	R-HSA-6806667	Metabolism of fat-soluble vitamins	14	27	0.59549	5.38211e-06	3.9761e-05	LAMA5_SDC1
LAMA5	SDC1	0.664188	R-HSA-975634	Retinoid metabolism and transport	14	27	0.59549	5.38211e-06	3.9761e-05	LAMA5_SDC1
LAMB1	ITGB4	0.691839	R-HSA-1474290	Collagen formation	33	61	0.801648	4.00812e-27	4.6157e-25	LAMB1_ITGB4
LAMB1	ITGB4	0.691839	R-HSA-2022090	Assembly of collagen fibrils and other multimeric structures	12	22	0.818494	5.67106e-13	1.29423e-11	LAMB1_ITGB4
LAMB2	ITGB4	0.63183	R-HSA-1474290	Collagen formation	33	61	0.801648	5.38696e-27	5.84893e-25	LAMB2_ITGB4
LAMB2	ITGB4	0.63183	R-HSA-2022090	Assembly of collagen fibrils and other multimeric structures	12	22	0.818494	7.62197e-13	1.723e-11	LAMB2_ITGB4
LAMB3	COL17A1	0.901796	R-HSA-1474228	Degradation of the extracellular matrix	23	42	0.831243	1.12901e-23	8.60692e-22	LAMB3_COL17A1
LAMB3	COL17A1	0.901796	R-HSA-1474290	Collagen formation	37	69	0.803873	1.13682e-31	3.25858e-29	LAMB3_COL17A1
LAMB3	COL17A1	0.901796	R-HSA-1650814	Collagen biosynthesis and modifying enzymes	31	57	0.803597	2.20009e-26	2.25227e-24	LAMB3_COL17A1
LAMB3	COL17A1	0.901796	R-HSA-2022090	Assembly of collagen fibrils and other multimeric structures	12	23	0.840392	4.93056e-17	1.70688e-15	LAMB3_COL17A1
LAMB3	ITGB4	0.897868	R-HSA-1474290	Collagen formation	33	61	0.801648	4.14189e-28	6.18349e-26	LAMB3_ITGB4
LAMB3	ITGB4	0.897868	R-HSA-2022090	Assembly of collagen fibrils and other multimeric structures	12	22	0.818494	5.86033e-14	1.5052e-12	LAMB3_ITGB4
LAMC2	COL17A1	0.808793	R-HSA-1474228	Degradation of the extracellular matrix	23	42	0.831243	4.82631e-23	3.49347e-21	LAMC2_COL17A1
LAMC2	COL17A1	0.808793	R-HSA-1474290	Collagen formation	37	69	0.803873	4.85969e-31	1.24373e-28	LAMC2_COL17A1
LAMC2	COL17A1	0.808793	R-HSA-1650814	Collagen biosynthesis and modifying enzymes	31	57	0.803597	9.40499e-26	9.23235e-24	LAMC2_COL17A1
LAMC2	COL17A1	0.808793	R-HSA-2022090	Assembly of collagen fibrils and other multimeric structures	12	23	0.840392	2.10772e-16	6.74283e-15	LAMC2_COL17A1
LAMC2	ITGB4	0.76315	R-HSA-1474290	Collagen formation	33	61	0.801648	2.52229e-27	3.02561e-25	LAMC2_ITGB4
LAMC2	ITGB4	0.76315	R-HSA-2022090	Assembly of collagen fibrils and other multimeric structures	12	22	0.818494	3.56878e-13	8.3032e-12	LAMC2_ITGB4
LAMC3	ITGB4	0.856265	R-HSA-1474290	Collagen formation	33	61	0.801648	8.64573e-28	1.21565e-25	LAMC3_ITGB4
LAMC3	ITGB4	0.856265	R-HSA-2022090	Assembly of collagen fibrils and other multimeric structures	12	22	0.818494	1.22328e-13	2.99181e-12	LAMC3_ITGB4
LEP	LRP2	0.899941	R-HSA-196854	Metabolism of vitamins and cofactors	51	93	0.594951	6.62549e-13	1.50248e-11	LEP_LRP2
LEP	LRP2	0.899941	R-HSA-2187338	Visual phototransduction	22	40	0.783942	1.35195e-17	5.29403e-16	LEP_LRP2
LEP	LRP2	0.899941	R-HSA-6806667	Metabolism of fat-soluble vitamins	10	19	0.745737	9.10209e-10	1.30191e-08	LEP_LRP2
LEP	LRP2	0.899941	R-HSA-8856825	Cargo recognition for clathrin-mediated endocytosis	40	74	0.449484	1.84857e-06	1.50349e-05	LEP_LRP2
LEP	LRP2	0.899941	R-HSA-975634	Retinoid metabolism and transport	10	19	0.745737	9.10209e-10	1.30191e-08	LEP_LRP2
LPA	LRP2	0.71573	R-HSA-196854	Metabolism of vitamins and cofactors	51	93	0.594951	6.10263e-12	1.22841e-10	LPA_LRP2
LPA	LRP2	0.71573	R-HSA-2187338	Visual phototransduction	22	40	0.783942	1.24526e-16	4.09336e-15	LPA_LRP2
LPA	LRP2	0.71573	R-HSA-6806667	Metabolism of fat-soluble vitamins	10	19	0.745737	8.38378e-09	1.04484e-07	LPA_LRP2
LPA	LRP2	0.71573	R-HSA-8856825	Cargo recognition for clathrin-mediated endocytosis	40	74	0.449484	1.70269e-05	0.000106656	LPA_LRP2
LPA	LRP2	0.71573	R-HSA-975634	Retinoid metabolism and transport	10	19	0.745737	8.38378e-09	1.04484e-07	LPA_LRP2
LPL	GPIHBP1	0.449853	R-HSA-163125	Post-translational modification: synthesis of GPI-anchored proteins	32	59	0.596394	1.68803e-08	2.02961e-07	LPL_GPIHBP1
LPL	GPIHBP1	0.449853	R-HSA-196854	Metabolism of vitamins and cofactors	57	104	0.480706	4.87709e-07	4.48067e-06	LPL_GPIHBP1
LPL	GPIHBP1	0.449853	R-HSA-2187338	Visual phototransduction	27	50	0.633977	3.38812e-09	4.45491e-08	LPL_GPIHBP1
LPL	GPIHBP1	0.449853	R-HSA-6806667	Metabolism of fat-soluble vitamins	15	29	0.642206	3.39358e-07	3.21672e-06	LPL_GPIHBP1
LPL	GPIHBP1	0.449853	R-HSA-975634	Retinoid metabolism and transport	15	29	0.642206	3.39358e-07	3.21672e-06	LPL_GPIHBP1
LPL	SDC1	0.292376	R-HSA-1630316	Glycosaminoglycan metabolism	44	81	0.519249	2.49761e-07	2.41537e-06	LPL_SDC1
LPL	SDC1	0.292376	R-HSA-1638091	Heparan sulfate/heparin (HS-GAG) metabolism	15	29	0.550194	5.40626e-05	0.000292196	LPL_SDC1
LPL	SDC1	0.292376	R-HSA-1793185	Chondroitin sulfate/dermatan sulfate metabolism	12	23	0.59549	4.88386e-05	0.000267158	LPL_SDC1
LPL	SDC1	0.292376	R-HSA-196854	Metabolism of vitamins and cofactors	56	102	0.474092	1.76658e-06	1.44348e-05	LPL_SDC1
LPL	SDC1	0.292376	R-HSA-1971475	A tetrasaccharide linker sequence is required for GAG synthesis	11	20	0.653054	2.51622e-05	0.000148896	LPL_SDC1
LPL	SDC1	0.292376	R-HSA-2022928	HS-GAG biosynthesis	5	10	0.705922	3.90297e-05	0.000220573	LPL_SDC1
LPL	SDC1	0.292376	R-HSA-2187338	Visual phototransduction	26	48	0.616178	5.99852e-08	6.55265e-07	LPL_SDC1
LPL	SDC1	0.292376	R-HSA-3560782	Diseases associated with glycosaminoglycan metabolism	12	23	0.653054	2.573e-06	2.03063e-05	LPL_SDC1
LPL	SDC1	0.292376	R-HSA-3560783	Defective B4GALT7 causes EDS, progeroid type	9	17	0.661874	2.34011e-05	0.000138933	LPL_SDC1
LPL	SDC1	0.292376	R-HSA-3560801	Defective B3GAT3 causes JDSSDHD	9	17	0.661874	2.34011e-05	0.000138933	LPL_SDC1
LPL	SDC1	0.292376	R-HSA-3656237	Defective EXT2 causes exostoses 2	5	10	0.705922	3.90297e-05	0.000220573	LPL_SDC1
LPL	SDC1	0.292376	R-HSA-3656253	Defective EXT1 causes exostoses 1, TRPS2 and CHDS	5	10	0.705922	3.90297e-05	0.000220573	LPL_SDC1
LPL	SDC1	0.292376	R-HSA-3781865	Diseases of glycosylation	61	111	0.607614	6.97188e-14	1.753e-12	LPL_SDC1
LPL	SDC1	0.292376	R-HSA-4420332	Defective B3GALT6 causes EDSP2 and SEMDJL1	9	17	0.661874	2.34011e-05	0.000138933	LPL_SDC1
LPL	SDC1	0.292376	R-HSA-6806667	Metabolism of fat-soluble vitamins	14	27	0.59549	1.44016e-05	9.2891e-05	LPL_SDC1
LPL	SDC1	0.292376	R-HSA-975634	Retinoid metabolism and transport	14	27	0.59549	1.44016e-05	9.2891e-05	LPL_SDC1
LRPAP1	LDLR	0.67591	R-HSA-196854	Metabolism of vitamins and cofactors	54	99	0.571109	3.15545e-11	5.66716e-10	LRPAP1_LDLR
LRPAP1	LDLR	0.67591	R-HSA-2187338	Visual phototransduction	24	45	0.689544	9.99506e-12	1.95696e-10	LRPAP1_LDLR
LRPAP1	LDLR	0.67591	R-HSA-6806667	Metabolism of fat-soluble vitamins	13	24	0.673198	4.75877e-07	4.37758e-06	LRPAP1_LDLR
LRPAP1	LDLR	0.67591	R-HSA-975634	Retinoid metabolism and transport	13	24	0.673198	4.75877e-07	4.37758e-06	LRPAP1_LDLR
LRPAP1	LRP1	0.80084	R-HSA-196854	Metabolism of vitamins and cofactors	54	99	0.418487	1.30231e-05	8.57755e-05	LRPAP1_LRP1
LRPAP1	LRP1	0.80084	R-HSA-2187338	Visual phototransduction	24	45	0.481709	2.29159e-05	0.000136782	LRPAP1_LRP1
LRPAP1	LRP2	0.614587	R-HSA-196854	Metabolism of vitamins and cofactors	51	93	0.594951	9.98126e-12	1.95696e-10	LRPAP1_LRP2
LRPAP1	LRP2	0.614587	R-HSA-2187338	Visual phototransduction	22	40	0.783942	2.03671e-16	6.54486e-15	LRPAP1_LRP2
LRPAP1	LRP2	0.614587	R-HSA-6806667	Metabolism of fat-soluble vitamins	10	19	0.745737	1.37122e-08	1.66828e-07	LRPAP1_LRP2
LRPAP1	LRP2	0.614587	R-HSA-8856825	Cargo recognition for clathrin-mediated endocytosis	40	74	0.449484	2.78486e-05	0.00016251	LRPAP1_LRP2
LRPAP1	LRP2	0.614587	R-HSA-975634	Retinoid metabolism and transport	10	19	0.745737	1.37122e-08	1.66828e-07	LRPAP1_LRP2
LRPAP1	LRP8	0.511801	R-HSA-196854	Metabolism of vitamins and cofactors	55	101	0.501331	7.05486e-08	7.61373e-07	LRPAP1_LRP8
LRPAP1	LRP8	0.511801	R-HSA-2187338	Visual phototransduction	25	47	0.502404	2.92119e-05	0.000169242	LRPAP1_LRP8
LTF	LRP1	0.540934	R-HSA-196854	Metabolism of vitamins and cofactors	54	99	0.418487	5.29627e-05	0.000287088	LTF_LRP1
LTF	LRP1	0.540934	R-HSA-2187338	Visual phototransduction	24	45	0.481709	9.3195e-05	0.00047805	LTF_LRP1
MDK	GPC2	0.560656	R-HSA-1630316	Glycosaminoglycan metabolism	45	82	0.615509	1.13139e-11	2.20313e-10	MDK_GPC2
MDK	GPC2	0.560656	R-HSA-1638091	Heparan sulfate/heparin (HS-GAG) metabolism	16	30	0.632457	7.72635e-07	6.8186e-06	MDK_GPC2
MDK	GPC2	0.560656	R-HSA-1793185	Chondroitin sulfate/dermatan sulfate metabolism	13	24	0.676947	5.76405e-07	5.2285e-06	MDK_GPC2
MDK	GPC2	0.560656	R-HSA-196854	Metabolism of vitamins and cofactors	56	103	0.507423	2.08367e-08	2.44083e-07	MDK_GPC2
MDK	GPC2	0.560656	R-HSA-1971475	A tetrasaccharide linker sequence is required for GAG synthesis	11	21	0.692078	3.12524e-07	2.97812e-06	MDK_GPC2
MDK	GPC2	0.560656	R-HSA-2024096	HS-GAG degradation	10	19	0.59549	9.2531e-05	0.000474983	MDK_GPC2
MDK	GPC2	0.560656	R-HSA-2187338	Visual phototransduction	26	49	0.624109	5.04109e-09	6.4393e-08	MDK_GPC2
MDK	GPC2	0.560656	R-HSA-3560782	Diseases associated with glycosaminoglycan metabolism	13	24	0.671693	7.45185e-07	6.63299e-06	MDK_GPC2
MDK	GPC2	0.560656	R-HSA-3560783	Defective B4GALT7 causes EDS, progeroid type	9	18	0.706255	2.24637e-07	2.18419e-06	MDK_GPC2
MDK	GPC2	0.560656	R-HSA-3560801	Defective B3GAT3 causes JDSSDHD	9	18	0.706255	2.24637e-07	2.18419e-06	MDK_GPC2
MDK	GPC2	0.560656	R-HSA-3781865	Diseases of glycosylation	61	112	0.632507	5.84831e-17	2.00522e-15	MDK_GPC2
MDK	GPC2	0.560656	R-HSA-4420332	Defective B3GALT6 causes EDSP2 and SEMDJL1	9	18	0.706255	2.24637e-07	2.18419e-06	MDK_GPC2
MDK	GPC2	0.560656	R-HSA-6806667	Metabolism of fat-soluble vitamins	15	28	0.556911	6.84759e-05	0.00035975	MDK_GPC2
MDK	GPC2	0.560656	R-HSA-975634	Retinoid metabolism and transport	15	28	0.556911	6.84759e-05	0.00035975	MDK_GPC2
MDK	LRP1	0.254622	R-HSA-196854	Metabolism of vitamins and cofactors	54	99	0.418487	9.79523e-05	0.000500304	MDK_LRP1
MDK	LRP1	0.254622	R-HSA-2187338	Visual phototransduction	24	45	0.481709	0.00017236	0.000832861	MDK_LRP1
MDK	LRP2	0.396073	R-HSA-196854	Metabolism of vitamins and cofactors	51	93	0.594951	1.74055e-11	3.29969e-10	MDK_LRP2
MDK	LRP2	0.396073	R-HSA-2187338	Visual phototransduction	22	40	0.783942	3.55165e-16	1.1114e-14	MDK_LRP2
MDK	LRP2	0.396073	R-HSA-6806667	Metabolism of fat-soluble vitamins	10	19	0.745737	2.39117e-08	2.78168e-07	MDK_LRP2
MDK	LRP2	0.396073	R-HSA-8856825	Cargo recognition for clathrin-mediated endocytosis	40	74	0.449484	4.85629e-05	0.00026626	MDK_LRP2
MDK	LRP2	0.396073	R-HSA-975634	Retinoid metabolism and transport	10	19	0.745737	2.39117e-08	2.78168e-07	MDK_LRP2
MDK	SDC1	0.39416	R-HSA-1630316	Glycosaminoglycan metabolism	44	81	0.519249	2.01873e-07	1.97897e-06	MDK_SDC1
MDK	SDC1	0.39416	R-HSA-1638091	Heparan sulfate/heparin (HS-GAG) metabolism	15	29	0.550194	4.36969e-05	0.00024255	MDK_SDC1
MDK	SDC1	0.39416	R-HSA-1793185	Chondroitin sulfate/dermatan sulfate metabolism	12	23	0.59549	3.94745e-05	0.000222911	MDK_SDC1
MDK	SDC1	0.39416	R-HSA-196854	Metabolism of vitamins and cofactors	56	102	0.474092	1.42786e-06	1.18427e-05	MDK_SDC1
MDK	SDC1	0.39416	R-HSA-1971475	A tetrasaccharide linker sequence is required for GAG synthesis	11	20	0.653054	2.03378e-05	0.000123929	MDK_SDC1
MDK	SDC1	0.39416	R-HSA-2022928	HS-GAG biosynthesis	5	10	0.705922	3.15463e-05	0.000181575	MDK_SDC1
MDK	SDC1	0.39416	R-HSA-2187338	Visual phototransduction	26	48	0.616178	4.84839e-08	5.41177e-07	MDK_SDC1
MDK	SDC1	0.39416	R-HSA-3560782	Diseases associated with glycosaminoglycan metabolism	12	23	0.653054	2.07966e-06	1.67825e-05	MDK_SDC1
MDK	SDC1	0.39416	R-HSA-3560783	Defective B4GALT7 causes EDS, progeroid type	9	17	0.661874	1.89143e-05	0.000116459	MDK_SDC1
MDK	SDC1	0.39416	R-HSA-3560801	Defective B3GAT3 causes JDSSDHD	9	17	0.661874	1.89143e-05	0.000116459	MDK_SDC1
MDK	SDC1	0.39416	R-HSA-3656237	Defective EXT2 causes exostoses 2	5	10	0.705922	3.15463e-05	0.000181575	MDK_SDC1
MDK	SDC1	0.39416	R-HSA-3656253	Defective EXT1 causes exostoses 1, TRPS2 and CHDS	5	10	0.705922	3.15463e-05	0.000181575	MDK_SDC1
MDK	SDC1	0.39416	R-HSA-3781865	Diseases of glycosylation	61	111	0.607614	5.63513e-14	1.45257e-12	MDK_SDC1
MDK	SDC1	0.39416	R-HSA-4420332	Defective B3GALT6 causes EDSP2 and SEMDJL1	9	17	0.661874	1.89143e-05	0.000116459	MDK_SDC1
MDK	SDC1	0.39416	R-HSA-6806667	Metabolism of fat-soluble vitamins	14	27	0.59549	1.16403e-05	7.7812e-05	MDK_SDC1
MDK	SDC1	0.39416	R-HSA-975634	Retinoid metabolism and transport	14	27	0.59549	1.16403e-05	7.7812e-05	MDK_SDC1
MDK	SDC3	0.541354	R-HSA-1630316	Glycosaminoglycan metabolism	44	81	0.659895	3.30411e-15	9.78399e-14	MDK_SDC3
MDK	SDC3	0.541354	R-HSA-1638091	Heparan sulfate/heparin (HS-GAG) metabolism	15	29	0.724546	2.08586e-10	3.28511e-09	MDK_SDC3
MDK	SDC3	0.541354	R-HSA-1793185	Chondroitin sulfate/dermatan sulfate metabolism	12	23	0.741963	1.40229e-09	1.94368e-08	MDK_SDC3
MDK	SDC3	0.541354	R-HSA-196854	Metabolism of vitamins and cofactors	56	103	0.545416	5.22523e-10	7.82582e-09	MDK_SDC3
MDK	SDC3	0.541354	R-HSA-1971475	A tetrasaccharide linker sequence is required for GAG synthesis	11	20	0.758036	1.08909e-08	1.34558e-07	MDK_SDC3
MDK	SDC3	0.541354	R-HSA-2022928	HS-GAG biosynthesis	6	11	0.758036	3.25022e-06	2.50981e-05	MDK_SDC3
MDK	SDC3	0.541354	R-HSA-2024096	HS-GAG degradation	10	19	0.720701	1.56215e-07	1.55693e-06	MDK_SDC3
MDK	SDC3	0.541354	R-HSA-2187338	Visual phototransduction	26	49	0.726521	4.39874e-15	1.29186e-13	MDK_SDC3
MDK	SDC3	0.541354	R-HSA-3560782	Diseases associated with glycosaminoglycan metabolism	12	23	0.738395	2.09042e-09	2.83174e-08	MDK_SDC3
MDK	SDC3	0.541354	R-HSA-3560783	Defective B4GALT7 causes EDS, progeroid type	9	17	0.758036	2.77436e-08	3.17082e-07	MDK_SDC3
MDK	SDC3	0.541354	R-HSA-3560801	Defective B3GAT3 causes JDSSDHD	9	17	0.758036	2.77436e-08	3.17082e-07	MDK_SDC3
MDK	SDC3	0.541354	R-HSA-3656237	Defective EXT2 causes exostoses 2	6	11	0.758036	3.25022e-06	2.50981e-05	MDK_SDC3
MDK	SDC3	0.541354	R-HSA-3656253	Defective EXT1 causes exostoses 1, TRPS2 and CHDS	6	11	0.758036	3.25022e-06	2.50981e-05	MDK_SDC3
MDK	SDC3	0.541354	R-HSA-3781865	Diseases of glycosylation	61	111	0.728393	5.18812e-28	7.58736e-26	MDK_SDC3
MDK	SDC3	0.541354	R-HSA-4420332	Defective B3GALT6 causes EDSP2 and SEMDJL1	9	17	0.758036	2.77436e-08	3.17082e-07	MDK_SDC3
MDK	SDC3	0.541354	R-HSA-6806667	Metabolism of fat-soluble vitamins	15	28	0.696765	1.7866e-08	2.13735e-07	MDK_SDC3
MDK	SDC3	0.541354	R-HSA-975634	Retinoid metabolism and transport	15	28	0.696765	1.7866e-08	2.13735e-07	MDK_SDC3
MFAP2	NOTCH1	0.709065	R-HSA-186712	Regulation of beta-cell development	15	29	0.610749	1.00986e-06	8.71888e-06	MFAP2_NOTCH1
MFAP2	NOTCH1	0.709065	R-HSA-3781865	Diseases of glycosylation	61	112	0.605645	7.14623e-15	2.05662e-13	MFAP2_NOTCH1
MFAP2	NOTCH1	0.709065	R-HSA-3906995	Diseases associated with O-glycosylation of proteins	32	59	0.621594	4.58853e-10	6.92239e-09	MFAP2_NOTCH1
MFGE8	PDGFRB	0.943476	R-HSA-199418	Negative regulation of the PI3K/AKT network	43	79	0.338403	8.16935e-05	0.000422073	MFGE8_PDGFRB
MFGE8	PDGFRB	0.943476	R-HSA-2219528	PI3K/AKT Signaling in Cancer	35	65	0.457074	7.41234e-07	6.6148e-06	MFGE8_PDGFRB
MFGE8	PDGFRB	0.943476	R-HSA-2219530	Constitutive Signaling by Aberrant PI3K in Cancer	22	41	0.543528	1.82083e-07	1.79478e-06	MFGE8_PDGFRB
MFGE8	PDGFRB	0.943476	R-HSA-6811558	PI5P, PP2A and IER3 Regulate PI3K/AKT Signaling	41	76	0.338403	7.21933e-05	0.00037817	MFGE8_PDGFRB
MFNG	NOTCH1	0.457423	R-HSA-186712	Regulation of beta-cell development	15	29	0.610749	2.39936e-06	1.89777e-05	MFNG_NOTCH1
MFNG	NOTCH1	0.457423	R-HSA-3781865	Diseases of glycosylation	61	112	0.605645	1.69789e-14	4.69773e-13	MFNG_NOTCH1
MFNG	NOTCH1	0.457423	R-HSA-3906995	Diseases associated with O-glycosylation of proteins	32	59	0.621594	1.0902e-09	1.54701e-08	MFNG_NOTCH1
MMP2	SDC2	0.73833	R-HSA-1630316	Glycosaminoglycan metabolism	45	82	0.5111	1.67788e-07	1.66995e-06	MMP2_SDC2
MMP2	SDC2	0.73833	R-HSA-1638091	Heparan sulfate/heparin (HS-GAG) metabolism	16	30	0.593135	3.21835e-06	2.49597e-05	MMP2_SDC2
MMP2	SDC2	0.73833	R-HSA-1793185	Chondroitin sulfate/dermatan sulfate metabolism	13	24	0.614178	8.67534e-06	6.04742e-05	MMP2_SDC2
MMP2	SDC2	0.73833	R-HSA-196854	Metabolism of vitamins and cofactors	56	103	0.454921	1.14809e-06	9.806e-06	MMP2_SDC2
MMP2	SDC2	0.73833	R-HSA-1971475	A tetrasaccharide linker sequence is required for GAG synthesis	11	21	0.620646	7.08587e-06	5.06255e-05	MMP2_SDC2
MMP2	SDC2	0.73833	R-HSA-2022928	HS-GAG biosynthesis	6	11	0.65098	0.000126047	0.000627693	MMP2_SDC2
MMP2	SDC2	0.73833	R-HSA-2024096	HS-GAG degradation	10	19	0.610729	2.31426e-05	0.000137741	MMP2_SDC2
MMP2	SDC2	0.73833	R-HSA-2187338	Visual phototransduction	26	49	0.592889	3.22405e-08	3.64984e-07	MMP2_SDC2
MMP2	SDC2	0.73833	R-HSA-3560782	Diseases associated with glycosaminoglycan metabolism	13	24	0.614178	8.67534e-06	6.04742e-05	MMP2_SDC2
MMP2	SDC2	0.73833	R-HSA-3560783	Defective B4GALT7 causes EDS, progeroid type	9	18	0.620646	7.94684e-06	5.61055e-05	MMP2_SDC2
MMP2	SDC2	0.73833	R-HSA-3560801	Defective B3GAT3 causes JDSSDHD	9	18	0.620646	7.94684e-06	5.61055e-05	MMP2_SDC2
MMP2	SDC2	0.73833	R-HSA-3656237	Defective EXT2 causes exostoses 2	6	11	0.65098	0.000126047	0.000627693	MMP2_SDC2
MMP2	SDC2	0.73833	R-HSA-3656253	Defective EXT1 causes exostoses 1, TRPS2 and CHDS	6	11	0.65098	0.000126047	0.000627693	MMP2_SDC2
MMP2	SDC2	0.73833	R-HSA-3781865	Diseases of glycosylation	61	112	0.587922	1.52649e-13	3.69556e-12	MMP2_SDC2
MMP2	SDC2	0.73833	R-HSA-381426	Regulation of Insulin-like Growth Factor (IGF) transport and uptake by Insulin-like Growth Factor Binding Proteins (IGFBPs)	52	96	0.473423	3.86373e-07	3.60046e-06	MMP2_SDC2
MMP2	SDC2	0.73833	R-HSA-4420332	Defective B3GALT6 causes EDSP2 and SEMDJL1	9	18	0.620646	7.94684e-06	5.61055e-05	MMP2_SDC2
MMP2	SDC2	0.73833	R-HSA-6806667	Metabolism of fat-soluble vitamins	15	28	0.610729	2.73543e-06	2.1423e-05	MMP2_SDC2
MMP2	SDC2	0.73833	R-HSA-8957275	Post-translational protein phosphorylation	48	89	0.443383	6.089e-06	4.43816e-05	MMP2_SDC2
MMP2	SDC2	0.73833	R-HSA-975634	Retinoid metabolism and transport	15	28	0.610729	2.73543e-06	2.1423e-05	MMP2_SDC2
MMP9	LRP1	0.674002	R-HSA-196854	Metabolism of vitamins and cofactors	54	99	0.418487	3.27362e-05	0.00018752	MMP9_LRP1
MMP9	LRP1	0.674002	R-HSA-2187338	Visual phototransduction	24	45	0.481709	5.76037e-05	0.000308896	MMP9_LRP1
MYOC	FZD1	0.720623	R-HSA-373080	Class B/2 (Secretin family receptors)	7	14	0.73581	1.71881e-07	1.70596e-06	MYOC_FZD1
MYOC	FZD1	0.720623	R-HSA-4086400	PCP/CE pathway	15	29	0.505261	8.43512e-05	0.00043549	MYOC_FZD1
MYOC	FZD10	0.808624	R-HSA-373080	Class B/2 (Secretin family receptors)	9	18	0.776681	1.25784e-10	2.02554e-09	MYOC_FZD10
MYOC	FZD4	0.79373	R-HSA-373080	Class B/2 (Secretin family receptors)	16	30	0.473743	0.000197563	0.000942566	MYOC_FZD4
MYOC	FZD4	0.79373	R-HSA-4641263	Regulation of FZD by ubiquitination	3	7	0.598361	0.000129493	0.000643514	MYOC_FZD4
MYOC	FZD7	0.714883	R-HSA-373080	Class B/2 (Secretin family receptors)	8	15	0.699061	2.69984e-06	2.11907e-05	MYOC_FZD7
MYOC	FZD7	0.714883	R-HSA-3858494	Beta-catenin independent WNT signaling	37	69	0.411197	0.00014706	0.000721307	MYOC_FZD7
MYOC	FZD7	0.714883	R-HSA-4086400	PCP/CE pathway	15	29	0.496102	0.000112165	0.00056564	MYOC_FZD7
NCAM1	CACNA1C	0.811598	R-HSA-163685	Integration of energy metabolism	38	70	0.574741	1.79008e-09	2.44337e-08	NCAM1_CACNA1C
NCAM1	CACNA1C	0.811598	R-HSA-419037	NCAM1 interactions	3	6	0.910345	9.76165e-11	1.60809e-09	NCAM1_CACNA1C
NCAM1	CACNA1C	0.811598	R-HSA-422356	Regulation of insulin secretion	30	56	0.421331	9.93677e-05	0.000507171	NCAM1_CACNA1C
NCAM1	CACNA1C	0.811598	R-HSA-5576891	Cardiac conduction	58	106	0.841884	2.39001e-55	8.56342e-52	NCAM1_CACNA1C
NCAM1	CACNA1C	0.811598	R-HSA-5576892	Phase 0 - rapid depolarisation	22	41	0.878826	1.07391e-31	3.20652e-29	NCAM1_CACNA1C
NCAM1	CACNA1C	0.811598	R-HSA-5576893	Phase 2 - plateau phase	9	17	0.903224	7.3251e-19	3.1245e-17	NCAM1_CACNA1C
NCAM1	GFRA1	0.77893	R-HSA-419037	NCAM1 interactions	3	7	0.809947	4.31329e-08	4.82953e-07	NCAM1_GFRA1
NCAN	CDH2	0.51251	R-HSA-381426	Regulation of Insulin-like Growth Factor (IGF) transport and uptake by Insulin-like Growth Factor Binding Proteins (IGFBPs)	55	100	0.444278	1.19015e-05	7.91154e-05	NCAN_CDH2
NCAN	CDH2	0.51251	R-HSA-8957275	Post-translational protein phosphorylation	50	92	0.426344	4.72464e-05	0.000259837	NCAN_CDH2
NCAN	SDC3	0.83921	R-HSA-1630316	Glycosaminoglycan metabolism	44	81	0.659895	5.32168e-16	1.6367e-14	NCAN_SDC3
NCAN	SDC3	0.83921	R-HSA-1638091	Heparan sulfate/heparin (HS-GAG) metabolism	15	29	0.724546	3.35953e-11	6.01859e-10	NCAN_SDC3
NCAN	SDC3	0.83921	R-HSA-1793185	Chondroitin sulfate/dermatan sulfate metabolism	12	23	0.741963	2.25856e-10	3.53381e-09	NCAN_SDC3
NCAN	SDC3	0.83921	R-HSA-196854	Metabolism of vitamins and cofactors	56	103	0.545416	8.41587e-11	1.40578e-09	NCAN_SDC3
NCAN	SDC3	0.83921	R-HSA-1971475	A tetrasaccharide linker sequence is required for GAG synthesis	11	20	0.758036	1.75411e-09	2.39884e-08	NCAN_SDC3
NCAN	SDC3	0.83921	R-HSA-2022928	HS-GAG biosynthesis	6	11	0.758036	5.23487e-07	4.77266e-06	NCAN_SDC3
NCAN	SDC3	0.83921	R-HSA-2024096	HS-GAG degradation	10	19	0.720701	2.51603e-08	2.90805e-07	NCAN_SDC3
NCAN	SDC3	0.83921	R-HSA-2187338	Visual phototransduction	26	49	0.726521	7.08472e-16	2.16039e-14	NCAN_SDC3
NCAN	SDC3	0.83921	R-HSA-3560782	Diseases associated with glycosaminoglycan metabolism	12	23	0.738395	3.36687e-10	5.1886e-09	NCAN_SDC3
NCAN	SDC3	0.83921	R-HSA-3560783	Defective B4GALT7 causes EDS, progeroid type	9	17	0.758036	4.46845e-09	5.75915e-08	NCAN_SDC3
NCAN	SDC3	0.83921	R-HSA-3560801	Defective B3GAT3 causes JDSSDHD	9	17	0.758036	4.46845e-09	5.75915e-08	NCAN_SDC3
NCAN	SDC3	0.83921	R-HSA-3656237	Defective EXT2 causes exostoses 2	6	11	0.758036	5.23487e-07	4.77266e-06	NCAN_SDC3
NCAN	SDC3	0.83921	R-HSA-3656253	Defective EXT1 causes exostoses 1, TRPS2 and CHDS	6	11	0.758036	5.23487e-07	4.77266e-06	NCAN_SDC3
NCAN	SDC3	0.83921	R-HSA-3781865	Diseases of glycosylation	61	111	0.728393	8.3561e-29	1.46048e-26	NCAN_SDC3
NCAN	SDC3	0.83921	R-HSA-4420332	Defective B3GALT6 causes EDSP2 and SEMDJL1	9	17	0.758036	4.46845e-09	5.75915e-08	NCAN_SDC3
NCAN	SDC3	0.83921	R-HSA-6806667	Metabolism of fat-soluble vitamins	15	28	0.696765	2.87753e-09	3.82568e-08	NCAN_SDC3
NCAN	SDC3	0.83921	R-HSA-975634	Retinoid metabolism and transport	15	28	0.696765	2.87753e-09	3.82568e-08	NCAN_SDC3
NID1	ITGB3	0.773109	R-HSA-76005	Response to elevated platelet cytosolic Ca2+	12	22	0.636975	4.46607e-06	3.36883e-05	NID1_ITGB3
NID1	ITGB3	0.773109	R-HSA-76009	Platelet Aggregation (Plug Formation)	13	24	0.521045	0.000179666	0.000864664	NID1_ITGB3
NID1	PTPRF	0.470588	R-HSA-6794362	Protein-protein interactions at synapses	13	24	0.607056	3.48001e-05	0.000198233	NID1_PTPRF
NID2	COL13A1	0.396354	R-HSA-1474290	Collagen formation	36	67	0.836665	4.31742e-36	1.81992e-33	NID2_COL13A1
NID2	COL13A1	0.396354	R-HSA-1650814	Collagen biosynthesis and modifying enzymes	31	57	0.833077	5.91973e-30	1.21202e-27	NID2_COL13A1
NLGN1	NRXN1	0.546462	R-HSA-6794361	Neurexins and neuroligins	24	45	0.740694	7.18783e-15	2.06032e-13	NLGN1_NRXN1
NLGN1	NRXN1	0.546462	R-HSA-6794362	Protein-protein interactions at synapses	29	54	0.746631	9.58377e-18	3.79432e-16	NLGN1_NRXN1
NLGN1	NRXN2	0.517123	R-HSA-6794361	Neurexins and neuroligins	24	45	0.81433	1.12549e-22	8.06525e-21	NLGN1_NRXN2
NLGN1	NRXN2	0.517123	R-HSA-6794362	Protein-protein interactions at synapses	29	54	0.846159	2.61675e-31	7.21216e-29	NLGN1_NRXN2
NLGN1	NRXN3	0.558412	R-HSA-6794361	Neurexins and neuroligins	24	45	0.800395	3.01689e-21	1.7867e-19	NLGN1_NRXN3
NLGN1	NRXN3	0.558412	R-HSA-6794362	Protein-protein interactions at synapses	29	54	0.819199	7.54374e-27	7.94977e-25	NLGN1_NRXN3
NLGN2	NRXN1	0.787592	R-HSA-6794361	Neurexins and neuroligins	24	45	0.740694	2.10513e-15	6.39211e-14	NLGN2_NRXN1
NLGN2	NRXN1	0.787592	R-HSA-6794362	Protein-protein interactions at synapses	29	54	0.746631	2.80684e-18	1.14283e-16	NLGN2_NRXN1
NLGN2	NRXN2	0.901741	R-HSA-6794361	Neurexins and neuroligins	24	45	0.81433	5.61274e-24	4.46899e-22	NLGN2_NRXN2
NLGN2	NRXN2	0.901741	R-HSA-6794362	Protein-protein interactions at synapses	29	54	0.846159	1.30496e-32	4.92174e-30	NLGN2_NRXN2
NLGN2	NRXN3	0.810033	R-HSA-6794361	Neurexins and neuroligins	24	45	0.800395	7.1853e-22	4.72384e-20	NLGN2_NRXN3
NLGN2	NRXN3	0.810033	R-HSA-6794362	Protein-protein interactions at synapses	29	54	0.819199	1.79669e-27	2.29912e-25	NLGN2_NRXN3
NLGN3	NRXN1	0.691929	R-HSA-6794361	Neurexins and neuroligins	24	45	0.740694	4.09372e-15	1.20723e-13	NLGN3_NRXN1
NLGN3	NRXN1	0.691929	R-HSA-6794362	Protein-protein interactions at synapses	29	54	0.746631	5.45829e-18	2.19742e-16	NLGN3_NRXN1
NLGN3	NRXN2	0.875599	R-HSA-6794361	Neurexins and neuroligins	24	45	0.81433	9.09489e-24	7.00795e-22	NLGN3_NRXN2
NLGN3	NRXN2	0.875599	R-HSA-6794362	Protein-protein interactions at synapses	29	54	0.846159	2.11455e-32	7.21566e-30	NLGN3_NRXN2
NLGN3	NRXN3	0.814554	R-HSA-6794361	Neurexins and neuroligins	24	45	0.800395	6.87558e-22	4.56207e-20	NLGN3_NRXN3
NLGN3	NRXN3	0.814554	R-HSA-6794362	Protein-protein interactions at synapses	29	54	0.819199	1.71924e-27	2.2815e-25	NLGN3_NRXN3
NPNT	ITGA8	0.7992	R-HSA-1566948	Elastic fibre formation	3	6	0.762601	8.08541e-06	5.6881e-05	NPNT_ITGA8
NRG1	ERBB2	0.762518	R-HSA-8864260	Transcriptional regulation by the AP-2 (TFAP2) family of transcription factors	9	18	0.531373	0.000123789	0.000618598	NRG1_ERBB2
NRG1	ERBB2	0.762518	R-HSA-8866910	TFAP2 (AP-2) family regulates transcription of growth factors and their receptors	4	8	0.753189	3.88876e-06	2.95513e-05	NRG1_ERBB2
NRG1	GPC1	0.74634	R-HSA-1630316	Glycosaminoglycan metabolism	45	82	0.672926	2.2052e-16	7.02332e-15	NRG1_GPC1
NRG1	GPC1	0.74634	R-HSA-1638091	Heparan sulfate/heparin (HS-GAG) metabolism	16	30	0.772193	2.87723e-13	6.8499e-12	NRG1_GPC1
NRG1	GPC1	0.74634	R-HSA-1793185	Chondroitin sulfate/dermatan sulfate metabolism	13	24	0.78626	5.27898e-12	1.07632e-10	NRG1_GPC1
NRG1	GPC1	0.74634	R-HSA-196854	Metabolism of vitamins and cofactors	56	103	0.589521	4.87124e-13	1.12242e-11	NRG1_GPC1
NRG1	GPC1	0.74634	R-HSA-1971475	A tetrasaccharide linker sequence is required for GAG synthesis	11	21	0.794545	6.13443e-12	1.23135e-10	NRG1_GPC1
NRG1	GPC1	0.74634	R-HSA-2022928	HS-GAG biosynthesis	6	11	0.778708	3.67845e-07	3.44573e-06	NRG1_GPC1
NRG1	GPC1	0.74634	R-HSA-2024096	HS-GAG degradation	10	19	0.742505	9.59875e-09	1.19211e-07	NRG1_GPC1
NRG1	GPC1	0.74634	R-HSA-2187338	Visual phototransduction	26	49	0.772193	1.60407e-19	7.36843e-18	NRG1_GPC1
NRG1	GPC1	0.74634	R-HSA-3560782	Diseases associated with glycosaminoglycan metabolism	13	24	0.778708	1.57828e-11	3.00796e-10	NRG1_GPC1
NRG1	GPC1	0.74634	R-HSA-3560783	Defective B4GALT7 causes EDS, progeroid type	9	18	0.778708	1.41434e-10	2.24342e-09	NRG1_GPC1
NRG1	GPC1	0.74634	R-HSA-3560801	Defective B3GAT3 causes JDSSDHD	9	18	0.778708	1.41434e-10	2.24342e-09	NRG1_GPC1
NRG1	GPC1	0.74634	R-HSA-3656237	Defective EXT2 causes exostoses 2	6	11	0.778708	3.67845e-07	3.44573e-06	NRG1_GPC1
NRG1	GPC1	0.74634	R-HSA-3656253	Defective EXT1 causes exostoses 1, TRPS2 and CHDS	6	11	0.778708	3.67845e-07	3.44573e-06	NRG1_GPC1
NRG1	GPC1	0.74634	R-HSA-3781865	Diseases of glycosylation	61	112	0.767549	6.19646e-37	2.96025e-34	NRG1_GPC1
NRG1	GPC1	0.74634	R-HSA-4420332	Defective B3GALT6 causes EDSP2 and SEMDJL1	9	18	0.778708	1.41434e-10	2.24342e-09	NRG1_GPC1
NRG1	GPC1	0.74634	R-HSA-6806667	Metabolism of fat-soluble vitamins	15	28	0.719008	8.03186e-10	1.16041e-08	NRG1_GPC1
NRG1	GPC1	0.74634	R-HSA-975634	Retinoid metabolism and transport	15	28	0.719008	8.03186e-10	1.16041e-08	NRG1_GPC1
NRG2	ERBB2	0.819611	R-HSA-8864260	Transcriptional regulation by the AP-2 (TFAP2) family of transcription factors	9	18	0.531373	7.28598e-05	0.000381383	NRG2_ERBB2
NRG2	ERBB2	0.819611	R-HSA-8866910	TFAP2 (AP-2) family regulates transcription of growth factors and their receptors	4	8	0.753189	2.28885e-06	1.82041e-05	NRG2_ERBB2
NRG3	ERBB2	0.829126	R-HSA-8864260	Transcriptional regulation by the AP-2 (TFAP2) family of transcription factors	9	18	0.531373	6.30274e-05	0.000334807	NRG3_ERBB2
NRG3	ERBB2	0.829126	R-HSA-8866910	TFAP2 (AP-2) family regulates transcription of growth factors and their receptors	4	8	0.753189	1.97997e-06	1.5996e-05	NRG3_ERBB2
NTF3	NTRK1	0.808684	R-HSA-187015	Activation of TRKA receptors	2	4	0.813476	5.48577e-06	4.04434e-05	NTF3_NTRK1
NTF3	NTRK1	0.808684	R-HSA-187024	NGF-independant TRKA activation	2	4	0.813476	5.48577e-06	4.04434e-05	NTF3_NTRK1
NTF3	NTRK2	0.893362	R-HSA-187015	Activation of TRKA receptors	2	4	0.737983	1.96279e-05	0.000120012	NTF3_NTRK2
NTF3	NTRK2	0.893362	R-HSA-187024	NGF-independant TRKA activation	2	4	0.737983	1.96279e-05	0.000120012	NTF3_NTRK2
NTF3	NTRK2	0.893362	R-HSA-9032845	Activated NTRK2 signals through CDK5	2	4	0.656794	0.000106525	0.000541391	NTF3_NTRK2
NTF3	NTRK3	0.888391	R-HSA-6794362	Protein-protein interactions at synapses	11	20	0.847956	6.34534e-15	1.84092e-13	NTF3_NTRK3
NTF4	NTRK1	0.78867	R-HSA-187015	Activation of TRKA receptors	2	4	0.813476	6.71159e-06	4.82884e-05	NTF4_NTRK1
NTF4	NTRK1	0.78867	R-HSA-187024	NGF-independant TRKA activation	2	4	0.813476	6.71159e-06	4.82884e-05	NTF4_NTRK1
NTF4	NTRK2	0.723252	R-HSA-187015	Activation of TRKA receptors	2	4	0.737983	0.000145128	0.000712806	NTF4_NTRK2
NTF4	NTRK2	0.723252	R-HSA-187024	NGF-independant TRKA activation	2	4	0.737983	0.000145128	0.000712806	NTF4_NTRK2
NTN1	DCC	0.827971	R-HSA-373752	Netrin-1 signaling	19	36	0.433128	0.000191611	0.000916612	NTN1_DCC
NTN1	DCC	0.827971	R-HSA-418886	Netrin mediated repulsion signals	3	6	0.774966	3.39367e-06	2.60934e-05	NTN1_DCC
NTN1	DCC	0.827971	R-HSA-418890	Role of second messengers in netrin-1 signaling	4	8	0.715405	8.50763e-06	5.94207e-05	NTN1_DCC
NTN1	DCC	0.827971	R-HSA-428542	Regulation of commissural axon pathfinding by SLIT and ROBO	2	4	0.803536	6.98034e-06	4.99213e-05	NTN1_DCC
NTN4	DCC	0.598487	R-HSA-418886	Netrin mediated repulsion signals	3	6	0.774966	1.59797e-05	0.000101158	NTN4_DCC
NTN4	DCC	0.598487	R-HSA-418890	Role of second messengers in netrin-1 signaling	4	8	0.715405	4.00597e-05	0.000225682	NTN4_DCC
NTN4	DCC	0.598487	R-HSA-428542	Regulation of commissural axon pathfinding by SLIT and ROBO	2	4	0.803536	3.28682e-05	0.000188126	NTN4_DCC
NXPH1	NRXN1	0.629383	R-HSA-6794361	Neurexins and neuroligins	24	45	0.740694	5.50201e-15	1.60274e-13	NXPH1_NRXN1
NXPH1	NRXN1	0.629383	R-HSA-6794362	Protein-protein interactions at synapses	29	54	0.746631	7.33601e-18	2.92055e-16	NXPH1_NRXN1
NXPH1	NRXN2	0.806358	R-HSA-6794361	Neurexins and neuroligins	24	45	0.81433	2.50414e-23	1.84997e-21	NXPH1_NRXN2
NXPH1	NRXN2	0.806358	R-HSA-6794362	Protein-protein interactions at synapses	29	54	0.846159	5.82211e-32	1.81397e-29	NXPH1_NRXN2
NXPH1	NRXN3	0.71006	R-HSA-6794361	Neurexins and neuroligins	24	45	0.800395	1.62283e-21	1.02914e-19	NXPH1_NRXN3
NXPH1	NRXN3	0.71006	R-HSA-6794362	Protein-protein interactions at synapses	29	54	0.819199	4.0579e-27	4.6157e-25	NXPH1_NRXN3
NXPH3	NRXN1	0.647071	R-HSA-6794361	Neurexins and neuroligins	24	45	0.740694	5.15323e-15	1.50727e-13	NXPH3_NRXN1
NXPH3	NRXN1	0.647071	R-HSA-6794362	Protein-protein interactions at synapses	29	54	0.746631	6.87096e-18	2.75069e-16	NXPH3_NRXN1
NXPH3	NRXN2	0.897532	R-HSA-6794361	Neurexins and neuroligins	24	45	0.81433	6.12105e-24	4.82016e-22	NXPH3_NRXN2
NXPH3	NRXN2	0.897532	R-HSA-6794362	Protein-protein interactions at synapses	29	54	0.846159	1.42314e-32	5.0991e-30	NXPH3_NRXN2
NXPH3	NRXN3	0.773255	R-HSA-6794361	Neurexins and neuroligins	24	45	0.800395	1.01312e-21	6.59999e-20	NXPH3_NRXN3
NXPH3	NRXN3	0.773255	R-HSA-6794362	Protein-protein interactions at synapses	29	54	0.819199	2.5333e-27	3.02561e-25	NXPH3_NRXN3
OLFM2	ROBO2	0.748682	R-HSA-428542	Regulation of commissural axon pathfinding by SLIT and ROBO	2	4	0.810363	1.12637e-05	7.5435e-05	OLFM2_ROBO2
OXT	AVPR1B	0.828717	R-HSA-5619115	Disorders of transmembrane transporters	26	49	0.654842	3.41447e-11	6.10177e-10	OXT_AVPR1B
PCSK9	LDLR	0.811874	R-HSA-196854	Metabolism of vitamins and cofactors	54	99	0.571109	1.17684e-11	2.2731e-10	PCSK9_LDLR
PCSK9	LDLR	0.811874	R-HSA-2187338	Visual phototransduction	24	45	0.689544	3.72769e-12	7.72041e-11	PCSK9_LDLR
PCSK9	LDLR	0.811874	R-HSA-6806667	Metabolism of fat-soluble vitamins	13	24	0.673198	1.7748e-07	1.75666e-06	PCSK9_LDLR
PCSK9	LDLR	0.811874	R-HSA-975634	Retinoid metabolism and transport	13	24	0.673198	1.7748e-07	1.75666e-06	PCSK9_LDLR
PDGFB	LRP1	0.32465	R-HSA-196854	Metabolism of vitamins and cofactors	54	99	0.418487	8.54754e-05	0.000440343	PDGFB_LRP1
PDGFB	LRP1	0.32465	R-HSA-2187338	Visual phototransduction	24	45	0.481709	0.000150405	0.000736206	PDGFB_LRP1
PDGFB	PDGFRB	0.581034	R-HSA-2219528	PI3K/AKT Signaling in Cancer	35	65	0.457074	4.02381e-05	0.000226331	PDGFB_PDGFRB
PDGFB	PDGFRB	0.581034	R-HSA-2219530	Constitutive Signaling by Aberrant PI3K in Cancer	22	41	0.543528	9.88442e-06	6.71391e-05	PDGFB_PDGFRB
PDGFD	PDGFRB	0.580356	R-HSA-2219528	PI3K/AKT Signaling in Cancer	35	65	0.457074	4.02381e-05	0.000226331	PDGFD_PDGFRB
PDGFD	PDGFRB	0.580356	R-HSA-2219530	Constitutive Signaling by Aberrant PI3K in Cancer	22	41	0.543528	9.88442e-06	6.71391e-05	PDGFD_PDGFRB
PLAT	LRP1	0.472442	R-HSA-196854	Metabolism of vitamins and cofactors	54	99	0.418487	6.20448e-05	0.000330077	PLAT_LRP1
PLAT	LRP1	0.472442	R-HSA-2187338	Visual phototransduction	24	45	0.481709	0.000109176	0.000551732	PLAT_LRP1
PLAU	LRP1	0.60705	R-HSA-196854	Metabolism of vitamins and cofactors	54	99	0.418487	4.33958e-05	0.000241253	PLAU_LRP1
PLAU	LRP1	0.60705	R-HSA-2187338	Visual phototransduction	24	45	0.481709	7.63607e-05	0.000397386	PLAU_LRP1
PLAU	LRP2	0.838136	R-HSA-196854	Metabolism of vitamins and cofactors	51	93	0.594951	2.01824e-12	4.31723e-11	PLAU_LRP2
PLAU	LRP2	0.838136	R-HSA-2187338	Visual phototransduction	22	40	0.783942	4.11828e-17	1.46097e-15	PLAU_LRP2
PLAU	LRP2	0.838136	R-HSA-6806667	Metabolism of fat-soluble vitamins	10	19	0.745737	2.77266e-09	3.69998e-08	PLAU_LRP2
PLAU	LRP2	0.838136	R-HSA-8856825	Cargo recognition for clathrin-mediated endocytosis	40	74	0.449484	5.63107e-06	4.1472e-05	PLAU_LRP2
PLAU	LRP2	0.838136	R-HSA-975634	Retinoid metabolism and transport	10	19	0.745737	2.77266e-09	3.69998e-08	PLAU_LRP2
PLTP	ABCA1	0.421628	R-HSA-1989781	PPARA activates gene expression	34	63	0.452029	0.00011479	0.000578063	PLTP_ABCA1
PLTP	ABCA1	0.421628	R-HSA-400206	Regulation of lipid metabolism by PPARalpha	34	63	0.452029	0.00011479	0.000578063	PLTP_ABCA1
POMC	ADCYAP1R1	0.757207	R-HSA-373080	Class B/2 (Secretin family receptors)	13	24	0.61103	9.24799e-06	6.37222e-05	POMC_ADCYAP1R1
POMC	ADCYAP1R1	0.757207	R-HSA-418555	G alpha (s) signalling events	37	68	0.744247	6.32828e-21	3.46171e-19	POMC_ADCYAP1R1
POMC	ADRB2	0.579836	R-HSA-418555	G alpha (s) signalling events	40	73	0.613561	9.20768e-11	1.52384e-09	POMC_ADRB2
POMC	ADRB3	0.793881	R-HSA-418555	G alpha (s) signalling events	36	67	0.661812	5.59079e-14	1.44634e-12	POMC_ADRB3
POMC	MC1R	0.567557	R-HSA-418555	G alpha (s) signalling events	37	69	0.512169	7.46712e-07	6.63299e-06	POMC_MC1R
POMC	PTH1R	0.726389	R-HSA-373080	Class B/2 (Secretin family receptors)	13	24	0.648618	1.50455e-06	1.24069e-05	POMC_PTH1R
POMC	PTH1R	0.726389	R-HSA-418555	G alpha (s) signalling events	37	68	0.7367	5.9959e-20	2.90315e-18	POMC_PTH1R
POMC	TSHR	0.574115	R-HSA-418555	G alpha (s) signalling events	37	68	0.727908	8.33201e-19	3.53297e-17	POMC_TSHR
POMC	VIPR1	0.674765	R-HSA-418555	G alpha (s) signalling events	37	68	0.708149	4.47202e-17	1.57091e-15	POMC_VIPR1
PSPN	GFRA1	0.676753	R-HSA-419037	NCAM1 interactions	3	7	0.809947	8.48639e-08	9.0252e-07	PSPN_GFRA1
PSPN	GFRA2	0.648081	R-HSA-375165	NCAM signaling for neurite out-growth	8	16	0.641146	1.20853e-05	8.02627e-05	PSPN_GFRA2
PSPN	GFRA2	0.648081	R-HSA-419037	NCAM1 interactions	4	8	0.861749	4.73135e-09	6.07613e-08	PSPN_GFRA2
PSPN	GFRA4	0.486754	R-HSA-375165	NCAM signaling for neurite out-growth	9	18	0.598711	5.4068e-05	0.000292196	PSPN_GFRA4
PSPN	GFRA4	0.486754	R-HSA-419037	NCAM1 interactions	5	10	0.745815	3.4629e-06	2.65402e-05	PSPN_GFRA4
PSPN	SDC3	0.653405	R-HSA-1630316	Glycosaminoglycan metabolism	44	81	0.659895	2.24152e-15	6.74904e-14	PSPN_SDC3
PSPN	SDC3	0.653405	R-HSA-1638091	Heparan sulfate/heparin (HS-GAG) metabolism	15	29	0.724546	1.41505e-10	2.24342e-09	PSPN_SDC3
PSPN	SDC3	0.653405	R-HSA-1793185	Chondroitin sulfate/dermatan sulfate metabolism	12	23	0.741963	9.51317e-10	1.3553e-08	PSPN_SDC3
PSPN	SDC3	0.653405	R-HSA-196854	Metabolism of vitamins and cofactors	56	103	0.545416	3.54481e-10	5.43942e-09	PSPN_SDC3
PSPN	SDC3	0.653405	R-HSA-1971475	A tetrasaccharide linker sequence is required for GAG synthesis	11	20	0.758036	7.38839e-09	9.27236e-08	PSPN_SDC3
PSPN	SDC3	0.653405	R-HSA-2022928	HS-GAG biosynthesis	6	11	0.758036	2.20496e-06	1.76347e-05	PSPN_SDC3
PSPN	SDC3	0.653405	R-HSA-2024096	HS-GAG degradation	10	19	0.720701	1.05977e-07	1.09744e-06	PSPN_SDC3
PSPN	SDC3	0.653405	R-HSA-2187338	Visual phototransduction	26	49	0.726521	2.98412e-15	8.87311e-14	PSPN_SDC3
PSPN	SDC3	0.653405	R-HSA-3560782	Diseases associated with glycosaminoglycan metabolism	12	23	0.738395	1.41814e-09	1.96186e-08	PSPN_SDC3
PSPN	SDC3	0.653405	R-HSA-3560783	Defective B4GALT7 causes EDS, progeroid type	9	17	0.758036	1.88213e-08	2.22931e-07	PSPN_SDC3
PSPN	SDC3	0.653405	R-HSA-3560801	Defective B3GAT3 causes JDSSDHD	9	17	0.758036	1.88213e-08	2.22931e-07	PSPN_SDC3
PSPN	SDC3	0.653405	R-HSA-3656237	Defective EXT2 causes exostoses 2	6	11	0.758036	2.20496e-06	1.76347e-05	PSPN_SDC3
PSPN	SDC3	0.653405	R-HSA-3656253	Defective EXT1 causes exostoses 1, TRPS2 and CHDS	6	11	0.758036	2.20496e-06	1.76347e-05	PSPN_SDC3
PSPN	SDC3	0.653405	R-HSA-3781865	Diseases of glycosylation	61	111	0.728393	3.51963e-28	5.48297e-26	PSPN_SDC3
PSPN	SDC3	0.653405	R-HSA-4420332	Defective B3GALT6 causes EDSP2 and SEMDJL1	9	17	0.758036	1.88213e-08	2.22931e-07	PSPN_SDC3
PSPN	SDC3	0.653405	R-HSA-6806667	Metabolism of fat-soluble vitamins	15	28	0.696765	1.21203e-08	1.48215e-07	PSPN_SDC3
PSPN	SDC3	0.653405	R-HSA-975634	Retinoid metabolism and transport	15	28	0.696765	1.21203e-08	1.48215e-07	PSPN_SDC3
PTH2	ADCYAP1R1	0.72043	R-HSA-373080	Class B/2 (Secretin family receptors)	13	24	0.61103	1.17812e-05	7.85342e-05	PTH2_ADCYAP1R1
PTH2	ADCYAP1R1	0.72043	R-HSA-418555	G alpha (s) signalling events	37	68	0.744247	8.06173e-21	4.34364e-19	PTH2_ADCYAP1R1
PTH2	ADRB2	0.699442	R-HSA-418555	G alpha (s) signalling events	40	73	0.613561	5.48632e-11	9.51936e-10	PTH2_ADRB2
PTH2	ADRB3	0.802615	R-HSA-418555	G alpha (s) signalling events	36	67	0.661812	5.16398e-14	1.34076e-12	PTH2_ADRB3
PTH2	PTH1R	0.70046	R-HSA-373080	Class B/2 (Secretin family receptors)	13	24	0.648618	1.77723e-06	1.45053e-05	PTH2_PTH1R
PTH2	PTH1R	0.70046	R-HSA-418555	G alpha (s) signalling events	37	68	0.7367	7.08255e-20	3.38357e-18	PTH2_PTH1R
PTH2	PTH2R	0.694876	R-HSA-373080	Class B/2 (Secretin family receptors)	13	24	0.65289	1.44506e-06	1.19576e-05	PTH2_PTH2R
PTH2	PTH2R	0.694876	R-HSA-418555	G alpha (s) signalling events	37	69	0.738022	3.8243e-21	2.175e-19	PTH2_PTH2R
PTH2	TSHR	0.387127	R-HSA-418555	G alpha (s) signalling events	37	68	0.727908	1.29753e-18	5.36931e-17	PTH2_TSHR
PTH2	VIPR1	0.791116	R-HSA-373080	Class B/2 (Secretin family receptors)	13	24	0.516983	0.000173998	0.00083908	PTH2_VIPR1
PTH2	VIPR1	0.791116	R-HSA-418555	G alpha (s) signalling events	37	68	0.708149	2.00073e-17	7.46731e-16	PTH2_VIPR1
PTHLH	ADCYAP1R1	0.876234	R-HSA-373080	Class B/2 (Secretin family receptors)	13	24	0.61103	2.12343e-06	1.71164e-05	PTHLH_ADCYAP1R1
PTHLH	ADCYAP1R1	0.876234	R-HSA-418555	G alpha (s) signalling events	37	68	0.744247	1.45303e-21	9.2968e-20	PTHLH_ADCYAP1R1
PTHLH	ADRB2	0.658312	R-HSA-418555	G alpha (s) signalling events	40	73	0.613561	6.84418e-11	1.17333e-09	PTHLH_ADRB2
PTHLH	ADRB3	0.856996	R-HSA-418555	G alpha (s) signalling events	36	67	0.661812	2.52774e-14	6.88736e-13	PTHLH_ADRB3
PTHLH	PTH1R	0.796787	R-HSA-373080	Class B/2 (Secretin family receptors)	13	24	0.648618	8.51756e-07	7.4526e-06	PTHLH_PTH1R
PTHLH	PTH1R	0.796787	R-HSA-418555	G alpha (s) signalling events	37	68	0.7367	3.39439e-20	1.70099e-18	PTHLH_PTH1R
PTHLH	PTH2R	0.754918	R-HSA-373080	Class B/2 (Secretin family receptors)	13	24	0.65289	9.87457e-07	8.54604e-06	PTHLH_PTH2R
PTHLH	PTH2R	0.754918	R-HSA-418555	G alpha (s) signalling events	37	69	0.738022	2.61327e-21	1.56056e-19	PTHLH_PTH2R
PTHLH	TSHR	0.727405	R-HSA-418555	G alpha (s) signalling events	37	68	0.727908	4.15347e-19	1.826e-17	PTHLH_TSHR
PTHLH	VIPR1	0.832774	R-HSA-373080	Class B/2 (Secretin family receptors)	13	24	0.516983	0.000106861	0.00054271	PTHLH_VIPR1
PTHLH	VIPR1	0.832774	R-HSA-418555	G alpha (s) signalling events	37	68	0.708149	1.22874e-17	4.83801e-16	PTHLH_VIPR1
PTN	SDC1	0.537482	R-HSA-1630316	Glycosaminoglycan metabolism	44	81	0.519249	1.468e-07	1.47129e-06	PTN_SDC1
PTN	SDC1	0.537482	R-HSA-1638091	Heparan sulfate/heparin (HS-GAG) metabolism	15	29	0.550194	3.1776e-05	0.00018275	PTN_SDC1
PTN	SDC1	0.537482	R-HSA-1793185	Chondroitin sulfate/dermatan sulfate metabolism	12	23	0.59549	2.87055e-05	0.000166967	PTN_SDC1
PTN	SDC1	0.537482	R-HSA-196854	Metabolism of vitamins and cofactors	56	102	0.474092	1.03833e-06	8.92165e-06	PTN_SDC1
PTN	SDC1	0.537482	R-HSA-1971475	A tetrasaccharide linker sequence is required for GAG synthesis	11	20	0.653054	1.47894e-05	9.50503e-05	PTN_SDC1
PTN	SDC1	0.537482	R-HSA-2022928	HS-GAG biosynthesis	5	10	0.705922	2.29402e-05	0.000136782	PTN_SDC1
PTN	SDC1	0.537482	R-HSA-2024096	HS-GAG degradation	9	18	0.551632	0.000209995	0.000995911	PTN_SDC1
PTN	SDC1	0.537482	R-HSA-2187338	Visual phototransduction	26	48	0.616178	3.5257e-08	3.98505e-07	PTN_SDC1
PTN	SDC1	0.537482	R-HSA-3560782	Diseases associated with glycosaminoglycan metabolism	12	23	0.653054	1.51231e-06	1.24566e-05	PTN_SDC1
PTN	SDC1	0.537482	R-HSA-3560783	Defective B4GALT7 causes EDS, progeroid type	9	17	0.661874	1.37543e-05	8.91974e-05	PTN_SDC1
PTN	SDC1	0.537482	R-HSA-3560801	Defective B3GAT3 causes JDSSDHD	9	17	0.661874	1.37543e-05	8.91974e-05	PTN_SDC1
PTN	SDC1	0.537482	R-HSA-3656237	Defective EXT2 causes exostoses 2	5	10	0.705922	2.29402e-05	0.000136782	PTN_SDC1
PTN	SDC1	0.537482	R-HSA-3656253	Defective EXT1 causes exostoses 1, TRPS2 and CHDS	5	10	0.705922	2.29402e-05	0.000136782	PTN_SDC1
PTN	SDC1	0.537482	R-HSA-3781865	Diseases of glycosylation	61	111	0.607614	4.09781e-14	1.07959e-12	PTN_SDC1
PTN	SDC1	0.537482	R-HSA-4420332	Defective B3GALT6 causes EDSP2 and SEMDJL1	9	17	0.661874	1.37543e-05	8.91974e-05	PTN_SDC1
PTN	SDC1	0.537482	R-HSA-6806667	Metabolism of fat-soluble vitamins	14	27	0.59549	8.46473e-06	5.92366e-05	PTN_SDC1
PTN	SDC1	0.537482	R-HSA-975634	Retinoid metabolism and transport	14	27	0.59549	8.46473e-06	5.92366e-05	PTN_SDC1
PTN	SDC3	0.659484	R-HSA-1630316	Glycosaminoglycan metabolism	44	81	0.659895	2.20173e-15	6.65722e-14	PTN_SDC3
PTN	SDC3	0.659484	R-HSA-1638091	Heparan sulfate/heparin (HS-GAG) metabolism	15	29	0.724546	1.38993e-10	2.22327e-09	PTN_SDC3
PTN	SDC3	0.659484	R-HSA-1793185	Chondroitin sulfate/dermatan sulfate metabolism	12	23	0.741963	9.34432e-10	1.33389e-08	PTN_SDC3
PTN	SDC3	0.659484	R-HSA-196854	Metabolism of vitamins and cofactors	56	103	0.545416	3.48189e-10	5.35434e-09	PTN_SDC3
PTN	SDC3	0.659484	R-HSA-1971475	A tetrasaccharide linker sequence is required for GAG synthesis	11	20	0.758036	7.25725e-09	9.12376e-08	PTN_SDC3
PTN	SDC3	0.659484	R-HSA-2022928	HS-GAG biosynthesis	6	11	0.758036	2.16582e-06	1.73799e-05	PTN_SDC3
PTN	SDC3	0.659484	R-HSA-2024096	HS-GAG degradation	10	19	0.720701	1.04096e-07	1.08109e-06	PTN_SDC3
PTN	SDC3	0.659484	R-HSA-2187338	Visual phototransduction	26	49	0.726521	2.93115e-15	8.75193e-14	PTN_SDC3
PTN	SDC3	0.659484	R-HSA-3560782	Diseases associated with glycosaminoglycan metabolism	12	23	0.738395	1.39297e-09	1.93826e-08	PTN_SDC3
PTN	SDC3	0.659484	R-HSA-3560783	Defective B4GALT7 causes EDS, progeroid type	9	17	0.758036	1.84873e-08	2.20066e-07	PTN_SDC3
PTN	SDC3	0.659484	R-HSA-3560801	Defective B3GAT3 causes JDSSDHD	9	17	0.758036	1.84873e-08	2.20066e-07	PTN_SDC3
PTN	SDC3	0.659484	R-HSA-3656237	Defective EXT2 causes exostoses 2	6	11	0.758036	2.16582e-06	1.73799e-05	PTN_SDC3
PTN	SDC3	0.659484	R-HSA-3656253	Defective EXT1 causes exostoses 1, TRPS2 and CHDS	6	11	0.758036	2.16582e-06	1.73799e-05	PTN_SDC3
PTN	SDC3	0.659484	R-HSA-3781865	Diseases of glycosylation	61	111	0.728393	3.45716e-28	5.48297e-26	PTN_SDC3
PTN	SDC3	0.659484	R-HSA-4420332	Defective B3GALT6 causes EDSP2 and SEMDJL1	9	17	0.758036	1.84873e-08	2.20066e-07	PTN_SDC3
PTN	SDC3	0.659484	R-HSA-6806667	Metabolism of fat-soluble vitamins	15	28	0.696765	1.19052e-08	1.46083e-07	PTN_SDC3
PTN	SDC3	0.659484	R-HSA-975634	Retinoid metabolism and transport	15	28	0.696765	1.19052e-08	1.46083e-07	PTN_SDC3
RBP3	NOTCH1	0.633979	R-HSA-186712	Regulation of beta-cell development	15	29	0.610749	1.46022e-06	1.20691e-05	RBP3_NOTCH1
RBP3	NOTCH1	0.633979	R-HSA-3781865	Diseases of glycosylation	61	112	0.605645	1.03332e-14	2.90382e-13	RBP3_NOTCH1
RBP3	NOTCH1	0.633979	R-HSA-3906995	Diseases associated with O-glycosylation of proteins	32	59	0.621594	6.63482e-10	9.82338e-09	RBP3_NOTCH1
RBP4	STRA6	0.319616	R-HSA-2187338	Visual phototransduction	28	51	0.788197	3.17199e-20	1.61209e-18	RBP4_STRA6
RELN	LRP8	0.53671	R-HSA-196854	Metabolism of vitamins and cofactors	55	101	0.501331	6.65816e-08	7.22915e-07	RELN_LRP8
RELN	LRP8	0.53671	R-HSA-2187338	Visual phototransduction	25	47	0.502404	2.75693e-05	0.000161012	RELN_LRP8
REN	ASIC3	0.786385	R-HSA-2672351	Stimuli-sensing channels	37	68	0.785911	4.27685e-27	4.78874e-25	REN_ASIC3
REN	ASIC3	0.786385	R-HSA-983712	Ion channel transport	53	97	0.796209	1.62277e-38	1.66125e-35	REN_ASIC3
RIMS1	CACNA1C	0.897044	R-HSA-163685	Integration of energy metabolism	38	70	0.574741	4.56674e-10	6.91866e-09	RIMS1_CACNA1C
RIMS1	CACNA1C	0.897044	R-HSA-419037	NCAM1 interactions	3	6	0.910345	2.49033e-11	4.52616e-10	RIMS1_CACNA1C
RIMS1	CACNA1C	0.897044	R-HSA-422356	Regulation of insulin secretion	30	56	0.421331	2.53501e-05	0.000149636	RIMS1_CACNA1C
RIMS1	CACNA1C	0.897044	R-HSA-5576891	Cardiac conduction	58	106	0.841884	6.09726e-56	4.36929e-52	RIMS1_CACNA1C
RIMS1	CACNA1C	0.897044	R-HSA-5576892	Phase 0 - rapid depolarisation	22	41	0.878826	2.73969e-32	8.92392e-30	RIMS1_CACNA1C
RIMS1	CACNA1C	0.897044	R-HSA-5576893	Phase 2 - plateau phase	9	17	0.903224	1.86873e-19	8.52952e-18	RIMS1_CACNA1C
RIMS1	SLC17A7	0.879048	R-HSA-112310	Neurotransmitter release cycle	20	37	0.838472	1.4371e-22	1.00964e-20	RIMS1_SLC17A7
RIMS1	SLC17A7	0.879048	R-HSA-210500	Glutamate Neurotransmitter Release Cycle	9	18	0.833137	2.14226e-14	5.88178e-13	RIMS1_SLC17A7
RIMS1	SLC17A7	0.879048	R-HSA-425393	Transport of inorganic cations/anions and amino acids/oligopeptides	39	72	0.781033	1.44749e-28	2.41226e-26	RIMS1_SLC17A7
RIMS1	SLC18A3	0.808821	R-HSA-112310	Neurotransmitter release cycle	20	37	0.74935	1.21007e-13	2.96965e-12	RIMS1_SLC18A3
RIMS1	SLC18A3	0.808821	R-HSA-264642	Acetylcholine Neurotransmitter Release Cycle	6	12	0.777641	1.66916e-08	2.01028e-07	RIMS1_SLC18A3
RIMS1	SLC18A3	0.808821	R-HSA-8856825	Cargo recognition for clathrin-mediated endocytosis	42	78	0.419243	2.89696e-05	0.000168367	RIMS1_SLC18A3
RIMS2	ABCA1	0.725884	R-HSA-1989781	PPARA activates gene expression	34	63	0.452029	4.06561e-05	0.000228324	RIMS2_ABCA1
RIMS2	ABCA1	0.725884	R-HSA-400206	Regulation of lipid metabolism by PPARalpha	34	63	0.452029	4.06561e-05	0.000228324	RIMS2_ABCA1
RPH3A	NRXN1	0.771918	R-HSA-6794361	Neurexins and neuroligins	24	45	0.740694	2.41689e-15	7.24662e-14	RPH3A_NRXN1
RPH3A	NRXN1	0.771918	R-HSA-6794362	Protein-protein interactions at synapses	29	54	0.746631	3.22251e-18	1.30466e-16	RPH3A_NRXN1
RSPO1	FZD8	0.797548	R-HSA-373080	Class B/2 (Secretin family receptors)	8	15	0.742137	1.09584e-07	1.13315e-06	RSPO1_FZD8
RSPO1	LGR6	0.830307	R-HSA-4641263	Regulation of FZD by ubiquitination	4	8	0.675298	3.01908e-05	0.000174614	RSPO1_LGR6
RSPO1	ZNRF3	0.79093	R-HSA-4641263	Regulation of FZD by ubiquitination	6	12	0.665359	1.02903e-05	6.95007e-05	RSPO1_ZNRF3
RSPO2	LGR6	0.681071	R-HSA-4641263	Regulation of FZD by ubiquitination	4	8	0.675298	0.000100305	0.000511591	RSPO2_LGR6
RSPO3	FZD8	0.765142	R-HSA-373080	Class B/2 (Secretin family receptors)	8	15	0.742137	1.50311e-07	1.50018e-06	RSPO3_FZD8
RSPO3	LGR6	0.538184	R-HSA-4641263	Regulation of FZD by ubiquitination	4	8	0.675298	0.000168865	0.000818733	RSPO3_LGR6
RSPO4	LGR6	0.807385	R-HSA-4641263	Regulation of FZD by ubiquitination	4	8	0.675298	3.98348e-05	0.000224769	RSPO4_LGR6
SCGB1A1	LRP2	0.888585	R-HSA-196854	Metabolism of vitamins and cofactors	51	93	0.594951	8.52727e-13	1.90363e-11	SCGB1A1_LRP2
SCGB1A1	LRP2	0.888585	R-HSA-2187338	Visual phototransduction	22	40	0.783942	1.74001e-17	6.66788e-16	SCGB1A1_LRP2
SCGB1A1	LRP2	0.888585	R-HSA-6806667	Metabolism of fat-soluble vitamins	10	19	0.745737	1.17147e-09	1.63961e-08	SCGB1A1_LRP2
SCGB1A1	LRP2	0.888585	R-HSA-8856825	Cargo recognition for clathrin-mediated endocytosis	40	74	0.449484	2.37918e-06	1.88389e-05	SCGB1A1_LRP2
SCGB1A1	LRP2	0.888585	R-HSA-975634	Retinoid metabolism and transport	10	19	0.745737	1.17147e-09	1.63961e-08	SCGB1A1_LRP2
SEMA3A	PLXNA1	0.485555	R-HSA-399956	CRMPs in Sema3A signaling	7	13	0.675871	5.24734e-05	0.000284867	SEMA3A_PLXNA1
SEMA3F	PLXNA1	0.942228	R-HSA-373755	Semaphorin interactions	22	40	0.430562	3.19298e-05	0.000183194	SEMA3F_PLXNA1
SEMA3F	PLXNA1	0.942228	R-HSA-399956	CRMPs in Sema3A signaling	7	13	0.675871	7.59578e-07	6.71992e-06	SEMA3F_PLXNA1
SEMA6D	PLXNA1	0.890333	R-HSA-373755	Semaphorin interactions	22	40	0.430562	0.000131574	0.000652947	SEMA6D_PLXNA1
SEMA6D	PLXNA1	0.890333	R-HSA-399956	CRMPs in Sema3A signaling	7	13	0.675871	3.13e-06	2.43535e-05	SEMA6D_PLXNA1
SERPINA1	LRP1	0.2552	R-HSA-196854	Metabolism of vitamins and cofactors	54	99	0.418487	9.79523e-05	0.000500304	SERPINA1_LRP1
SERPINA1	LRP1	0.2552	R-HSA-2187338	Visual phototransduction	24	45	0.481709	0.00017236	0.000832861	SERPINA1_LRP1
SERPINC1	GPC1	0.43645	R-HSA-1630316	Glycosaminoglycan metabolism	45	82	0.672926	7.05942e-16	2.16039e-14	SERPINC1_GPC1
SERPINC1	GPC1	0.43645	R-HSA-1638091	Heparan sulfate/heparin (HS-GAG) metabolism	16	30	0.772193	9.21074e-13	2.04347e-11	SERPINC1_GPC1
SERPINC1	GPC1	0.43645	R-HSA-1793185	Chondroitin sulfate/dermatan sulfate metabolism	13	24	0.78626	1.68994e-11	3.21223e-10	SERPINC1_GPC1
SERPINC1	GPC1	0.43645	R-HSA-196854	Metabolism of vitamins and cofactors	56	103	0.589521	1.55941e-12	3.39658e-11	SERPINC1_GPC1
SERPINC1	GPC1	0.43645	R-HSA-1971475	A tetrasaccharide linker sequence is required for GAG synthesis	11	21	0.794545	1.96379e-11	3.69357e-10	SERPINC1_GPC1
SERPINC1	GPC1	0.43645	R-HSA-2022928	HS-GAG biosynthesis	6	11	0.778708	1.17757e-06	9.96275e-06	SERPINC1_GPC1
SERPINC1	GPC1	0.43645	R-HSA-2024096	HS-GAG degradation	10	19	0.742505	3.07281e-08	3.48414e-07	SERPINC1_GPC1
SERPINC1	GPC1	0.43645	R-HSA-2187338	Visual phototransduction	26	49	0.772193	5.13503e-19	2.23016e-17	SERPINC1_GPC1
SERPINC1	GPC1	0.43645	R-HSA-3560782	Diseases associated with glycosaminoglycan metabolism	13	24	0.778708	5.05247e-11	8.85232e-10	SERPINC1_GPC1
SERPINC1	GPC1	0.43645	R-HSA-3560783	Defective B4GALT7 causes EDS, progeroid type	9	18	0.778708	4.52767e-10	6.87401e-09	SERPINC1_GPC1
SERPINC1	GPC1	0.43645	R-HSA-3560801	Defective B3GAT3 causes JDSSDHD	9	18	0.778708	4.52767e-10	6.87401e-09	SERPINC1_GPC1
SERPINC1	GPC1	0.43645	R-HSA-3656237	Defective EXT2 causes exostoses 2	6	11	0.778708	1.17757e-06	9.96275e-06	SERPINC1_GPC1
SERPINC1	GPC1	0.43645	R-HSA-3656253	Defective EXT1 causes exostoses 1, TRPS2 and CHDS	6	11	0.778708	1.17757e-06	9.96275e-06	SERPINC1_GPC1
SERPINC1	GPC1	0.43645	R-HSA-3781865	Diseases of glycosylation	61	112	0.767549	1.98364e-36	8.88425e-34	SERPINC1_GPC1
SERPINC1	GPC1	0.43645	R-HSA-4420332	Defective B3GALT6 causes EDSP2 and SEMDJL1	9	18	0.778708	4.52767e-10	6.87401e-09	SERPINC1_GPC1
SERPINC1	GPC1	0.43645	R-HSA-6806667	Metabolism of fat-soluble vitamins	15	28	0.719008	2.57121e-09	3.45042e-08	SERPINC1_GPC1
SERPINC1	GPC1	0.43645	R-HSA-975634	Retinoid metabolism and transport	15	28	0.719008	2.57121e-09	3.45042e-08	SERPINC1_GPC1
SERPINC1	SDC2	0.529032	R-HSA-1630316	Glycosaminoglycan metabolism	45	82	0.5111	4.13583e-07	3.84901e-06	SERPINC1_SDC2
SERPINC1	SDC2	0.529032	R-HSA-1638091	Heparan sulfate/heparin (HS-GAG) metabolism	16	30	0.593135	7.93298e-06	5.61055e-05	SERPINC1_SDC2
SERPINC1	SDC2	0.529032	R-HSA-1793185	Chondroitin sulfate/dermatan sulfate metabolism	13	24	0.614178	2.1384e-05	0.000129097	SERPINC1_SDC2
SERPINC1	SDC2	0.529032	R-HSA-196854	Metabolism of vitamins and cofactors	56	103	0.454921	2.82995e-06	2.2115e-05	SERPINC1_SDC2
SERPINC1	SDC2	0.529032	R-HSA-1971475	A tetrasaccharide linker sequence is required for GAG synthesis	11	21	0.620646	1.74661e-05	0.000109216	SERPINC1_SDC2
SERPINC1	SDC2	0.529032	R-HSA-2024096	HS-GAG degradation	10	19	0.610729	5.70446e-05	0.000306433	SERPINC1_SDC2
SERPINC1	SDC2	0.529032	R-HSA-2187338	Visual phototransduction	26	49	0.592889	7.94701e-08	8.49974e-07	SERPINC1_SDC2
SERPINC1	SDC2	0.529032	R-HSA-3560782	Diseases associated with glycosaminoglycan metabolism	13	24	0.614178	2.1384e-05	0.000129097	SERPINC1_SDC2
SERPINC1	SDC2	0.529032	R-HSA-3560783	Defective B4GALT7 causes EDS, progeroid type	9	18	0.620646	1.95883e-05	0.000120012	SERPINC1_SDC2
SERPINC1	SDC2	0.529032	R-HSA-3560801	Defective B3GAT3 causes JDSSDHD	9	18	0.620646	1.95883e-05	0.000120012	SERPINC1_SDC2
SERPINC1	SDC2	0.529032	R-HSA-3781865	Diseases of glycosylation	61	112	0.587922	3.76268e-13	8.72601e-12	SERPINC1_SDC2
SERPINC1	SDC2	0.529032	R-HSA-381426	Regulation of Insulin-like Growth Factor (IGF) transport and uptake by Insulin-like Growth Factor Binding Proteins (IGFBPs)	52	96	0.473423	9.52378e-07	8.27004e-06	SERPINC1_SDC2
SERPINC1	SDC2	0.529032	R-HSA-4420332	Defective B3GALT6 causes EDSP2 and SEMDJL1	9	18	0.620646	1.95883e-05	0.000120012	SERPINC1_SDC2
SERPINC1	SDC2	0.529032	R-HSA-6806667	Metabolism of fat-soluble vitamins	15	28	0.610729	6.74261e-06	4.84144e-05	SERPINC1_SDC2
SERPINC1	SDC2	0.529032	R-HSA-8957275	Post-translational protein phosphorylation	48	89	0.443383	1.50089e-05	9.63743e-05	SERPINC1_SDC2
SERPINC1	SDC2	0.529032	R-HSA-975634	Retinoid metabolism and transport	15	28	0.610729	6.74261e-06	4.84144e-05	SERPINC1_SDC2
SFRP1	FZD2	0.609389	R-HSA-373080	Class B/2 (Secretin family receptors)	17	31	0.584257	1.77448e-05	0.000110766	SFRP1_FZD2
SHANK1	ABCA1	0.589677	R-HSA-1989781	PPARA activates gene expression	34	63	0.452029	7.5743e-05	0.000395089	SHANK1_ABCA1
SHANK1	ABCA1	0.589677	R-HSA-400206	Regulation of lipid metabolism by PPARalpha	34	63	0.452029	7.5743e-05	0.000395089	SHANK1_ABCA1
SHH	LRP2	0.856802	R-HSA-196854	Metabolism of vitamins and cofactors	51	93	0.594951	1.50825e-12	3.30523e-11	SHH_LRP2
SHH	LRP2	0.856802	R-HSA-2187338	Visual phototransduction	22	40	0.783942	3.07762e-17	1.13682e-15	SHH_LRP2
SHH	LRP2	0.856802	R-HSA-6806667	Metabolism of fat-soluble vitamins	10	19	0.745737	2.07203e-09	2.81215e-08	SHH_LRP2
SHH	LRP2	0.856802	R-HSA-8856825	Cargo recognition for clathrin-mediated endocytosis	40	74	0.449484	4.20813e-06	3.18432e-05	SHH_LRP2
SHH	LRP2	0.856802	R-HSA-975634	Retinoid metabolism and transport	10	19	0.745737	2.07203e-09	2.81215e-08	SHH_LRP2
SHH	PTCH1	0.875097	R-HSA-5635838	Activation of SMO	2	4	0.836747	7.57927e-07	6.7136e-06	SHH_PTCH1
SHH	SMO	0.960107	R-HSA-5620922	BBSome-mediated cargo-targeting to cilium	5	10	0.398163	0.000120351	0.000603103	SHH_SMO
SLIT1	GPC1	0.891911	R-HSA-1630316	Glycosaminoglycan metabolism	45	82	0.672926	3.49794e-17	1.2625e-15	SLIT1_GPC1
SLIT1	GPC1	0.891911	R-HSA-1638091	Heparan sulfate/heparin (HS-GAG) metabolism	16	30	0.772193	4.56392e-14	1.19361e-12	SLIT1_GPC1
SLIT1	GPC1	0.891911	R-HSA-1793185	Chondroitin sulfate/dermatan sulfate metabolism	13	24	0.78626	8.37363e-13	1.88105e-11	SLIT1_GPC1
SLIT1	GPC1	0.891911	R-HSA-196854	Metabolism of vitamins and cofactors	56	103	0.589521	7.72687e-14	1.92929e-12	SLIT1_GPC1
SLIT1	GPC1	0.891911	R-HSA-1971475	A tetrasaccharide linker sequence is required for GAG synthesis	11	21	0.794545	9.73055e-13	2.15213e-11	SLIT1_GPC1
SLIT1	GPC1	0.891911	R-HSA-2022928	HS-GAG biosynthesis	6	11	0.778708	5.83484e-08	6.39334e-07	SLIT1_GPC1
SLIT1	GPC1	0.891911	R-HSA-2024096	HS-GAG degradation	10	19	0.742505	1.52257e-09	2.10227e-08	SLIT1_GPC1
SLIT1	GPC1	0.891911	R-HSA-2187338	Visual phototransduction	26	49	0.772193	2.54441e-20	1.30237e-18	SLIT1_GPC1
SLIT1	GPC1	0.891911	R-HSA-3560782	Diseases associated with glycosaminoglycan metabolism	13	24	0.778708	2.50349e-12	5.26101e-11	SLIT1_GPC1
SLIT1	GPC1	0.891911	R-HSA-3560783	Defective B4GALT7 causes EDS, progeroid type	9	18	0.778708	2.24346e-11	4.10118e-10	SLIT1_GPC1
SLIT1	GPC1	0.891911	R-HSA-3560801	Defective B3GAT3 causes JDSSDHD	9	18	0.778708	2.24346e-11	4.10118e-10	SLIT1_GPC1
SLIT1	GPC1	0.891911	R-HSA-3656237	Defective EXT2 causes exostoses 2	6	11	0.778708	5.83484e-08	6.39334e-07	SLIT1_GPC1
SLIT1	GPC1	0.891911	R-HSA-3656253	Defective EXT1 causes exostoses 1, TRPS2 and CHDS	6	11	0.778708	5.83484e-08	6.39334e-07	SLIT1_GPC1
SLIT1	GPC1	0.891911	R-HSA-3781865	Diseases of glycosylation	61	112	0.767549	9.82895e-38	7.04342e-35	SLIT1_GPC1
SLIT1	GPC1	0.891911	R-HSA-4420332	Defective B3GALT6 causes EDSP2 and SEMDJL1	9	18	0.778708	2.24346e-11	4.10118e-10	SLIT1_GPC1
SLIT1	GPC1	0.891911	R-HSA-6806667	Metabolism of fat-soluble vitamins	15	28	0.719008	1.27403e-10	2.04244e-09	SLIT1_GPC1
SLIT1	GPC1	0.891911	R-HSA-975634	Retinoid metabolism and transport	15	28	0.719008	1.27403e-10	2.04244e-09	SLIT1_GPC1
SLIT1	SDC1	0.681516	R-HSA-1630316	Glycosaminoglycan metabolism	44	81	0.519249	8.63284e-08	9.12433e-07	SLIT1_SDC1
SLIT1	SDC1	0.681516	R-HSA-1638091	Heparan sulfate/heparin (HS-GAG) metabolism	15	29	0.550194	1.86864e-05	0.000115636	SLIT1_SDC1
SLIT1	SDC1	0.681516	R-HSA-1793185	Chondroitin sulfate/dermatan sulfate metabolism	12	23	0.59549	1.68807e-05	0.000105926	SLIT1_SDC1
SLIT1	SDC1	0.681516	R-HSA-196854	Metabolism of vitamins and cofactors	56	102	0.474092	6.10606e-07	5.53174e-06	SLIT1_SDC1
SLIT1	SDC1	0.681516	R-HSA-1971475	A tetrasaccharide linker sequence is required for GAG synthesis	11	20	0.653054	8.69717e-06	6.05675e-05	SLIT1_SDC1
SLIT1	SDC1	0.681516	R-HSA-2022928	HS-GAG biosynthesis	5	10	0.705922	1.34904e-05	8.82849e-05	SLIT1_SDC1
SLIT1	SDC1	0.681516	R-HSA-2024096	HS-GAG degradation	9	18	0.551632	0.000123491	0.000617541	SLIT1_SDC1
SLIT1	SDC1	0.681516	R-HSA-2187338	Visual phototransduction	26	48	0.616178	2.07335e-08	2.43568e-07	SLIT1_SDC1
SLIT1	SDC1	0.681516	R-HSA-3560782	Diseases associated with glycosaminoglycan metabolism	12	23	0.653054	8.8934e-07	7.7625e-06	SLIT1_SDC1
SLIT1	SDC1	0.681516	R-HSA-3560783	Defective B4GALT7 causes EDS, progeroid type	9	17	0.661874	8.08843e-06	5.6881e-05	SLIT1_SDC1
SLIT1	SDC1	0.681516	R-HSA-3560801	Defective B3GAT3 causes JDSSDHD	9	17	0.661874	8.08843e-06	5.6881e-05	SLIT1_SDC1
SLIT1	SDC1	0.681516	R-HSA-3656237	Defective EXT2 causes exostoses 2	5	10	0.705922	1.34904e-05	8.82849e-05	SLIT1_SDC1
SLIT1	SDC1	0.681516	R-HSA-3656253	Defective EXT1 causes exostoses 1, TRPS2 and CHDS	5	10	0.705922	1.34904e-05	8.82849e-05	SLIT1_SDC1
SLIT1	SDC1	0.681516	R-HSA-3781865	Diseases of glycosylation	61	111	0.607614	2.40979e-14	6.59104e-13	SLIT1_SDC1
SLIT1	SDC1	0.681516	R-HSA-4420332	Defective B3GALT6 causes EDSP2 and SEMDJL1	9	17	0.661874	8.08843e-06	5.6881e-05	SLIT1_SDC1
SLIT1	SDC1	0.681516	R-HSA-6806667	Metabolism of fat-soluble vitamins	14	27	0.59549	4.97782e-06	3.72739e-05	SLIT1_SDC1
SLIT1	SDC1	0.681516	R-HSA-975634	Retinoid metabolism and transport	14	27	0.59549	4.97782e-06	3.72739e-05	SLIT1_SDC1
SLIT2	DCC	0.876651	R-HSA-373752	Netrin-1 signaling	19	36	0.433128	9.1822e-05	0.000471682	SLIT2_DCC
SLIT2	DCC	0.876651	R-HSA-418886	Netrin mediated repulsion signals	3	6	0.774966	1.62628e-06	1.33036e-05	SLIT2_DCC
SLIT2	DCC	0.876651	R-HSA-418890	Role of second messengers in netrin-1 signaling	4	8	0.715405	4.07694e-06	3.09157e-05	SLIT2_DCC
SLIT2	DCC	0.876651	R-HSA-428542	Regulation of commissural axon pathfinding by SLIT and ROBO	2	4	0.803536	3.34505e-06	2.57749e-05	SLIT2_DCC
SLIT2	GPC1	0.854479	R-HSA-1630316	Glycosaminoglycan metabolism	45	82	0.672926	7.14154e-17	2.42542e-15	SLIT2_GPC1
SLIT2	GPC1	0.854479	R-HSA-1638091	Heparan sulfate/heparin (HS-GAG) metabolism	16	30	0.772193	9.31788e-14	2.31045e-12	SLIT2_GPC1
SLIT2	GPC1	0.854479	R-HSA-1793185	Chondroitin sulfate/dermatan sulfate metabolism	13	24	0.78626	1.7096e-12	3.69005e-11	SLIT2_GPC1
SLIT2	GPC1	0.854479	R-HSA-196854	Metabolism of vitamins and cofactors	56	103	0.589521	1.57755e-13	3.8063e-12	SLIT2_GPC1
SLIT2	GPC1	0.854479	R-HSA-1971475	A tetrasaccharide linker sequence is required for GAG synthesis	11	21	0.794545	1.98663e-12	4.26234e-11	SLIT2_GPC1
SLIT2	GPC1	0.854479	R-HSA-2022928	HS-GAG biosynthesis	6	11	0.778708	1.19127e-07	1.21952e-06	SLIT2_GPC1
SLIT2	GPC1	0.854479	R-HSA-2024096	HS-GAG degradation	10	19	0.742505	3.10855e-09	4.09483e-08	SLIT2_GPC1
SLIT2	GPC1	0.854479	R-HSA-2187338	Visual phototransduction	26	49	0.772193	5.19477e-20	2.56729e-18	SLIT2_GPC1
SLIT2	GPC1	0.854479	R-HSA-3560782	Diseases associated with glycosaminoglycan metabolism	13	24	0.778708	5.11124e-12	1.04649e-10	SLIT2_GPC1
SLIT2	GPC1	0.854479	R-HSA-3560783	Defective B4GALT7 causes EDS, progeroid type	9	18	0.778708	4.58034e-11	8.04479e-10	SLIT2_GPC1
SLIT2	GPC1	0.854479	R-HSA-3560801	Defective B3GAT3 causes JDSSDHD	9	18	0.778708	4.58034e-11	8.04479e-10	SLIT2_GPC1
SLIT2	GPC1	0.854479	R-HSA-3656237	Defective EXT2 causes exostoses 2	6	11	0.778708	1.19127e-07	1.21952e-06	SLIT2_GPC1
SLIT2	GPC1	0.854479	R-HSA-3656253	Defective EXT1 causes exostoses 1, TRPS2 and CHDS	6	11	0.778708	1.19127e-07	1.21952e-06	SLIT2_GPC1
SLIT2	GPC1	0.854479	R-HSA-3781865	Diseases of glycosylation	61	112	0.767549	2.00672e-37	1.26195e-34	SLIT2_GPC1
SLIT2	GPC1	0.854479	R-HSA-4420332	Defective B3GALT6 causes EDSP2 and SEMDJL1	9	18	0.778708	4.58034e-11	8.04479e-10	SLIT2_GPC1
SLIT2	GPC1	0.854479	R-HSA-6806667	Metabolism of fat-soluble vitamins	15	28	0.719008	2.60112e-10	4.0433e-09	SLIT2_GPC1
SLIT2	GPC1	0.854479	R-HSA-975634	Retinoid metabolism and transport	15	28	0.719008	2.60112e-10	4.0433e-09	SLIT2_GPC1
SLIT2	ROBO2	0.839496	R-HSA-428542	Regulation of commissural axon pathfinding by SLIT and ROBO	2	4	0.810363	4.58808e-06	3.45359e-05	SLIT2_ROBO2
SLIT2	SDC1	0.650251	R-HSA-1630316	Glycosaminoglycan metabolism	44	81	0.519249	1.00343e-07	1.04729e-06	SLIT2_SDC1
SLIT2	SDC1	0.650251	R-HSA-1638091	Heparan sulfate/heparin (HS-GAG) metabolism	15	29	0.550194	2.17199e-05	0.000130794	SLIT2_SDC1
SLIT2	SDC1	0.650251	R-HSA-1793185	Chondroitin sulfate/dermatan sulfate metabolism	12	23	0.59549	1.96211e-05	0.000120012	SLIT2_SDC1
SLIT2	SDC1	0.650251	R-HSA-196854	Metabolism of vitamins and cofactors	56	102	0.474092	7.09729e-07	6.34946e-06	SLIT2_SDC1
SLIT2	SDC1	0.650251	R-HSA-1971475	A tetrasaccharide linker sequence is required for GAG synthesis	11	20	0.653054	1.0109e-05	6.83409e-05	SLIT2_SDC1
SLIT2	SDC1	0.650251	R-HSA-2022928	HS-GAG biosynthesis	5	10	0.705922	1.56803e-05	9.95264e-05	SLIT2_SDC1
SLIT2	SDC1	0.650251	R-HSA-2024096	HS-GAG degradation	9	18	0.551632	0.000143538	0.000706451	SLIT2_SDC1
SLIT2	SDC1	0.650251	R-HSA-2187338	Visual phototransduction	26	48	0.616178	2.40993e-08	2.79895e-07	SLIT2_SDC1
SLIT2	SDC1	0.650251	R-HSA-3560782	Diseases associated with glycosaminoglycan metabolism	12	23	0.653054	1.03371e-06	8.90334e-06	SLIT2_SDC1
SLIT2	SDC1	0.650251	R-HSA-3560783	Defective B4GALT7 causes EDS, progeroid type	9	17	0.661874	9.40147e-06	6.43608e-05	SLIT2_SDC1
SLIT2	SDC1	0.650251	R-HSA-3560801	Defective B3GAT3 causes JDSSDHD	9	17	0.661874	9.40147e-06	6.43608e-05	SLIT2_SDC1
SLIT2	SDC1	0.650251	R-HSA-3656237	Defective EXT2 causes exostoses 2	5	10	0.705922	1.56803e-05	9.95264e-05	SLIT2_SDC1
SLIT2	SDC1	0.650251	R-HSA-3656253	Defective EXT1 causes exostoses 1, TRPS2 and CHDS	5	10	0.705922	1.56803e-05	9.95264e-05	SLIT2_SDC1
SLIT2	SDC1	0.650251	R-HSA-3781865	Diseases of glycosylation	61	111	0.607614	2.80098e-14	7.51754e-13	SLIT2_SDC1
SLIT2	SDC1	0.650251	R-HSA-4420332	Defective B3GALT6 causes EDSP2 and SEMDJL1	9	17	0.661874	9.40147e-06	6.43608e-05	SLIT2_SDC1
SLIT2	SDC1	0.650251	R-HSA-6806667	Metabolism of fat-soluble vitamins	14	27	0.59549	5.7859e-06	4.24813e-05	SLIT2_SDC1
SLIT2	SDC1	0.650251	R-HSA-975634	Retinoid metabolism and transport	14	27	0.59549	5.7859e-06	4.24813e-05	SLIT2_SDC1
SLIT3	ROBO2	0.773143	R-HSA-428542	Regulation of commissural axon pathfinding by SLIT and ROBO	2	4	0.810363	9.07835e-06	6.26135e-05	SLIT3_ROBO2
SORBS1	INSR	0.448739	R-HSA-199418	Negative regulation of the PI3K/AKT network	44	81	0.500526	8.49776e-07	7.4526e-06	SORBS1_INSR
SORBS1	INSR	0.448739	R-HSA-6811558	PI5P, PP2A and IER3 Regulate PI3K/AKT Signaling	42	78	0.500526	8.222e-07	7.22931e-06	SORBS1_INSR
SOST	LRP5	0.823893	R-HSA-3772470	Negative regulation of TCF-dependent signaling by WNT ligand antagonists	2	4	0.808403	5.35316e-06	3.96698e-05	SOST_LRP5
SOST	LRP5	0.823893	R-HSA-4641262	Disassembly of the destruction complex and recruitment of AXIN to the membrane	12	22	0.528571	0.000130751	0.000649314	SOST_LRP5
SOST	LRP5	0.823893	R-HSA-4641263	Regulation of FZD by ubiquitination	3	6	0.733539	1.88343e-05	0.000116351	SOST_LRP5
SOST	LRP5	0.823893	R-HSA-4791275	Signaling by WNT in cancer	12	23	0.528571	5.25171e-05	0.000284888	SOST_LRP5
SOST	LRP5	0.823893	R-HSA-5340588	RNF mutants show enhanced WNT signaling and proliferation	2	5	0.658309	4.92584e-05	0.000269249	SOST_LRP5
SYTL3	NRXN1	0.390631	R-HSA-6794361	Neurexins and neuroligins	24	45	0.740694	1.02769e-14	2.89937e-13	SYTL3_NRXN1
SYTL3	NRXN1	0.390631	R-HSA-6794362	Protein-protein interactions at synapses	29	54	0.746631	1.37025e-17	5.33652e-16	SYTL3_NRXN1
TAC1	TACR1	0.789498	R-HSA-8856825	Cargo recognition for clathrin-mediated endocytosis	42	78	0.405798	6.44841e-05	0.000342291	TAC1_TACR1
TAC3	TACR1	0.872278	R-HSA-8856825	Cargo recognition for clathrin-mediated endocytosis	42	78	0.405798	2.1475e-05	0.000129537	TAC3_TACR1
TCN2	LRP2	0.848842	R-HSA-196854	Metabolism of vitamins and cofactors	51	93	0.594951	1.70389e-12	3.69005e-11	TCN2_LRP2
TCN2	LRP2	0.848842	R-HSA-2187338	Visual phototransduction	22	40	0.783942	3.47683e-17	1.2625e-15	TCN2_LRP2
TCN2	LRP2	0.848842	R-HSA-6806667	Metabolism of fat-soluble vitamins	10	19	0.745737	2.3408e-09	3.15898e-08	TCN2_LRP2
TCN2	LRP2	0.848842	R-HSA-8856825	Cargo recognition for clathrin-mediated endocytosis	40	74	0.449484	4.75399e-06	3.57472e-05	TCN2_LRP2
TCN2	LRP2	0.848842	R-HSA-975634	Retinoid metabolism and transport	10	19	0.745737	2.3408e-09	3.15898e-08	TCN2_LRP2
TFPI	SDC4	0.720168	R-HSA-3000170	Syndecan interactions	2	4	0.761345	7.57538e-05	0.000395089	TFPI_SDC4
TFPI	SDC4	0.720168	R-HSA-3000171	Non-integrin membrane-ECM interactions	2	4	0.761345	7.57538e-05	0.000395089	TFPI_SDC4
TF	ADRB2	0.311278	R-HSA-418555	G alpha (s) signalling events	40	73	0.613561	1.69782e-10	2.67987e-09	TF_ADRB2
TF	LDLR	0.458725	R-HSA-196854	Metabolism of vitamins and cofactors	54	99	0.571109	6.31508e-11	1.08522e-09	TF_LDLR
TF	LDLR	0.458725	R-HSA-2187338	Visual phototransduction	24	45	0.689544	2.00033e-11	3.75246e-10	TF_LDLR
TF	LDLR	0.458725	R-HSA-6806667	Metabolism of fat-soluble vitamins	13	24	0.673198	9.52384e-07	8.27004e-06	TF_LDLR
TF	LDLR	0.458725	R-HSA-975634	Retinoid metabolism and transport	13	24	0.673198	9.52384e-07	8.27004e-06	TF_LDLR
TF	LRP2	0.487018	R-HSA-196854	Metabolism of vitamins and cofactors	51	93	0.594951	1.42956e-11	2.73911e-10	TF_LRP2
TF	LRP2	0.487018	R-HSA-2187338	Visual phototransduction	22	40	0.783942	2.91707e-16	9.20868e-15	TF_LRP2
TF	LRP2	0.487018	R-HSA-6806667	Metabolism of fat-soluble vitamins	10	19	0.745737	1.96393e-08	2.31473e-07	TF_LRP2
TF	LRP2	0.487018	R-HSA-8856825	Cargo recognition for clathrin-mediated endocytosis	40	74	0.449484	3.98861e-05	0.000224881	TF_LRP2
TF	LRP2	0.487018	R-HSA-975634	Retinoid metabolism and transport	10	19	0.745737	1.96393e-08	2.31473e-07	TF_LRP2
TGFA	EGFR	0.845319	R-HSA-1963640	GRB2 events in ERBB2 signaling	4	8	0.591371	0.000186333	0.000894347	TGFA_EGFR
TGFA	EGFR	0.845319	R-HSA-8847993	ERBB2 Activates PTK6 Signaling	3	6	0.757722	5.34078e-06	3.96191e-05	TGFA_EGFR
TGFA	EGFR	0.845319	R-HSA-8866910	TFAP2 (AP-2) family regulates transcription of growth factors and their receptors	2	4	0.789746	8.88217e-06	6.13786e-05	TGFA_EGFR
TGFA	EGFR	0.845319	R-HSA-9012852	Signaling by NOTCH3	11	21	0.59224	8.75953e-06	6.07068e-05	TGFA_EGFR
TGFA	ERBB2	0.863524	R-HSA-8864260	Transcriptional regulation by the AP-2 (TFAP2) family of transcription factors	9	18	0.531373	3.72685e-05	0.000211789	TGFA_ERBB2
TGFA	ERBB2	0.863524	R-HSA-8866910	TFAP2 (AP-2) family regulates transcription of growth factors and their receptors	4	8	0.753189	1.17077e-06	9.96275e-06	TGFA_ERBB2
TGFB1	ITGB3	0.867787	R-HSA-76005	Response to elevated platelet cytosolic Ca2+	12	22	0.636975	1.38421e-06	1.15072e-05	TGFB1_ITGB3
TGFB1	ITGB3	0.867787	R-HSA-76009	Platelet Aggregation (Plug Formation)	13	24	0.521045	5.56854e-05	0.000299806	TGFB1_ITGB3
TG	LRP2	0.887767	R-HSA-196854	Metabolism of vitamins and cofactors	51	93	0.594951	8.52727e-13	1.90363e-11	TG_LRP2
TG	LRP2	0.887767	R-HSA-2187338	Visual phototransduction	22	40	0.783942	1.74001e-17	6.66788e-16	TG_LRP2
TG	LRP2	0.887767	R-HSA-6806667	Metabolism of fat-soluble vitamins	10	19	0.745737	1.17147e-09	1.63961e-08	TG_LRP2
TG	LRP2	0.887767	R-HSA-8856825	Cargo recognition for clathrin-mediated endocytosis	40	74	0.449484	2.37918e-06	1.88389e-05	TG_LRP2
TG	LRP2	0.887767	R-HSA-975634	Retinoid metabolism and transport	10	19	0.745737	1.17147e-09	1.63961e-08	TG_LRP2
THBS1	ITGA2B	0.882073	R-HSA-114608	Platelet degranulation	9	17	0.615406	7.55561e-06	5.35544e-05	THBS1_ITGA2B
THBS1	ITGA2B	0.882073	R-HSA-76005	Response to elevated platelet cytosolic Ca2+	11	21	0.615406	1.90493e-06	1.5442e-05	THBS1_ITGA2B
THBS1	ITGA2B	0.882073	R-HSA-76009	Platelet Aggregation (Plug Formation)	13	25	0.50084	3.34638e-05	0.000191382	THBS1_ITGA2B
THBS1	ITGA2B	0.882073	R-HSA-8936459	RUNX1 regulates genes involved in megakaryocyte differentiation and platelet function	15	28	0.472269	8.06411e-05	0.000417539	THBS1_ITGA2B
THBS1	ITGB3	0.920728	R-HSA-354194	GRB2:SOS provides linkage to MAPK signaling for Integrins	6	11	0.521045	0.000148072	0.000725775	THBS1_ITGB3
THBS1	ITGB3	0.920728	R-HSA-76005	Response to elevated platelet cytosolic Ca2+	12	22	0.636975	4.60219e-07	4.25539e-06	THBS1_ITGB3
THBS1	ITGB3	0.920728	R-HSA-76009	Platelet Aggregation (Plug Formation)	13	24	0.521045	1.85142e-05	0.000114769	THBS1_ITGB3
THBS1	SDC4	0.880392	R-HSA-3000170	Syndecan interactions	2	4	0.761345	1.26741e-05	8.38621e-05	THBS1_SDC4
THBS1	SDC4	0.880392	R-HSA-3000171	Non-integrin membrane-ECM interactions	2	4	0.761345	1.26741e-05	8.38621e-05	THBS1_SDC4
THBS2	NOTCH3	0.878856	R-HSA-3781865	Diseases of glycosylation	61	111	0.734778	1.9211e-30	4.44085e-28	THBS2_NOTCH3
THBS2	NOTCH3	0.878856	R-HSA-3906995	Diseases associated with O-glycosylation of proteins	31	58	0.786279	5.49944e-25	5.11805e-23	THBS2_NOTCH3
TLN1	ITGB3	0.969748	R-HSA-354194	GRB2:SOS provides linkage to MAPK signaling for Integrins	6	11	0.521045	2.53969e-05	0.00014979	TLN1_ITGB3
TLN1	ITGB3	0.969748	R-HSA-5674135	MAP2K and MAPK activation	15	29	0.353221	4.99875e-05	0.000272403	TLN1_ITGB3
TLN1	ITGB3	0.969748	R-HSA-6802946	Signaling by moderate kinase activity BRAF mutants	20	37	0.354787	5.77618e-05	0.000308896	TLN1_ITGB3
TLN1	ITGB3	0.969748	R-HSA-6802948	Signaling by high-kinase activity BRAF mutants	15	29	0.353221	4.99875e-05	0.000272403	TLN1_ITGB3
TLN1	ITGB3	0.969748	R-HSA-6802949	Signaling by RAS mutants	20	37	0.354787	5.77618e-05	0.000308896	TLN1_ITGB3
TLN1	ITGB3	0.969748	R-HSA-6802955	Paradoxical activation of RAF signaling by kinase inactive BRAF	20	37	0.354787	5.77618e-05	0.000308896	TLN1_ITGB3
TLN1	ITGB3	0.969748	R-HSA-76005	Response to elevated platelet cytosolic Ca2+	12	22	0.636975	7.89357e-08	8.4552e-07	TLN1_ITGB3
TLN1	ITGB3	0.969748	R-HSA-76009	Platelet Aggregation (Plug Formation)	13	24	0.521045	3.17551e-06	2.46808e-05	TLN1_ITGB3
TLN1	ITGB3	0.969748	R-HSA-9649948	Signaling downstream of RAS mutants	20	37	0.354787	5.77618e-05	0.000308896	TLN1_ITGB3
TNC	EGFR	0.89202	R-HSA-1963640	GRB2 events in ERBB2 signaling	4	8	0.591371	8.10877e-05	0.000419548	TNC_EGFR
TNC	EGFR	0.89202	R-HSA-8847993	ERBB2 Activates PTK6 Signaling	3	6	0.757722	2.32418e-06	1.84646e-05	TNC_EGFR
TNC	EGFR	0.89202	R-HSA-8864260	Transcriptional regulation by the AP-2 (TFAP2) family of transcription factors	7	14	0.466452	0.000192358	0.000919572	TNC_EGFR
TNC	EGFR	0.89202	R-HSA-8866910	TFAP2 (AP-2) family regulates transcription of growth factors and their receptors	2	4	0.789746	3.86531e-06	2.94043e-05	TNC_EGFR
TNC	EGFR	0.89202	R-HSA-9012852	Signaling by NOTCH3	11	21	0.59224	3.81194e-06	2.906e-05	TNC_EGFR
TNC	ITGA8	0.844476	R-HSA-1566948	Elastic fibre formation	3	6	0.762601	4.55199e-06	3.43003e-05	TNC_ITGA8
TNC	SDC1	0.609164	R-HSA-1630316	Glycosaminoglycan metabolism	44	81	0.519249	1.1743e-07	1.21252e-06	TNC_SDC1
TNC	SDC1	0.609164	R-HSA-1638091	Heparan sulfate/heparin (HS-GAG) metabolism	15	29	0.550194	2.54185e-05	0.000149794	TNC_SDC1
TNC	SDC1	0.609164	R-HSA-1793185	Chondroitin sulfate/dermatan sulfate metabolism	12	23	0.59549	2.29624e-05	0.000136782	TNC_SDC1
TNC	SDC1	0.609164	R-HSA-196854	Metabolism of vitamins and cofactors	56	102	0.474092	8.30589e-07	7.29412e-06	TNC_SDC1
TNC	SDC1	0.609164	R-HSA-1971475	A tetrasaccharide linker sequence is required for GAG synthesis	11	20	0.653054	1.18305e-05	7.87231e-05	TNC_SDC1
TNC	SDC1	0.609164	R-HSA-2022928	HS-GAG biosynthesis	5	10	0.705922	1.83505e-05	0.000113853	TNC_SDC1
TNC	SDC1	0.609164	R-HSA-2024096	HS-GAG degradation	9	18	0.551632	0.000167981	0.000815549	TNC_SDC1
TNC	SDC1	0.609164	R-HSA-2187338	Visual phototransduction	26	48	0.616178	2.82031e-08	3.20799e-07	TNC_SDC1
TNC	SDC1	0.609164	R-HSA-3560782	Diseases associated with glycosaminoglycan metabolism	12	23	0.653054	1.20974e-06	1.02229e-05	TNC_SDC1
TNC	SDC1	0.609164	R-HSA-3560783	Defective B4GALT7 causes EDS, progeroid type	9	17	0.661874	1.10024e-05	7.37545e-05	TNC_SDC1
TNC	SDC1	0.609164	R-HSA-3560801	Defective B3GAT3 causes JDSSDHD	9	17	0.661874	1.10024e-05	7.37545e-05	TNC_SDC1
TNC	SDC1	0.609164	R-HSA-3656237	Defective EXT2 causes exostoses 2	5	10	0.705922	1.83505e-05	0.000113853	TNC_SDC1
TNC	SDC1	0.609164	R-HSA-3656253	Defective EXT1 causes exostoses 1, TRPS2 and CHDS	5	10	0.705922	1.83505e-05	0.000113853	TNC_SDC1
TNC	SDC1	0.609164	R-HSA-3781865	Diseases of glycosylation	61	111	0.607614	3.27796e-14	8.73229e-13	TNC_SDC1
TNC	SDC1	0.609164	R-HSA-4420332	Defective B3GALT6 causes EDSP2 and SEMDJL1	9	17	0.661874	1.10024e-05	7.37545e-05	TNC_SDC1
TNC	SDC1	0.609164	R-HSA-6806667	Metabolism of fat-soluble vitamins	14	27	0.59549	6.77118e-06	4.84738e-05	TNC_SDC1
TNC	SDC1	0.609164	R-HSA-975634	Retinoid metabolism and transport	14	27	0.59549	6.77118e-06	4.84738e-05	TNC_SDC1
TPH1	HTR4	0.775979	R-HSA-418555	G alpha (s) signalling events	37	69	0.781199	1.90978e-27	2.40096e-25	TPH1_HTR4
TPH1	HTR6	0.542279	R-HSA-418555	G alpha (s) signalling events	37	69	0.655057	3.11316e-13	7.31439e-12	TPH1_HTR6
TPH1	HTR7	0.616399	R-HSA-418555	G alpha (s) signalling events	37	69	0.642923	1.51714e-12	3.31458e-11	TPH1_HTR7
VEGFA	EGFR	0.811878	R-HSA-8847993	ERBB2 Activates PTK6 Signaling	3	6	0.757722	8.37566e-06	5.87855e-05	VEGFA_EGFR
VEGFA	EGFR	0.811878	R-HSA-8866910	TFAP2 (AP-2) family regulates transcription of growth factors and their receptors	2	4	0.789746	1.39294e-05	9.00887e-05	VEGFA_EGFR
VEGFA	EGFR	0.811878	R-HSA-9012852	Signaling by NOTCH3	11	21	0.59224	1.37371e-05	8.91974e-05	VEGFA_EGFR
VEGFA	GPC1	0.89773	R-HSA-1630316	Glycosaminoglycan metabolism	45	82	0.672926	3.21584e-17	1.18178e-15	VEGFA_GPC1
VEGFA	GPC1	0.89773	R-HSA-1638091	Heparan sulfate/heparin (HS-GAG) metabolism	16	30	0.772193	4.19585e-14	1.10137e-12	VEGFA_GPC1
VEGFA	GPC1	0.89773	R-HSA-1793185	Chondroitin sulfate/dermatan sulfate metabolism	13	24	0.78626	7.69832e-13	1.73479e-11	VEGFA_GPC1
VEGFA	GPC1	0.89773	R-HSA-196854	Metabolism of vitamins and cofactors	56	103	0.589521	7.10372e-14	1.7799e-12	VEGFA_GPC1
VEGFA	GPC1	0.89773	R-HSA-1971475	A tetrasaccharide linker sequence is required for GAG synthesis	11	21	0.794545	8.94582e-13	1.99086e-11	VEGFA_GPC1
VEGFA	GPC1	0.89773	R-HSA-2022928	HS-GAG biosynthesis	6	11	0.778708	5.36428e-08	5.91391e-07	VEGFA_GPC1
VEGFA	GPC1	0.89773	R-HSA-2024096	HS-GAG degradation	10	19	0.742505	1.39978e-09	1.94368e-08	VEGFA_GPC1
VEGFA	GPC1	0.89773	R-HSA-2187338	Visual phototransduction	26	49	0.772193	2.33921e-20	1.20595e-18	VEGFA_GPC1
VEGFA	GPC1	0.89773	R-HSA-3560782	Diseases associated with glycosaminoglycan metabolism	13	24	0.778708	2.3016e-12	4.85095e-11	VEGFA_GPC1
VEGFA	GPC1	0.89773	R-HSA-3560783	Defective B4GALT7 causes EDS, progeroid type	9	18	0.778708	2.06253e-11	3.82904e-10	VEGFA_GPC1
VEGFA	GPC1	0.89773	R-HSA-3560801	Defective B3GAT3 causes JDSSDHD	9	18	0.778708	2.06253e-11	3.82904e-10	VEGFA_GPC1
VEGFA	GPC1	0.89773	R-HSA-3656237	Defective EXT2 causes exostoses 2	6	11	0.778708	5.36428e-08	5.91391e-07	VEGFA_GPC1
VEGFA	GPC1	0.89773	R-HSA-3656253	Defective EXT1 causes exostoses 1, TRPS2 and CHDS	6	11	0.778708	5.36428e-08	5.91391e-07	VEGFA_GPC1
VEGFA	GPC1	0.89773	R-HSA-3781865	Diseases of glycosylation	61	112	0.767549	9.03627e-38	7.04342e-35	VEGFA_GPC1
VEGFA	GPC1	0.89773	R-HSA-4420332	Defective B3GALT6 causes EDSP2 and SEMDJL1	9	18	0.778708	2.06253e-11	3.82904e-10	VEGFA_GPC1
VEGFA	GPC1	0.89773	R-HSA-6806667	Metabolism of fat-soluble vitamins	15	28	0.719008	1.17128e-10	1.89468e-09	VEGFA_GPC1
VEGFA	GPC1	0.89773	R-HSA-975634	Retinoid metabolism and transport	15	28	0.719008	1.17128e-10	1.89468e-09	VEGFA_GPC1
VTN	ITGA8	0.284953	R-HSA-1566948	Elastic fibre formation	3	6	0.762601	5.51047e-05	0.000297126	VTN_ITGA8
VTN	ITGB8	0.448992	R-HSA-1566948	Elastic fibre formation	3	7	0.661792	0.000135231	0.000668781	VTN_ITGB8
VWF	GP1BA	0.504132	R-HSA-430116	GP1b-IX-V activation signalling	3	6	0.734734	9.59433e-05	0.000491444	VWF_GP1BA
VWF	GP1BA	0.504132	R-HSA-76009	Platelet Aggregation (Plug Formation)	13	24	0.622453	1.56332e-05	9.94918e-05	VWF_GP1BA
VWF	GP1BA	0.504132	R-HSA-8936459	RUNX1 regulates genes involved in megakaryocyte differentiation and platelet function	15	28	0.534174	0.000181757	0.00087414	VWF_GP1BA
VWF	ITGA2B	0.83247	R-HSA-114608	Platelet degranulation	9	17	0.615406	1.61346e-05	0.000101958	VWF_ITGA2B
VWF	ITGA2B	0.83247	R-HSA-76005	Response to elevated platelet cytosolic Ca2+	11	21	0.615406	4.06789e-06	3.08798e-05	VWF_ITGA2B
VWF	ITGA2B	0.83247	R-HSA-76009	Platelet Aggregation (Plug Formation)	13	25	0.50084	7.14603e-05	0.000374879	VWF_ITGA2B
VWF	ITGA2B	0.83247	R-HSA-8936459	RUNX1 regulates genes involved in megakaryocyte differentiation and platelet function	15	28	0.472269	0.000172205	0.000832861	VWF_ITGA2B
VWF	ITGB3	0.806135	R-HSA-76005	Response to elevated platelet cytosolic Ca2+	12	22	0.636975	3.30581e-06	2.55e-05	VWF_ITGB3
VWF	ITGB3	0.806135	R-HSA-76009	Platelet Aggregation (Plug Formation)	13	24	0.521045	0.00013299	0.000659063	VWF_ITGB3
WNT11	FZD7	0.674386	R-HSA-373080	Class B/2 (Secretin family receptors)	8	15	0.699061	3.42657e-06	2.62899e-05	WNT11_FZD7
WNT11	FZD7	0.674386	R-HSA-3858494	Beta-catenin independent WNT signaling	37	69	0.411197	0.000186644	0.000894643	WNT11_FZD7
WNT11	FZD7	0.674386	R-HSA-4086400	PCP/CE pathway	15	29	0.496102	0.000142357	0.000701119	WNT11_FZD7
WNT1	FZD1	0.713567	R-HSA-373080	Class B/2 (Secretin family receptors)	7	14	0.73581	1.80332e-07	1.78243e-06	WNT1_FZD1
WNT1	FZD1	0.713567	R-HSA-4086400	PCP/CE pathway	15	29	0.505261	8.84985e-05	0.000455262	WNT1_FZD1
WNT1	FZD5	0.664235	R-HSA-373080	Class B/2 (Secretin family receptors)	15	29	0.596308	2.93262e-06	2.28923e-05	WNT1_FZD5
WNT1	FZD5	0.664235	R-HSA-4641263	Regulation of FZD by ubiquitination	3	6	0.701366	0.000162104	0.000788808	WNT1_FZD5
WNT1	FZD7	0.717854	R-HSA-373080	Class B/2 (Secretin family receptors)	8	15	0.699061	2.69984e-06	2.11907e-05	WNT1_FZD7
WNT1	FZD7	0.717854	R-HSA-3858494	Beta-catenin independent WNT signaling	37	69	0.411197	0.00014706	0.000721307	WNT1_FZD7
WNT1	FZD7	0.717854	R-HSA-4086400	PCP/CE pathway	15	29	0.496102	0.000112165	0.00056564	WNT1_FZD7
WNT1	FZD8	0.806747	R-HSA-373080	Class B/2 (Secretin family receptors)	8	15	0.742137	1.00978e-07	1.05023e-06	WNT1_FZD8
WNT1	FZD9	0.817927	R-HSA-373080	Class B/2 (Secretin family receptors)	9	17	0.811963	2.61451e-11	4.71929e-10	WNT1_FZD9
WNT1	LRP5	0.717871	R-HSA-3772470	Negative regulation of TCF-dependent signaling by WNT ligand antagonists	2	4	0.808403	1.38731e-05	8.98868e-05	WNT1_LRP5
WNT1	LRP5	0.717871	R-HSA-4641263	Regulation of FZD by ubiquitination	3	6	0.733539	4.88106e-05	0.000267158	WNT1_LRP5
WNT1	LRP5	0.717871	R-HSA-4791275	Signaling by WNT in cancer	12	23	0.528571	0.000136102	0.000672626	WNT1_LRP5
WNT1	LRP5	0.717871	R-HSA-5340588	RNF mutants show enhanced WNT signaling and proliferation	2	5	0.658309	0.000127657	0.000635271	WNT1_LRP5
WNT2	FZD1	0.792643	R-HSA-373080	Class B/2 (Secretin family receptors)	7	14	0.73581	9.62604e-08	1.00848e-06	WNT2_FZD1
WNT2	FZD1	0.792643	R-HSA-4086400	PCP/CE pathway	15	29	0.505261	4.72401e-05	0.000259837	WNT2_FZD1
WNT2	FZD5	0.744735	R-HSA-373080	Class B/2 (Secretin family receptors)	15	29	0.596308	1.85681e-06	1.5069e-05	WNT2_FZD5
WNT2	FZD5	0.744735	R-HSA-4641263	Regulation of FZD by ubiquitination	3	6	0.701366	0.000102638	0.000523117	WNT2_FZD5
WNT2	FZD5	0.744735	R-HSA-5340588	RNF mutants show enhanced WNT signaling and proliferation	2	5	0.630506	0.000189573	0.000908075	WNT2_FZD5
WNT2	FZD7	0.849008	R-HSA-373080	Class B/2 (Secretin family receptors)	8	15	0.699061	7.53812e-07	6.68541e-06	WNT2_FZD7
WNT2	FZD7	0.849008	R-HSA-3858494	Beta-catenin independent WNT signaling	37	69	0.411197	4.10599e-05	0.000230051	WNT2_FZD7
WNT2	FZD7	0.849008	R-HSA-4086400	PCP/CE pathway	15	29	0.496102	3.13171e-05	0.000180837	WNT2_FZD7
WNT2	FZD8	0.775851	R-HSA-373080	Class B/2 (Secretin family receptors)	8	15	0.742137	1.36419e-07	1.37493e-06	WNT2_FZD8
WNT2	FZD9	0.877231	R-HSA-373080	Class B/2 (Secretin family receptors)	9	17	0.811963	1.08382e-11	2.11626e-10	WNT2_FZD9
WNT3A	FZD1	0.699412	R-HSA-373080	Class B/2 (Secretin family receptors)	7	14	0.73581	1.93145e-07	1.90121e-06	WNT3A_FZD1
WNT3A	FZD1	0.699412	R-HSA-4086400	PCP/CE pathway	15	29	0.505261	9.47865e-05	0.000485866	WNT3A_FZD1
WNT3A	FZD2	0.664932	R-HSA-373080	Class B/2 (Secretin family receptors)	17	31	0.584257	1.41046e-05	9.11391e-05	WNT3A_FZD2
WNT3A	FZD5	0.634015	R-HSA-373080	Class B/2 (Secretin family receptors)	15	29	0.596308	3.37055e-06	2.59434e-05	WNT3A_FZD5
WNT3A	FZD5	0.634015	R-HSA-4641263	Regulation of FZD by ubiquitination	3	6	0.701366	0.000186312	0.000894347	WNT3A_FZD5
WNT3A	FZD7	0.672022	R-HSA-373080	Class B/2 (Secretin family receptors)	8	15	0.699061	3.42657e-06	2.62899e-05	WNT3A_FZD7
WNT3A	FZD7	0.672022	R-HSA-3858494	Beta-catenin independent WNT signaling	37	69	0.411197	0.000186644	0.000894643	WNT3A_FZD7
WNT3A	FZD7	0.672022	R-HSA-4086400	PCP/CE pathway	15	29	0.496102	0.000142357	0.000701119	WNT3A_FZD7
WNT3A	FZD8	0.827824	R-HSA-373080	Class B/2 (Secretin family receptors)	8	15	0.742137	7.65313e-08	8.20993e-07	WNT3A_FZD8
WNT3A	LRP1	0.522175	R-HSA-196854	Metabolism of vitamins and cofactors	54	99	0.418487	5.56227e-05	0.000299693	WNT3A_LRP1
WNT3A	LRP1	0.522175	R-HSA-2187338	Visual phototransduction	24	45	0.481709	9.78755e-05	0.000500304	WNT3A_LRP1
WNT3A	LRP5	0.718717	R-HSA-3772470	Negative regulation of TCF-dependent signaling by WNT ligand antagonists	2	4	0.808403	1.3541e-05	8.84547e-05	WNT3A_LRP5
WNT3A	LRP5	0.718717	R-HSA-4641263	Regulation of FZD by ubiquitination	3	6	0.733539	4.76421e-05	0.000261612	WNT3A_LRP5
WNT3A	LRP5	0.718717	R-HSA-4791275	Signaling by WNT in cancer	12	23	0.528571	0.000132844	0.000658796	WNT3A_LRP5
WNT3A	LRP5	0.718717	R-HSA-5340588	RNF mutants show enhanced WNT signaling and proliferation	2	5	0.658309	0.000124601	0.00062179	WNT3A_LRP5
WNT4	FZD2	0.780624	R-HSA-373080	Class B/2 (Secretin family receptors)	17	31	0.584257	6.76472e-06	4.84738e-05	WNT4_FZD2
WNT5A	ADRB2	0.629675	R-HSA-418555	G alpha (s) signalling events	40	73	0.613561	7.70275e-11	1.30184e-09	WNT5A_ADRB2
WNT5A	FZD1	0.797954	R-HSA-373080	Class B/2 (Secretin family receptors)	7	14	0.73581	9.25669e-08	9.72631e-07	WNT5A_FZD1
WNT5A	FZD1	0.797954	R-HSA-4086400	PCP/CE pathway	15	29	0.505261	4.54274e-05	0.000250989	WNT5A_FZD1
WNT5A	FZD2	0.804319	R-HSA-373080	Class B/2 (Secretin family receptors)	17	31	0.584257	5.18068e-06	3.86716e-05	WNT5A_FZD2
WNT5A	FZD5	0.734695	R-HSA-373080	Class B/2 (Secretin family receptors)	15	29	0.596308	1.96027e-06	1.58548e-05	WNT5A_FZD5
WNT5A	FZD5	0.734695	R-HSA-4641263	Regulation of FZD by ubiquitination	3	6	0.701366	0.000108357	0.000548752	WNT5A_FZD5
WNT5A	FZD5	0.734695	R-HSA-5340588	RNF mutants show enhanced WNT signaling and proliferation	2	5	0.630506	0.000200136	0.000952507	WNT5A_FZD5
WNT5A	FZD7	0.794449	R-HSA-373080	Class B/2 (Secretin family receptors)	8	15	0.699061	1.47582e-06	1.21841e-05	WNT5A_FZD7
WNT5A	FZD7	0.794449	R-HSA-3858494	Beta-catenin independent WNT signaling	37	69	0.411197	8.03877e-05	0.000416528	WNT5A_FZD7
WNT5A	FZD7	0.794449	R-HSA-4086400	PCP/CE pathway	15	29	0.496102	6.13131e-05	0.000326669	WNT5A_FZD7
WNT5A	FZD8	0.784174	R-HSA-373080	Class B/2 (Secretin family receptors)	8	15	0.742137	1.27322e-07	1.29785e-06	WNT5A_FZD8
WNT5A	LDLR	0.854833	R-HSA-196854	Metabolism of vitamins and cofactors	54	99	0.571109	6.66725e-12	1.33457e-10	WNT5A_LDLR
WNT5A	LDLR	0.854833	R-HSA-2187338	Visual phototransduction	24	45	0.689544	2.11189e-12	4.5041e-11	WNT5A_LDLR
WNT5A	LDLR	0.854833	R-HSA-6806667	Metabolism of fat-soluble vitamins	13	24	0.673198	1.0055e-07	1.04729e-06	WNT5A_LDLR
WNT5A	LDLR	0.854833	R-HSA-975634	Retinoid metabolism and transport	13	24	0.673198	1.0055e-07	1.04729e-06	WNT5A_LDLR
WNT5A	LRP2	0.831138	R-HSA-196854	Metabolism of vitamins and cofactors	51	93	0.594951	2.24034e-12	4.73578e-11	WNT5A_LRP2
WNT5A	LRP2	0.831138	R-HSA-2187338	Visual phototransduction	22	40	0.783942	4.57148e-17	1.59801e-15	WNT5A_LRP2
WNT5A	LRP2	0.831138	R-HSA-6806667	Metabolism of fat-soluble vitamins	10	19	0.745737	3.07778e-09	4.06176e-08	WNT5A_LRP2
WNT5A	LRP2	0.831138	R-HSA-8856825	Cargo recognition for clathrin-mediated endocytosis	40	74	0.449484	6.25074e-06	4.5291e-05	WNT5A_LRP2
WNT5A	LRP2	0.831138	R-HSA-975634	Retinoid metabolism and transport	10	19	0.745737	3.07778e-09	4.06176e-08	WNT5A_LRP2
WNT5A	LRP5	0.89297	R-HSA-3772470	Negative regulation of TCF-dependent signaling by WNT ligand antagonists	2	4	0.808403	1.78667e-06	1.45657e-05	WNT5A_LRP5
WNT5A	LRP5	0.89297	R-HSA-4641262	Disassembly of the destruction complex and recruitment of AXIN to the membrane	12	22	0.528571	4.36393e-05	0.000242418	WNT5A_LRP5
WNT5A	LRP5	0.89297	R-HSA-4641263	Regulation of FZD by ubiquitination	3	6	0.733539	6.28613e-06	4.54555e-05	WNT5A_LRP5
WNT5A	LRP5	0.89297	R-HSA-4791275	Signaling by WNT in cancer	12	23	0.528571	1.75281e-05	0.000109508	WNT5A_LRP5
WNT5A	LRP5	0.89297	R-HSA-5340588	RNF mutants show enhanced WNT signaling and proliferation	2	5	0.658309	1.64404e-05	0.000103799	WNT5A_LRP5
WNT5A	ROR2	0.856033	R-HSA-5140745	WNT5A-dependent internalization of FZD2, FZD5 and ROR2	2	4	0.692765	0.000108493	0.000549057	WNT5A_ROR2
WNT7A	FZD10	0.749131	R-HSA-373080	Class B/2 (Secretin family receptors)	9	18	0.776681	2.20045e-10	3.45799e-09	WNT7A_FZD10
WNT7A	FZD5	0.738268	R-HSA-373080	Class B/2 (Secretin family receptors)	15	29	0.596308	1.9084e-06	1.54526e-05	WNT7A_FZD5
WNT7A	FZD5	0.738268	R-HSA-4641263	Regulation of FZD by ubiquitination	3	6	0.701366	0.000105489	0.000536505	WNT7A_FZD5
WNT7A	FZD5	0.738268	R-HSA-5340588	RNF mutants show enhanced WNT signaling and proliferation	2	5	0.630506	0.00019484	0.000930814	WNT7A_FZD5
WNT7A	FZD9	0.820226	R-HSA-373080	Class B/2 (Secretin family receptors)	9	17	0.811963	2.49488e-11	4.52616e-10	WNT7A_FZD9
WNT7B	FZD1	0.799129	R-HSA-373080	Class B/2 (Secretin family receptors)	7	14	0.73581	9.25669e-08	9.72631e-07	WNT7B_FZD1
WNT7B	FZD1	0.799129	R-HSA-4086400	PCP/CE pathway	15	29	0.505261	4.54274e-05	0.000250989	WNT7B_FZD1
WNT7B	FZD10	0.826939	R-HSA-373080	Class B/2 (Secretin family receptors)	9	18	0.776681	1.04578e-10	1.70708e-09	WNT7B_FZD10
WNT7B	LRP5	0.819014	R-HSA-3772470	Negative regulation of TCF-dependent signaling by WNT ligand antagonists	2	4	0.808403	5.88749e-06	4.30508e-05	WNT7B_LRP5
WNT7B	LRP5	0.819014	R-HSA-4641262	Disassembly of the destruction complex and recruitment of AXIN to the membrane	12	22	0.528571	0.000143802	0.000707264	WNT7B_LRP5
WNT7B	LRP5	0.819014	R-HSA-4641263	Regulation of FZD by ubiquitination	3	6	0.733539	2.07143e-05	0.000126003	WNT7B_LRP5
WNT7B	LRP5	0.819014	R-HSA-4791275	Signaling by WNT in cancer	12	23	0.528571	5.77591e-05	0.000308896	WNT7B_LRP5
WNT7B	LRP5	0.819014	R-HSA-5340588	RNF mutants show enhanced WNT signaling and proliferation	2	5	0.658309	5.41751e-05	0.000292554	WNT7B_LRP5
WNT8A	LRP5	0.677198	R-HSA-3772470	Negative regulation of TCF-dependent signaling by WNT ligand antagonists	2	4	0.808403	1.72639e-05	0.000108046	WNT8A_LRP5
WNT8A	LRP5	0.677198	R-HSA-4641263	Regulation of FZD by ubiquitination	3	6	0.733539	6.07404e-05	0.0003241	WNT8A_LRP5
WNT8A	LRP5	0.677198	R-HSA-4791275	Signaling by WNT in cancer	12	23	0.528571	0.000169367	0.000820611	WNT8A_LRP5
WNT8A	LRP5	0.677198	R-HSA-5340588	RNF mutants show enhanced WNT signaling and proliferation	2	5	0.658309	0.000158858	0.000774931	WNT8A_LRP5
ZP3	EGFR	0.710108	R-HSA-8847993	ERBB2 Activates PTK6 Signaling	3	6	0.757722	1.89168e-05	0.000116459	ZP3_EGFR
ZP3	EGFR	0.710108	R-HSA-8866910	TFAP2 (AP-2) family regulates transcription of growth factors and their receptors	2	4	0.789746	3.14603e-05	0.000181517	ZP3_EGFR
ZP3	EGFR	0.710108	R-HSA-9012852	Signaling by NOTCH3	11	21	0.59224	3.10259e-05	0.0001793	ZP3_EGFR
SHH	GAS1	0.843196	R-HSA-5635838	Activation of SMO	2	4	0.759034	2.74259e-05	0.000160305	SHH_GAS1
DLK1	NOTCH1	0.614296	R-HSA-186712	Regulation of beta-cell development	15	29	0.610749	1.57573e-06	1.29344e-05	DLK1_NOTCH1
DLK1	NOTCH1	0.614296	R-HSA-3781865	Diseases of glycosylation	61	112	0.605645	1.11506e-14	3.1213e-13	DLK1_NOTCH1
DLK1	NOTCH1	0.614296	R-HSA-3906995	Diseases associated with O-glycosylation of proteins	32	59	0.621594	7.15969e-10	1.05182e-08	DLK1_NOTCH1
DLL3	NOTCH1	0.708515	R-HSA-186712	Regulation of beta-cell development	15	29	0.610749	1.00986e-06	8.71888e-06	DLL3_NOTCH1
DLL3	NOTCH1	0.708515	R-HSA-3781865	Diseases of glycosylation	61	112	0.605645	7.14623e-15	2.05662e-13	DLL3_NOTCH1
DLL3	NOTCH1	0.708515	R-HSA-3906995	Diseases associated with O-glycosylation of proteins	32	59	0.621594	4.58853e-10	6.92239e-09	DLL3_NOTCH1
DLK1	NOTCH3	0.645722	R-HSA-3781865	Diseases of glycosylation	61	111	0.734778	1.69674e-29	3.11765e-27	DLK1_NOTCH3
DLK1	NOTCH3	0.645722	R-HSA-3906995	Diseases associated with O-glycosylation of proteins	31	58	0.786279	4.85718e-24	4.00075e-22	DLK1_NOTCH3
DLL3	NOTCH3	0.900019	R-HSA-3781865	Diseases of glycosylation	61	111	0.734778	1.27721e-30	3.15603e-28	DLL3_NOTCH3
DLL3	NOTCH3	0.900019	R-HSA-3906995	Diseases associated with O-glycosylation of proteins	31	58	0.786279	3.6562e-25	3.49338e-23	DLL3_NOTCH3
DLL4	NOTCH3	0.823018	R-HSA-3781865	Diseases of glycosylation	61	111	0.734778	4.76405e-30	1.00409e-27	DLL4_NOTCH3
DLL4	NOTCH3	0.823018	R-HSA-3906995	Diseases associated with O-glycosylation of proteins	31	58	0.786279	1.36378e-24	1.23707e-22	DLL4_NOTCH3
DSC2	DSG2	0.626674	R-HSA-6805567	Keratinization	9	17	0.601094	0.000107848	0.000546561	DSC2_DSG2
DSC2	DSG2	0.626674	R-HSA-6809371	Formation of the cornified envelope	9	17	0.601094	0.000107848	0.000546561	DSC2_DSG2
DSC3	DSG2	0.774972	R-HSA-6805567	Keratinization	9	17	0.601094	4.51228e-05	0.000249691	DSC3_DSG2
DSC3	DSG2	0.774972	R-HSA-6809371	Formation of the cornified envelope	9	17	0.601094	4.51228e-05	0.000249691	DSC3_DSG2
WNT2	FZD4	0.737464	R-HSA-4641263	Regulation of FZD by ubiquitination	3	7	0.598361	0.000208819	0.00099099	WNT2_FZD4
APOE	CHRNA4	0.250263	GO:0006811	ion transport	29	54	0.767386	1.4438e-19	6.67503e-18	APOE_CHRNA4
APOE	CHRNA4	0.250263	GO:0006816	calcium ion transport	18	34	0.835857	2.20853e-20	1.14684e-18	APOE_CHRNA4
APOE	CHRNA4	0.250263	GO:0007626	locomotory behavior	4	8	0.815826	5.19891e-07	4.75803e-06	APOE_CHRNA4
APOE	CHRNA4	0.250263	GO:0014059	regulation of dopamine secretion	2	4	0.797924	8.48819e-05	0.000437915	APOE_CHRNA4
APOE	CHRNA4	0.250263	GO:0035094	response to nicotine	6	11	0.836332	1.62816e-08	1.96421e-07	APOE_CHRNA4
APOE	CHRNA4	0.250263	GO:0042391	regulation of membrane potential	21	39	0.850379	7.63593e-24	5.94773e-22	APOE_CHRNA4
APOE	CHRNA4	0.250263	GO:0050877	nervous system process	7	13	0.798645	5.38909e-08	5.93214e-07	APOE_CHRNA4
APOE	CHRNA4	0.250263	GO:0050890	cognition	2	5	0.731788	6.61638e-05	0.000349911	APOE_CHRNA4
APOE	CHRNA4	0.250263	GO:0051899	membrane depolarization	6	11	0.881941	9.68821e-11	1.59967e-09	APOE_CHRNA4
APOE	CHRNA4	0.250263	GO:0060079	excitatory postsynaptic potential	4	9	0.671442	5.93067e-05	0.000316685	APOE_CHRNA4
APOE	CHRNA4	0.250263	GO:2000300	regulation of synaptic vesicle exocytosis	3	6	0.804418	7.4214e-06	5.27074e-05	APOE_CHRNA4
AREG	ERBB3	0.497927	GO:0007169	transmembrane receptor protein tyrosine kinase signaling pathway	15	28	0.673625	1.30717e-07	1.32491e-06	AREG_ERBB3
AREG	ERBB3	0.497927	GO:0033674	positive regulation of kinase activity	4	9	0.76518	4.46653e-07	4.1353e-06	AREG_ERBB3
AREG	ERBB3	0.497927	GO:0051897	positive regulation of protein kinase B signaling	29	54	0.543276	1.25562e-06	1.05608e-05	AREG_ERBB3
BMP2	ENG	0.689318	GO:0051897	positive regulation of protein kinase B signaling	32	59	0.433248	0.000169723	0.000821778	BMP2_ENG
BTC	ERBB3	0.740504	GO:0007169	transmembrane receptor protein tyrosine kinase signaling pathway	15	28	0.673625	4.91964e-08	5.48276e-07	BTC_ERBB3
BTC	ERBB3	0.740504	GO:0033674	positive regulation of kinase activity	4	9	0.76518	1.68102e-07	1.67076e-06	BTC_ERBB3
BTC	ERBB3	0.740504	GO:0051897	positive regulation of protein kinase B signaling	29	54	0.543276	4.72566e-07	4.35831e-06	BTC_ERBB3
BTC	ERBB4	0.8613	GO:0007169	transmembrane receptor protein tyrosine kinase signaling pathway	15	28	0.704629	1.01574e-09	1.4442e-08	BTC_ERBB4
BTC	ERBB4	0.8613	GO:0033674	positive regulation of kinase activity	4	9	0.773662	2.71137e-08	3.11873e-07	BTC_ERBB4
BTC	ERBB4	0.8613	GO:0042531	positive regulation of tyrosine phosphorylation of STAT protein	8	16	0.618971	5.07585e-06	3.79682e-05	BTC_ERBB4
BTC	ERBB4	0.8613	GO:0051897	positive regulation of protein kinase B signaling	30	55	0.552656	1.18406e-07	1.21858e-06	BTC_ERBB4
BTC	ERBB4	0.8613	GO:0060045	positive regulation of cardiac muscle cell proliferation	2	5	0.619324	6.56645e-05	0.000348041	BTC_ERBB4
CCL28	CCR3	0.475605	GO:0007204	positive regulation of cytosolic calcium ion concentration	7	14	0.605402	0.000152989	0.000747831	CCL28_CCR3
CDH1	ERBB3	0.651821	GO:0007169	transmembrane receptor protein tyrosine kinase signaling pathway	15	28	0.673625	7.98568e-08	8.52837e-07	CDH1_ERBB3
CDH1	ERBB3	0.651821	GO:0033674	positive regulation of kinase activity	4	9	0.76518	2.72868e-07	2.61413e-06	CDH1_ERBB3
CDH1	ERBB3	0.651821	GO:0051897	positive regulation of protein kinase B signaling	29	54	0.543276	7.67081e-07	6.77793e-06	CDH1_ERBB3
DCN	ERBB4	0.739445	GO:0007169	transmembrane receptor protein tyrosine kinase signaling pathway	15	28	0.704629	3.75954e-09	4.89834e-08	DCN_ERBB4
DCN	ERBB4	0.739445	GO:0033674	positive regulation of kinase activity	4	9	0.773662	1.00356e-07	1.04729e-06	DCN_ERBB4
DCN	ERBB4	0.739445	GO:0042531	positive regulation of tyrosine phosphorylation of STAT protein	8	16	0.618971	1.87872e-05	0.00011616	DCN_ERBB4
DCN	ERBB4	0.739445	GO:0051897	positive regulation of protein kinase B signaling	30	55	0.552656	4.38255e-07	4.07332e-06	DCN_ERBB4
DHH	PTCH2	0.655967	GO:0007224	smoothened signaling pathway	2	5	0.822977	3.84559e-07	3.58981e-06	DHH_PTCH2
EFEMP2	AQP1	0.644063	GO:0015701	bicarbonate transport	12	22	0.57563	0.000123463	0.000617541	EFEMP2_AQP1
EREG	ERBB3	0.472478	GO:0007169	transmembrane receptor protein tyrosine kinase signaling pathway	15	28	0.673625	1.37899e-07	1.38595e-06	EREG_ERBB3
EREG	ERBB3	0.472478	GO:0033674	positive regulation of kinase activity	4	9	0.76518	4.71194e-07	4.35126e-06	EREG_ERBB3
EREG	ERBB3	0.472478	GO:0051897	positive regulation of protein kinase B signaling	29	54	0.543276	1.32461e-06	1.10246e-05	EREG_ERBB3
EREG	ERBB4	0.52238	GO:0007169	transmembrane receptor protein tyrosine kinase signaling pathway	15	28	0.704629	9.4473e-09	1.17534e-07	EREG_ERBB4
EREG	ERBB4	0.52238	GO:0033674	positive regulation of kinase activity	4	9	0.773662	2.52183e-07	2.4355e-06	EREG_ERBB4
EREG	ERBB4	0.52238	GO:0042531	positive regulation of tyrosine phosphorylation of STAT protein	8	16	0.618971	4.72102e-05	0.000259837	EREG_ERBB4
EREG	ERBB4	0.52238	GO:0051897	positive regulation of protein kinase B signaling	30	55	0.552656	1.10128e-06	9.41742e-06	EREG_ERBB4
GALP	GALR1	0.819014	GO:0007204	positive regulation of cytosolic calcium ion concentration	7	14	0.656663	4.28726e-06	3.23735e-05	GALP_GALR1
HBEGF	ERBB4	0.678795	GO:0007169	transmembrane receptor protein tyrosine kinase signaling pathway	15	28	0.704629	5.45164e-09	6.91442e-08	HBEGF_ERBB4
HBEGF	ERBB4	0.678795	GO:0033674	positive regulation of kinase activity	4	9	0.773662	1.45524e-07	1.46054e-06	HBEGF_ERBB4
HBEGF	ERBB4	0.678795	GO:0042531	positive regulation of tyrosine phosphorylation of STAT protein	8	16	0.618971	2.7243e-05	0.000159366	HBEGF_ERBB4
HBEGF	ERBB4	0.678795	GO:0051897	positive regulation of protein kinase B signaling	30	55	0.552656	6.35505e-07	5.73555e-06	HBEGF_ERBB4
IHH	PTCH2	0.891184	GO:0007224	smoothened signaling pathway	2	5	0.822977	3.61959e-08	4.08473e-07	IHH_PTCH2
L1CAM	ERBB3	0.711114	GO:0007169	transmembrane receptor protein tyrosine kinase signaling pathway	15	28	0.673625	5.87062e-08	6.42272e-07	L1CAM_ERBB3
L1CAM	ERBB3	0.711114	GO:0033674	positive regulation of kinase activity	4	9	0.76518	2.00597e-07	1.96915e-06	L1CAM_ERBB3
L1CAM	ERBB3	0.711114	GO:0051897	positive regulation of protein kinase B signaling	29	54	0.543276	5.63914e-07	5.12168e-06	L1CAM_ERBB3
MDK	ALK	0.473181	GO:0007169	transmembrane receptor protein tyrosine kinase signaling pathway	15	29	0.723584	2.44354e-10	3.8149e-09	MDK_ALK
NPY	NPY1R	0.795823	GO:0008217	regulation of blood pressure	2	4	0.77749	2.51997e-05	0.000148994	NPY_NPY1R
NPY	NPY2R	0.792114	GO:0007204	positive regulation of cytosolic calcium ion concentration	7	14	0.698506	9.53258e-07	8.27004e-06	NPY_NPY2R
NRG1	ERBB3	0.647524	GO:0007169	transmembrane receptor protein tyrosine kinase signaling pathway	15	28	0.673625	8.26831e-08	8.81707e-07	NRG1_ERBB3
NRG1	ERBB3	0.647524	GO:0033674	positive regulation of kinase activity	4	9	0.76518	2.82525e-07	2.70304e-06	NRG1_ERBB3
NRG1	ERBB3	0.647524	GO:0051897	positive regulation of protein kinase B signaling	29	54	0.543276	7.94229e-07	6.99195e-06	NRG1_ERBB3
NRG1	ERBB4	0.78179	GO:0007169	transmembrane receptor protein tyrosine kinase signaling pathway	15	28	0.704629	2.67563e-09	3.58384e-08	NRG1_ERBB4
NRG1	ERBB4	0.78179	GO:0033674	positive regulation of kinase activity	4	9	0.773662	7.14224e-08	7.69643e-07	NRG1_ERBB4
NRG1	ERBB4	0.78179	GO:0042531	positive regulation of tyrosine phosphorylation of STAT protein	8	16	0.618971	1.33707e-05	8.77421e-05	NRG1_ERBB4
NRG1	ERBB4	0.78179	GO:0051897	positive regulation of protein kinase B signaling	30	55	0.552656	3.11901e-07	2.97615e-06	NRG1_ERBB4
NRG1	ERBB4	0.78179	GO:0060045	positive regulation of cardiac muscle cell proliferation	2	5	0.619324	0.000172972	0.000835254	NRG1_ERBB4
NRG2	ERBB3	0.766308	GO:0007169	transmembrane receptor protein tyrosine kinase signaling pathway	15	28	0.673625	4.00523e-08	4.49866e-07	NRG2_ERBB3
NRG2	ERBB3	0.766308	GO:0033674	positive regulation of kinase activity	4	9	0.76518	1.36857e-07	1.37741e-06	NRG2_ERBB3
NRG2	ERBB3	0.766308	GO:0051897	positive regulation of protein kinase B signaling	29	54	0.543276	3.8473e-07	3.58981e-06	NRG2_ERBB3
NRG2	ERBB4	0.817115	GO:0007169	transmembrane receptor protein tyrosine kinase signaling pathway	15	28	0.704629	1.85917e-09	2.53286e-08	NRG2_ERBB4
NRG2	ERBB4	0.817115	GO:0033674	positive regulation of kinase activity	4	9	0.773662	4.96281e-08	5.52228e-07	NRG2_ERBB4
NRG2	ERBB4	0.817115	GO:0042531	positive regulation of tyrosine phosphorylation of STAT protein	8	16	0.618971	9.29068e-06	6.38935e-05	NRG2_ERBB4
NRG2	ERBB4	0.817115	GO:0051897	positive regulation of protein kinase B signaling	30	55	0.552656	2.16726e-07	2.12166e-06	NRG2_ERBB4
NRG2	ERBB4	0.817115	GO:0060045	positive regulation of cardiac muscle cell proliferation	2	5	0.619324	0.00012019	0.000602718	NRG2_ERBB4
NRG3	ERBB3	0.727427	GO:0007169	transmembrane receptor protein tyrosine kinase signaling pathway	15	28	0.673625	5.32303e-08	5.89564e-07	NRG3_ERBB3
NRG3	ERBB3	0.727427	GO:0033674	positive regulation of kinase activity	4	9	0.76518	1.81886e-07	1.79478e-06	NRG3_ERBB3
NRG3	ERBB3	0.727427	GO:0051897	positive regulation of protein kinase B signaling	29	54	0.543276	5.11314e-07	4.68552e-06	NRG3_ERBB3
NRG3	ERBB4	0.826976	GO:0007169	transmembrane receptor protein tyrosine kinase signaling pathway	15	28	0.704629	1.69044e-09	2.31619e-08	NRG3_ERBB4
NRG3	ERBB4	0.826976	GO:0033674	positive regulation of kinase activity	4	9	0.773662	4.5124e-08	5.0446e-07	NRG3_ERBB4
NRG3	ERBB4	0.826976	GO:0042531	positive regulation of tyrosine phosphorylation of STAT protein	8	16	0.618971	8.44748e-06	5.92316e-05	NRG3_ERBB4
NRG3	ERBB4	0.826976	GO:0051897	positive regulation of protein kinase B signaling	30	55	0.552656	1.97056e-07	1.93705e-06	NRG3_ERBB4
NRG3	ERBB4	0.826976	GO:0060045	positive regulation of cardiac muscle cell proliferation	2	5	0.619324	0.000109282	0.000551879	NRG3_ERBB4
PTN	ALK	0.865209	GO:0007169	transmembrane receptor protein tyrosine kinase signaling pathway	15	29	0.723584	2.20512e-11	4.07265e-10	PTN_ALK
PYY	NPY1R	0.733149	GO:0008217	regulation of blood pressure	2	4	0.77749	4.1718e-05	0.000233374	PYY_NPY1R
PYY	NPY2R	0.81074	GO:0007204	positive regulation of cytosolic calcium ion concentration	7	14	0.698506	7.79153e-07	6.86766e-06	PYY_NPY2R
SHH	PTCH2	0.871512	GO:0007224	smoothened signaling pathway	2	5	0.822977	5.31469e-08	5.89564e-07	SHH_PTCH2
TGFA	ERBB3	0.779138	GO:0007169	transmembrane receptor protein tyrosine kinase signaling pathway	15	28	0.673625	3.62586e-08	4.08536e-07	TGFA_ERBB3
TGFA	ERBB3	0.779138	GO:0033674	positive regulation of kinase activity	4	9	0.76518	1.23894e-07	1.26471e-06	TGFA_ERBB3
TGFA	ERBB3	0.779138	GO:0051897	positive regulation of protein kinase B signaling	29	54	0.543276	3.48289e-07	3.27538e-06	TGFA_ERBB3
TGFA	ERBB4	0.877111	GO:0007169	transmembrane receptor protein tyrosine kinase signaling pathway	15	28	0.704629	7.70703e-10	1.11799e-08	TGFA_ERBB4
TGFA	ERBB4	0.877111	GO:0033674	positive regulation of kinase activity	4	9	0.773662	2.05729e-08	2.42078e-07	TGFA_ERBB4
TGFA	ERBB4	0.877111	GO:0042531	positive regulation of tyrosine phosphorylation of STAT protein	8	16	0.618971	3.85137e-06	2.93293e-05	TGFA_ERBB4
TGFA	ERBB4	0.877111	GO:0051897	positive regulation of protein kinase B signaling	30	55	0.552656	8.98418e-08	9.46774e-07	TGFA_ERBB4
TGFA	ERBB4	0.877111	GO:0060045	positive regulation of cardiac muscle cell proliferation	2	5	0.619324	4.98238e-05	0.000271925	TGFA_ERBB4

## Sheet: HD LRIs (Zhu et al., 2021)
L	R	LR.corr	pw.id	pw.name	rank	len	rank.corr	pval	qval	lr
ADAM12	SDC4	0.374235	R-HSA-3781865	Diseases of glycosylation	49	90	0.266281	1.4855e-05	7.01224e-05	ADAM12_SDC4
ADAM12	SDC4	0.374235	R-HSA-5668914	Diseases of metabolism	62	114	0.235223	4.77403e-05	0.000210443	ADAM12_SDC4
ADCYAP1	VIPR2	0.678231	R-HSA-418555	G alpha (s) signalling events	18	34	0.2908	5.05505e-05	0.000221406	ADCYAP1_VIPR2
ADM2	ADRB3	0.812778	R-HSA-418555	G alpha (s) signalling events	17	32	0.228079	0.000219464	0.000885986	ADM2_ADRB3
ADM2	VIPR1	0.761432	R-HSA-418555	G alpha (s) signalling events	18	33	0.250779	0.000234238	0.000940088	ADM2_VIPR1
AGRN	ATP1A3	0.913567	R-HSA-397014	Muscle contraction	69	127	0.543563	1.59836e-33	1.20514e-30	AGRN_ATP1A3
AGRN	ATP1A3	0.913567	R-HSA-5576891	Cardiac conduction	41	76	0.659647	1.09353e-32	5.82729e-30	AGRN_ATP1A3
AGRN	ATP1A3	0.913567	R-HSA-5578775	Ion homeostasis	18	34	0.417158	5.49129e-09	5.81373e-08	AGRN_ATP1A3
AGRN	ATP1A3	0.913567	R-HSA-936837	Ion transport by P-type ATPases	13	25	0.417158	5.30872e-08	4.45116e-07	AGRN_ATP1A3
AGRN	ATP1A3	0.913567	R-HSA-983712	Ion channel transport	40	73	0.67045	8.27974e-32	2.8364e-29	AGRN_ATP1A3
AGRN	LRP1	0.873943	R-HSA-196854	Metabolism of vitamins and cofactors	44	80	0.346017	9.97346e-10	1.27554e-08	AGRN_LRP1
AGRN	LRP1	0.873943	R-HSA-2187338	Visual phototransduction	14	27	0.574194	1.6881e-12	3.63055e-11	AGRN_LRP1
AGRN	LRP1	0.873943	R-HSA-6806667	Metabolism of fat-soluble vitamins	7	13	0.584036	2.61909e-08	2.35228e-07	AGRN_LRP1
AGRN	LRP1	0.873943	R-HSA-975634	Retinoid metabolism and transport	7	13	0.584036	2.61909e-08	2.35228e-07	AGRN_LRP1
AGRN	LRP2	0.655564	R-HSA-196854	Metabolism of vitamins and cofactors	42	77	0.390623	4.52493e-11	8.68063e-10	AGRN_LRP2
AGRN	LRP2	0.655564	R-HSA-2187338	Visual phototransduction	13	25	0.52735	1.13619e-09	1.41906e-08	AGRN_LRP2
AGRN	LRP2	0.655564	R-HSA-6806667	Metabolism of fat-soluble vitamins	6	11	0.591529	6.30414e-07	3.99617e-06	AGRN_LRP2
AGRN	LRP2	0.655564	R-HSA-975634	Retinoid metabolism and transport	6	11	0.591529	6.30414e-07	3.99617e-06	AGRN_LRP2
AMH	EGFR	0.688665	R-HSA-1963640	GRB2 events in ERBB2 signaling	4	8	0.408191	9.95122e-05	0.000418649	AMH_EGFR
AMH	EGFR	0.688665	R-HSA-5673001	RAF/MAP kinase cascade	56	103	0.224374	3.32655e-05	0.000149244	AMH_EGFR
AMH	EGFR	0.688665	R-HSA-8847993	ERBB2 Activates PTK6 Signaling	3	6	0.454133	8.89897e-05	0.0003787	AMH_EGFR
AMH	EGFR	0.688665	R-HSA-8864260	Transcriptional regulation by the AP-2 (TFAP2) family of transcription factors	7	14	0.307384	0.000211723	0.000860528	AMH_EGFR
AMH	EGFR	0.688665	R-HSA-8866910	TFAP2 (AP-2) family regulates transcription of growth factors and their receptors	2	4	0.573175	3.335e-05	0.000149483	AMH_EGFR
AMH	EGFR	0.688665	R-HSA-9012852	Signaling by NOTCH3	10	19	0.58402	1.59794e-09	1.9306e-08	AMH_EGFR
AMH	EGFR	0.688665	R-HSA-9013507	NOTCH3 Activation and Transmission of Signal to the Nucleus	4	9	0.340307	0.000110612	0.000462102	AMH_EGFR
APOB	LDLR	0.451491	R-HSA-196854	Metabolism of vitamins and cofactors	44	81	0.376224	2.85712e-10	4.30512e-09	APOB_LDLR
APOB	LDLR	0.451491	R-HSA-2187338	Visual phototransduction	15	28	0.546223	5.6615e-10	7.84756e-09	APOB_LDLR
APOB	LDLR	0.451491	R-HSA-6806667	Metabolism of fat-soluble vitamins	7	14	0.518984	1.03295e-06	6.05625e-06	APOB_LDLR
APOB	LDLR	0.451491	R-HSA-975634	Retinoid metabolism and transport	7	14	0.518984	1.03295e-06	6.05625e-06	APOB_LDLR
APOB	LRP1	0.448326	R-HSA-196854	Metabolism of vitamins and cofactors	44	80	0.346017	2.30639e-08	2.09205e-07	APOB_LRP1
APOB	LRP1	0.448326	R-HSA-2187338	Visual phototransduction	14	27	0.574194	3.90378e-11	7.61078e-10	APOB_LRP1
APOB	LRP1	0.448326	R-HSA-6806667	Metabolism of fat-soluble vitamins	7	13	0.584036	6.05672e-07	3.88058e-06	APOB_LRP1
APOB	LRP1	0.448326	R-HSA-975634	Retinoid metabolism and transport	7	13	0.584036	6.05672e-07	3.88058e-06	APOB_LRP1
APOB	LRP2	0.363081	R-HSA-196854	Metabolism of vitamins and cofactors	42	77	0.390623	2.27285e-10	3.53915e-09	APOB_LRP2
APOB	LRP2	0.363081	R-HSA-2187338	Visual phototransduction	13	25	0.52735	5.70702e-09	6.00238e-08	APOB_LRP2
APOB	LRP2	0.363081	R-HSA-6806667	Metabolism of fat-soluble vitamins	6	11	0.591529	3.16653e-06	1.68605e-05	APOB_LRP2
APOB	LRP2	0.363081	R-HSA-975634	Retinoid metabolism and transport	6	11	0.591529	3.16653e-06	1.68605e-05	APOB_LRP2
APOB	LRP8	0.355736	R-HSA-196854	Metabolism of vitamins and cofactors	44	81	0.352915	7.02455e-09	7.18332e-08	APOB_LRP8
APOB	LRP8	0.355736	R-HSA-2187338	Visual phototransduction	15	28	0.506898	1.31882e-08	1.28038e-07	APOB_LRP8
APOB	LRP8	0.355736	R-HSA-6806667	Metabolism of fat-soluble vitamins	7	14	0.567201	2.15759e-07	1.54907e-06	APOB_LRP8
APOB	LRP8	0.355736	R-HSA-975634	Retinoid metabolism and transport	7	14	0.567201	2.15759e-07	1.54907e-06	APOB_LRP8
APOC3	LDLR	0.442415	R-HSA-196854	Metabolism of vitamins and cofactors	44	81	0.376224	2.98895e-10	4.41076e-09	APOC3_LDLR
APOC3	LDLR	0.442415	R-HSA-2187338	Visual phototransduction	15	28	0.546223	5.92272e-10	8.11581e-09	APOC3_LDLR
APOC3	LDLR	0.442415	R-HSA-6806667	Metabolism of fat-soluble vitamins	7	14	0.518984	1.08061e-06	6.28954e-06	APOC3_LDLR
APOC3	LDLR	0.442415	R-HSA-975634	Retinoid metabolism and transport	7	14	0.518984	1.08061e-06	6.28954e-06	APOC3_LDLR
APOC3	LRP2	0.411562	R-HSA-196854	Metabolism of vitamins and cofactors	42	77	0.390623	1.82591e-10	2.8928e-09	APOC3_LRP2
APOC3	LRP2	0.411562	R-HSA-2187338	Visual phototransduction	13	25	0.52735	4.58479e-09	4.94127e-08	APOC3_LRP2
APOC3	LRP2	0.411562	R-HSA-6806667	Metabolism of fat-soluble vitamins	6	11	0.591529	2.54386e-06	1.37857e-05	APOC3_LRP2
APOC3	LRP2	0.411562	R-HSA-975634	Retinoid metabolism and transport	6	11	0.591529	2.54386e-06	1.37857e-05	APOC3_LRP2
APOE	CHRNA4	0.417641	R-HSA-112314	Neurotransmitter receptors and postsynaptic signal transmission	45	82	0.436129	1.68411e-13	3.88317e-12	APOE_CHRNA4
APOE	LDLR	0.395595	R-HSA-196854	Metabolism of vitamins and cofactors	44	81	0.376224	3.73419e-10	5.39433e-09	APOE_LDLR
APOE	LDLR	0.395595	R-HSA-2187338	Visual phototransduction	15	28	0.546223	7.39945e-10	9.80418e-09	APOE_LDLR
APOE	LDLR	0.395595	R-HSA-6806667	Metabolism of fat-soluble vitamins	7	14	0.518984	1.35004e-06	7.63535e-06	APOE_LDLR
APOE	LDLR	0.395595	R-HSA-975634	Retinoid metabolism and transport	7	14	0.518984	1.35004e-06	7.63535e-06	APOE_LDLR
APOE	LRP1	0.438487	R-HSA-196854	Metabolism of vitamins and cofactors	44	80	0.346017	2.42131e-08	2.18282e-07	APOE_LRP1
APOE	LRP1	0.438487	R-HSA-2187338	Visual phototransduction	14	27	0.574194	4.09829e-11	7.95158e-10	APOE_LRP1
APOE	LRP1	0.438487	R-HSA-6806667	Metabolism of fat-soluble vitamins	7	13	0.584036	6.35851e-07	4.00706e-06	APOE_LRP1
APOE	LRP1	0.438487	R-HSA-975634	Retinoid metabolism and transport	7	13	0.584036	6.35851e-07	4.00706e-06	APOE_LRP1
APOE	LRP2	0.321834	R-HSA-196854	Metabolism of vitamins and cofactors	42	77	0.390623	2.70153e-10	4.12628e-09	APOE_LRP2
APOE	LRP2	0.321834	R-HSA-2187338	Visual phototransduction	13	25	0.52735	6.78342e-09	6.9964e-08	APOE_LRP2
[truncated: 1,147 more rows]

## Sheet: LC LRIs (Bulk)
L	R	LR.corr	pw.id	pw.name	rank	len	rank.corr	pval	qval	lr
[truncated: 566 more rows]

[truncated: 5 more sheets: LC LRIs (SC), ESCA LRIs, STAD LRIs, CRC LRIs, LUAD LRIs]
